# Supplementary material for: The cellular and KSHV A-to-I RNA editome in primary effusion lymphoma and its role in the viral lifecycle
Source: Nat Commun. 2023 Mar 13;14:1367. doi: 10.1038/s41467-023-37105-8 (PMC10011561; doi:10.1038/s41467-023-37105-8)
Supplement: Supplementary file 2 — Supplementary Data 1 [file 41467_2023_37105_MOESM2_ESM.xlsx]

## Sheet: BCBL1 latent
Supplementary Data S1: De novo identified latent and lytic editomes of PEL (related to Fig. 1d). RNA-seq reads from isolated latent and lytic infected BCBL1 and BC-3 cells were analyzed by SAILOR, a previously published software program that predicts A-to-I editing sites. High confidence editing sites (>0.99 confidence, > 5 reads per site) identified are listed by chromosome and nucleotide positi…
Chromosomal position	read coverage	change	percentage of editing	confidence score	strand	geneID	bioType	geneName	feature_distance
chr1 100024279	12	A>G	0.166667	0.99482	+	ENSG00000117620.15	protein_coding	SLC35A3	Within a protein_coding UTR
chr1 100024436	11	A>G	0.181818	0.995734	+	ENSG00000117620.15	protein_coding	SLC35A3	Within a protein_coding UTR
chr1 100024440	11	A>G	0.727273	1	+	ENSG00000117620.15	protein_coding	SLC35A3	Within a protein_coding UTR
chr1 100024651	10	A>G	0.4	0.999999	+	ENSG00000117620.15	protein_coding	SLC35A3	Within a protein_coding CDS
chr1 100024747	10	A>G	0.7	1	+	ENSG00000117620.15	protein_coding	SLC35A3	Within a protein_coding CDS
chr1 100084298	13	T>C	0.461538	1	-	ENSG00000156876.10	protein_coding	SASS6	Within a protein_coding UTR
chr1 100092740	6	T>C	0.5	0.99999	-	ENSG00000156876.10	protein_coding	SASS6	Within a protein_coding intron
chr1 100093640	9	T>C	0.222222	0.99731	-	ENSG00000156876.10	protein_coding	SASS6	Within a protein_coding intron
chr1 100124519	13	T>C	0.538462	1	-	ENSG00000156876.10	protein_coding	SASS6	Within a protein_coding intron
chr1 100124599	11	T>C	0.181818	0.995734	-	ENSG00000156876.10	protein_coding	SASS6	Within a protein_coding intron
chr1 100124627	9	T>C	0.555556	1	-	ENSG00000156876.10	protein_coding	SASS6	Within a protein_coding intron
chr1 100124630	9	T>C	0.333333	0.999946	-	ENSG00000156876.10	protein_coding	SASS6	Within a protein_coding intron
chr1 100125513	15	T>C	0.266667	0.999991	-	ENSG00000156876.10	protein_coding	SASS6	Within a protein_coding intron
chr1 100125516	14	T>C	0.214286	0.999735	-	ENSG00000156876.10	protein_coding	SASS6	Within a protein_coding intron
chr1 100125522	15	T>C	0.4	1	-	ENSG00000156876.10	protein_coding	SASS6	Within a protein_coding intron
chr1 100125570	15	T>C	0.133333	0.991599	-	ENSG00000156876.10	protein_coding	SASS6	Within a protein_coding intron
chr1 100145737	21	A>G	0.190476	0.999957	+	ENSG00000122435.10	protein_coding	TRMT13	Within a protein_coding intron
chr1 100145764	17	A>G	0.411765	1	+	ENSG00000122435.10	protein_coding	TRMT13	Within a protein_coding intron
chr1 100145828	20	A>G	0.25	0.999999	+	ENSG00000122435.10	protein_coding	TRMT13	Within a protein_coding intron
chr1 100146606	49	A>G	0.102041	0.99988	+	ENSG00000122435.10	protein_coding	TRMT13	Within a protein_coding intron
chr1 100153800	7	A>G	0.571429	1	+	ENSG00000122435.10	protein_coding	TRMT13	intergenic
chr1 100153836	6	A>G	0.5	0.99999	+	ENSG00000122435.10	protein_coding	TRMT13	intergenic
chr1 101075616	6	A>G	0.5	0.99999	+	ENSG00000233184.7	lncRNA	AC093157.1	Within a lncRNA exon
chr1 10382299	9	A>G	0.222222	0.99731	+	ENSG00000054523.18	protein_coding	KIF1B	Downstream of a protein_coding UTR
chr1 10457216	45	T>C	0.6	1	-	ENSG00000160049.12	protein_coding	DFFA	Within a protein_coding UTR
chr1 10457219	43	T>C	0.186047	1	-	ENSG00000160049.12	protein_coding	DFFA	Within a protein_coding UTR
chr1 10457233	44	T>C	0.0909091	0.999096	-	ENSG00000160049.12	protein_coding	DFFA	Within a protein_coding UTR
chr1 10457243	42	T>C	0.142857	0.999997	-	ENSG00000160049.12	protein_coding	DFFA	Within a protein_coding UTR
chr1 10457256	36	T>C	0.194444	1	-	ENSG00000160049.12	protein_coding	DFFA	Within a protein_coding UTR
chr1 10457257	37	T>C	0.108108	0.999544	-	ENSG00000160049.12	protein_coding	DFFA	Within a protein_coding UTR
chr1 10457428	60	T>C	0.0833333	0.99968	-	ENSG00000160049.12	protein_coding	DFFA	Within a protein_coding UTR
chr1 10457447	61	T>C	0.0655738	0.996877	-	ENSG00000160049.12	protein_coding	DFFA	Within a protein_coding UTR
chr1 10457455	59	T>C	0.271186	1	-	ENSG00000160049.12	protein_coding	DFFA	Within a protein_coding UTR
chr1 10457470	58	T>C	0.586207	1	-	ENSG00000160049.12	protein_coding	DFFA	Within a protein_coding UTR
chr1 10457481	59	T>C	0.152542	1	-	ENSG00000160049.12	protein_coding	DFFA	Within a protein_coding UTR
chr1 10457507	44	T>C	0.181818	1	-	ENSG00000160049.12	protein_coding	DFFA	Within a protein_coding UTR
chr1 10457510	47	T>C	0.191489	1	-	ENSG00000160049.12	protein_coding	DFFA	Within a protein_coding UTR
chr1 10457556	29	T>C	0.37931	1	-	ENSG00000160049.12	protein_coding	DFFA	Within a protein_coding UTR
chr1 10457566	28	T>C	0.178571	0.999993	-	ENSG00000160049.12	protein_coding	DFFA	Within a protein_coding UTR
chr1 10457578	32	T>C	0.125	0.999746	-	ENSG00000160049.12	protein_coding	DFFA	Within a protein_coding UTR
chr1 10457596	30	T>C	0.366667	1	-	ENSG00000160049.12	protein_coding	DFFA	Within a protein_coding UTR
chr1 10457602	29	T>C	0.310345	1	-	ENSG00000160049.12	protein_coding	DFFA	Within a protein_coding UTR
chr1 10457615	29	T>C	0.103448	0.997283	-	ENSG00000160049.12	protein_coding	DFFA	Within a protein_coding UTR
chr1 10457634	30	T>C	0.1	0.996992	-	ENSG00000160049.12	protein_coding	DFFA	Within a protein_coding UTR
chr1 10457995	54	T>C	0.0925926	0.999808	-	ENSG00000160049.12	protein_coding	DFFA	Within a protein_coding UTR
chr1 10458699	28	T>C	0.107143	0.997556	-	ENSG00000160049.12	protein_coding	DFFA	Within a protein_coding UTR
chr1 10459831	36	T>C	0.305556	1	-	ENSG00000160049.12	protein_coding	DFFA	Within a protein_coding UTR
chr1 10459852	35	T>C	0.0857143	0.995253	-	ENSG00000160049.12	protein_coding	DFFA	Within a protein_coding UTR
chr1 10459853	36	T>C	0.0833333	0.994846	-	ENSG00000160049.12	protein_coding	DFFA	Within a protein_coding UTR
chr1 10459855	36	T>C	0.194444	1	-	ENSG00000160049.12	protein_coding	DFFA	Within a protein_coding UTR
chr1 10460042	16	T>C	0.25	0.999988	-	ENSG00000160049.12	protein_coding	DFFA	Within a protein_coding UTR
chr1 10460053	14	T>C	0.142857	0.992751	-	ENSG00000160049.12	protein_coding	DFFA	Within a protein_coding UTR
chr1 10460060	13	T>C	0.153846	0.993825	-	ENSG00000160049.12	protein_coding	DFFA	Within a protein_coding UTR
chr1 10460073	14	T>C	0.142857	0.992751	-	ENSG00000160049.12	protein_coding	DFFA	Within a protein_coding UTR
chr1 10460079	14	T>C	0.142857	0.992751	-	ENSG00000160049.12	protein_coding	DFFA	Within a protein_coding UTR
chr1 10460082	13	T>C	0.230769	0.999794	-	ENSG00000160049.12	protein_coding	DFFA	Within a protein_coding UTR
chr1 10460096	13	T>C	0.307692	0.999995	-	ENSG00000160049.12	protein_coding	DFFA	Within a protein_coding UTR
chr1 10460097	13	T>C	0.153846	0.993825	-	ENSG00000160049.12	protein_coding	DFFA	Within a protein_coding UTR
chr1 10460121	14	T>C	0.214286	0.999735	-	ENSG00000160049.12	protein_coding	DFFA	Within a protein_coding UTR
chr1 10460123	13	T>C	0.692308	1	-	ENSG00000160049.12	protein_coding	DFFA	Within a protein_coding UTR
chr1 10460133	13	T>C	0.384615	1	-	ENSG00000160049.12	protein_coding	DFFA	Within a protein_coding UTR
chr1 10460169	8	T>C	0.375	0.999966	-	ENSG00000160049.12	protein_coding	DFFA	Within a protein_coding UTR
chr1 10460201	8	T>C	0.625	1	-	ENSG00000160049.12	protein_coding	DFFA	Within a protein_coding UTR
chr1 10460239	8	T>C	0.625	1	-	ENSG00000160049.12	protein_coding	DFFA	Within a protein_coding UTR
chr1 10460393	11	T>C	0.363636	0.999998	-	ENSG00000160049.12	protein_coding	DFFA	Within a protein_coding UTR
chr1 10460402	11	T>C	0.181818	0.995734	-	ENSG00000160049.12	protein_coding	DFFA	Within a protein_coding UTR
chr1 10460430	12	T>C	0.333333	0.999997	-	ENSG00000160049.12	protein_coding	DFFA	Within a protein_coding UTR
chr1 10460626	30	T>C	0.2	1	-	ENSG00000160049.12	protein_coding	DFFA	Within a protein_coding UTR
chr1 10460627	32	T>C	0.125	0.999746	-	ENSG00000160049.12	protein_coding	DFFA	Within a protein_coding UTR
chr1 10460658	45	T>C	0.222222	1	-	ENSG00000160049.12	protein_coding	DFFA	Within a protein_coding UTR
chr1 10460668	44	T>C	0.227273	1	-	ENSG00000160049.12	protein_coding	DFFA	Within a protein_coding UTR
chr1 10460694	44	T>C	0.272727	1	-	ENSG00000160049.12	protein_coding	DFFA	Within a protein_coding UTR
chr1 10460707	41	T>C	0.121951	0.999951	-	ENSG00000160049.12	protein_coding	DFFA	Within a protein_coding UTR
chr1 10460762	28	T>C	0.428571	1	-	ENSG00000160049.12	protein_coding	DFFA	Within a protein_coding UTR
chr1 10461046	26	T>C	0.269231	1	-	ENSG00000160049.12	protein_coding	DFFA	Within a protein_coding UTR
chr1 10461069	28	T>C	0.142857	0.999854	-	ENSG00000160049.12	protein_coding	DFFA	Within a protein_coding UTR
chr1 10461113	32	T>C	0.09375	0.996354	-	ENSG00000160049.12	protein_coding	DFFA	Within a protein_coding UTR
chr1 10461180	31	T>C	0.0967742	0.996682	-	ENSG00000160049.12	protein_coding	DFFA	Within a protein_coding UTR
chr1 10461181	31	T>C	0.129032	0.999777	-	ENSG00000160049.12	protein_coding	DFFA	Within a protein_coding UTR
chr1 10466870	5	T>C	0.4	0.999408	-	ENSG00000160049.12	protein_coding	DFFA	Within a protein_coding intron
chr1 10577800	6	A>G	0.666667	1	+	ENSG00000142655.13	protein_coding	PEX14	Within a protein_coding intron
chr1 108223250	11	T>C	0.363636	0.999998	-	ENSG00000196427.13	protein_coding	NBPF4	Upstream of a protein_coding UTR
chr1 108223264	11	T>C	0.545455	1	-	ENSG00000196427.13	protein_coding	NBPF4	Upstream of a protein_coding UTR
chr1 108323670	7	T>C	0.571429	1	-	ENSG00000238122.1	lncRNA	AL359258.1	intergenic
chr1 108325797	6	T>C	0.833333	1	-	ENSG00000238122.1	lncRNA	AL359258.1	intergenic
chr1 108339236	11	T>C	0.363636	0.999998	-	ENSG00000238118.1	unprocessed_pseudogene	SLC25A24P2	intergenic
chr1 108341031	6	T>C	0.333333	0.99902	-	ENSG00000238118.1	unprocessed_pseudogene	SLC25A24P2	intergenic
chr1 108350166	12	T>C	0.333333	0.999997	-	ENSG00000238118.1	unprocessed_pseudogene	SLC25A24P2	intergenic
chr1 108373198	12	T>C	0.333333	0.999997	-	ENSG00000238118.1	unprocessed_pseudogene	SLC25A24P2	intergenic
chr1 108373641	6	T>C	0.666667	1	-	ENSG00000238118.1	unprocessed_pseudogene	SLC25A24P2	intergenic
chr1 108932158	46	T>C	0.23913	1	-	ENSG00000121940.16	protein_coding	CLCC1	Within a protein_coding UTR
chr1 108933010	7	A>G	0.285714	0.99854	+	ENSG00000121957.15	protein_coding	GPSM2	Within a protein_coding UTR
chr1 108933020	7	A>G	0.571429	1	+	ENSG00000121957.15	protein_coding	GPSM2	Within a protein_coding UTR
chr1 108950657	13	T>C	0.230769	0.999794	-	ENSG00000121940.16	protein_coding	CLCC1	Within a protein_coding UTR
chr1 108952688	10	T>C	0.8	1	-	ENSG00000162641.20	protein_coding	AKNAD1	Within a protein_coding intron
chr1 108952748	8	T>C	0.875	1	-	ENSG00000162641.20	protein_coding	AKNAD1	Within a protein_coding intron
chr1 108954298	13	T>C	0.538462	1	-	ENSG00000162641.20	protein_coding	AKNAD1	Within a protein_coding intron
chr1 108954320	13	T>C	0.230769	0.999794	-	ENSG00000162641.20	protein_coding	AKNAD1	Within a protein_coding intron
chr1 108959946	10	T>C	0.2	0.996564	-	ENSG00000162641.20	protein_coding	AKNAD1	Within a protein_coding intron
chr1 109063527	17	T>C	0.352941	1	-	ENSG00000197780.10	protein_coding	TAF13	Within a protein_coding intron
chr1 109063534	22	T>C	0.454545	1	-	ENSG00000197780.10	protein_coding	TAF13	Within a protein_coding intron
chr1 109063550	27	T>C	0.222222	1	-	ENSG00000197780.10	protein_coding	TAF13	Within a protein_coding intron
chr1 109063551	27	T>C	0.185185	0.999994	-	ENSG00000197780.10	protein_coding	TAF13	Within a protein_coding intron
chr1 109063570	29	T>C	0.241379	1	-	ENSG00000197780.10	protein_coding	TAF13	Within a protein_coding intron
chr1 109063609	35	T>C	0.171429	0.999999	-	ENSG00000197780.10	protein_coding	TAF13	Within a protein_coding intron
chr1 109063618	34	T>C	0.117647	0.999675	-	ENSG00000197780.10	protein_coding	TAF13	Within a protein_coding intron
chr1 109063621	30	T>C	0.266667	1	-	ENSG00000197780.10	protein_coding	TAF13	Within a protein_coding intron
chr1 109063669	33	T>C	0.0909091	0.996007	-	ENSG00000197780.10	protein_coding	TAF13	Within a protein_coding intron
chr1 109063714	30	T>C	0.166667	0.99999	-	ENSG00000197780.10	protein_coding	TAF13	Within a protein_coding intron
chr1 109063715	30	T>C	0.133333	0.999806	-	ENSG00000197780.10	protein_coding	TAF13	Within a protein_coding intron
chr1 109063721	30	T>C	0.133333	0.999806	-	ENSG00000197780.10	protein_coding	TAF13	Within a protein_coding intron
chr1 109063990	8	T>C	0.25	0.997969	-	ENSG00000197780.10	protein_coding	TAF13	Within a protein_coding intron
chr1 109063992	9	T>C	0.444444	0.999999	-	ENSG00000197780.10	protein_coding	TAF13	Within a protein_coding intron
chr1 109064035	23	T>C	0.73913	1	-	ENSG00000197780.10	protein_coding	TAF13	Within a protein_coding intron
chr1 109064046	25	T>C	0.24	1	-	ENSG00000197780.10	protein_coding	TAF13	Within a protein_coding intron
chr1 109064075	29	T>C	0.275862	1	-	ENSG00000197780.10	protein_coding	TAF13	Within a protein_coding intron
chr1 109064076	28	T>C	0.142857	0.999854	-	ENSG00000197780.10	protein_coding	TAF13	Within a protein_coding intron
chr1 109064089	28	T>C	0.285714	1	-	ENSG00000197780.10	protein_coding	TAF13	Within a protein_coding intron
chr1 109064096	27	T>C	0.185185	0.999994	-	ENSG00000197780.10	protein_coding	TAF13	Within a protein_coding intron
chr1 109064101	27	T>C	0.259259	1	-	ENSG00000197780.10	protein_coding	TAF13	Within a protein_coding intron
chr1 109064140	20	T>C	0.15	0.999141	-	ENSG00000197780.10	protein_coding	TAF13	Within a protein_coding UTR
chr1 109068286	9	T>C	0.333333	0.999946	-	ENSG00000197780.10	protein_coding	TAF13	Within a protein_coding intron
chr1 109404107	7	T>C	0.428571	0.99998	-	ENSG00000143106.13	protein_coding	PSMA5	Within a protein_coding intron
chr1 109404243	9	T>C	0.222222	0.99731	-	ENSG00000143106.13	protein_coding	PSMA5	Within a protein_coding intron
chr1 109409388	21	T>C	0.333333	1	-	ENSG00000143106.13	protein_coding	PSMA5	Within a protein_coding intron
chr1 109409429	18	T>C	0.277778	0.999999	-	ENSG00000143106.13	protein_coding	PSMA5	Within a protein_coding intron
chr1 109409697	16	T>C	0.25	0.999988	-	ENSG00000143106.13	protein_coding	PSMA5	Within a protein_coding intron
chr1 109409711	17	T>C	0.176471	0.999492	-	ENSG00000143106.13	protein_coding	PSMA5	Within a protein_coding intron
chr1 109409792	11	T>C	0.363636	0.999998	-	ENSG00000143106.13	protein_coding	PSMA5	Within a protein_coding intron
chr1 109418423	6	T>C	0.5	0.99999	-	ENSG00000143106.13	protein_coding	PSMA5	Within a protein_coding intron
chr1 10946716	6	T>C	0.5	0.99999	-	ENSG00000175262.14	protein_coding	C1orf127	Within a protein_coding UTR
chr1 109594844	29	A>G	0.103448	0.997283	+	ENSG00000065135.12	protein_coding	GNAI3	Within a protein_coding UTR
chr1 109596415	7	A>G	0.571429	1	+	ENSG00000065135.12	protein_coding	GNAI3	Within a protein_coding UTR
chr1 109596428	9	A>G	0.222222	0.99731	+	ENSG00000065135.12	protein_coding	GNAI3	Within a protein_coding UTR
chr1 109596493	10	A>G	0.4	0.999999	+	ENSG00000065135.12	protein_coding	GNAI3	Within a protein_coding UTR
chr1 109596559	8	A>G	0.375	0.999966	+	ENSG00000065135.12	protein_coding	GNAI3	Within a protein_coding UTR
chr1 109597035	8	A>G	0.25	0.997969	+	ENSG00000065135.12	protein_coding	GNAI3	Within a protein_coding UTR
chr1 109597036	8	A>G	0.25	0.997969	+	ENSG00000065135.12	protein_coding	GNAI3	Within a protein_coding UTR
chr1 109597419	6	A>G	0.666667	1	+	ENSG00000065135.12	protein_coding	GNAI3	Within a protein_coding UTR
chr1 11026660	6	A>G	0.666667	1	+	ENSG00000277726.4	protein_coding	AL109811.3	Within a protein_coding intron
chr1 11029690	15	A>G	0.133333	0.991599	+	ENSG00000277726.4	protein_coding	AL109811.3	Within a protein_coding UTR
chr1 110339822	72	A>G	0.416667	1	+	ENSG00000162775.16	protein_coding	RBM15	Within a protein_coding CDS
chr1 110357592	49	A>G	0.142857	0.999999	+	ENSG00000224699.9	lncRNA	LAMTOR5-AS1	Within a lncRNA intron
chr1 110357618	31	A>G	0.16129	0.999988	+	ENSG00000224699.9	lncRNA	LAMTOR5-AS1	Within a lncRNA intron
chr1 110357650	32	A>G	0.09375	0.996354	+	ENSG00000224699.9	lncRNA	LAMTOR5-AS1	Within a lncRNA intron
chr1 110358199	16	A>G	0.375	1	+	ENSG00000224699.9	lncRNA	LAMTOR5-AS1	Within a lncRNA intron
chr1 110358205	15	A>G	0.2	0.999665	+	ENSG00000224699.9	lncRNA	LAMTOR5-AS1	Within a lncRNA intron
chr1 110359392	16	A>G	0.4375	1	+	ENSG00000224699.9	lncRNA	LAMTOR5-AS1	Within a lncRNA intron
chr1 110359393	18	A>G	0.277778	0.999999	+	ENSG00000224699.9	lncRNA	LAMTOR5-AS1	Within a lncRNA intron
chr1 110359431	36	A>G	0.388889	1	+	ENSG00000224699.9	lncRNA	LAMTOR5-AS1	Within a lncRNA intron
chr1 110359873	15	A>G	0.6	1	+	ENSG00000224699.9	lncRNA	LAMTOR5-AS1	Within a lncRNA intron
chr1 110359941	11	A>G	0.272727	0.999886	+	ENSG00000224699.9	lncRNA	LAMTOR5-AS1	Within a lncRNA intron
chr1 110361359	18	A>G	0.333333	1	+	ENSG00000224699.9	lncRNA	LAMTOR5-AS1	Within a lncRNA intron
chr1 110362436	21	A>G	0.190476	0.999957	+	ENSG00000224699.9	lncRNA	LAMTOR5-AS1	Within a lncRNA intron
chr1 110363479	6	A>G	0.333333	0.99902	+	ENSG00000224699.9	lncRNA	LAMTOR5-AS1	Within a lncRNA intron
chr1 110365994	31	A>G	0.16129	0.999988	+	ENSG00000224699.9	lncRNA	LAMTOR5-AS1	Within a lncRNA intron
chr1 110366003	23	A>G	0.217391	0.999998	+	ENSG00000224699.9	lncRNA	LAMTOR5-AS1	Within a lncRNA intron
chr1 110366009	22	A>G	0.181818	0.999948	+	ENSG00000224699.9	lncRNA	LAMTOR5-AS1	Within a lncRNA intron
chr1 110367238	25	A>G	0.24	1	+	ENSG00000224699.9	lncRNA	LAMTOR5-AS1	Within a lncRNA intron
chr1 110367285	25	A>G	0.12	0.998271	+	ENSG00000224699.9	lncRNA	LAMTOR5-AS1	Within a lncRNA intron
chr1 110367441	18	A>G	0.166667	0.999388	+	ENSG00000224699.9	lncRNA	LAMTOR5-AS1	Within a lncRNA intron
chr1 110367958	19	A>G	0.631579	1	+	ENSG00000224699.9	lncRNA	LAMTOR5-AS1	Within a lncRNA intron
chr1 110368030	16	A>G	0.125	0.99037	+	ENSG00000224699.9	lncRNA	LAMTOR5-AS1	Within a lncRNA intron
chr1 110368035	16	A>G	0.875	1	+	ENSG00000224699.9	lncRNA	LAMTOR5-AS1	Within a lncRNA intron
chr1 110368090	14	A>G	0.214286	0.999735	+	ENSG00000224699.9	lncRNA	LAMTOR5-AS1	Within a lncRNA intron
chr1 110369081	13	A>G	0.230769	0.999794	+	ENSG00000224699.9	lncRNA	LAMTOR5-AS1	Within a lncRNA intron
chr1 110369121	14	A>G	0.142857	0.992751	+	ENSG00000224699.9	lncRNA	LAMTOR5-AS1	Within a lncRNA intron
chr1 110369205	11	A>G	0.181818	0.995734	+	ENSG00000224699.9	lncRNA	LAMTOR5-AS1	Within a lncRNA intron
chr1 110369493	16	A>G	0.5	1	+	ENSG00000224699.9	lncRNA	LAMTOR5-AS1	Within a lncRNA intron
chr1 110369538	14	A>G	0.214286	0.999735	+	ENSG00000224699.9	lncRNA	LAMTOR5-AS1	Within a lncRNA intron
chr1 11058390	11	T>C	0.363636	0.999998	-	ENSG00000116649.10	protein_coding	SRM	Within a protein_coding intron
chr1 11058399	10	T>C	0.2	0.996564	-	ENSG00000116649.10	protein_coding	SRM	Within a protein_coding intron
chr1 11058475	6	T>C	0.333333	0.99902	-	ENSG00000116649.10	protein_coding	SRM	Within a protein_coding intron
chr1 110600189	12	T>C	0.416667	1	-	ENSG00000177301.16	protein_coding	KCNA2	Within a protein_coding UTR
chr1 110655562	25	T>C	0.56	1	-	ENSG00000259834.1	lncRNA	AL365361.1	Within a lncRNA exon
chr1 110656583	121	T>C	0.380165	1	-	ENSG00000259834.1	lncRNA	AL365361.1	Within a lncRNA exon
chr1 110661563	7	T>C	0.285714	0.99854	-	ENSG00000259834.1	lncRNA	AL365361.1	intergenic
chr1 110663414	16	T>C	0.4375	1	-	ENSG00000259834.1	lncRNA	AL365361.1	intergenic
chr1 1113733	8	T>C	0.25	0.997969	-	ENSG00000131591.18	protein_coding	C1orf159	Within a protein_coding intron
chr1 112655356	5	A>G	0.6	0.999996	+	ENSG00000116489.13	protein_coding	CAPZA1	Within a protein_coding intron
chr1 112655392	5	A>G	0.4	0.999408	+	ENSG00000116489.13	protein_coding	CAPZA1	Within a protein_coding intron
chr1 112918687	9	T>C	0.333333	0.999946	-	ENSG00000155380.12	protein_coding	SLC16A1	Within a protein_coding intron
chr1 112922984	8	T>C	0.25	0.997969	-	ENSG00000155380.12	protein_coding	SLC16A1	Within a protein_coding intron
chr1 112923021	8	T>C	0.625	1	-	ENSG00000155380.12	protein_coding	SLC16A1	Within a protein_coding intron
chr1 112961891	13	A>G	0.230769	0.999794	+	ENSG00000226419.8	lncRNA	SLC16A1-AS1	Within a lncRNA intron
chr1 112961927	12	A>G	0.5	1	+	ENSG00000226419.8	lncRNA	SLC16A1-AS1	Within a lncRNA intron
chr1 113078710	6	A>G	0.333333	0.99902	+	ENSG00000198799.12	protein_coding	LRIG2	Within a protein_coding intron
chr1 113653873	33	A>G	0.606061	1	+	ENSG00000081026.19	protein_coding	MAGI3	Within a protein_coding CDS
chr1 113748075	13	T>C	0.153846	0.993825	-	ENSG00000116793.16	protein_coding	PHTF1	Within a protein_coding intron
chr1 113900071	13	T>C	0.461538	1	-	ENSG00000134262.13	protein_coding	AP4B1	Within a protein_coding CDS
chr1 114430807	66	T>C	0.393939	1	-	ENSG00000197323.12	protein_coding	TRIM33	Within a protein_coding CDS
chr1 114720224	8	T>C	0.75	1	-	ENSG00000009307.16	protein_coding	CSDE1	Within a protein_coding exon
chr1 114751138	8	T>C	0.625	1	-	ENSG00000009307.16	protein_coding	CSDE1	Within a protein_coding intron
chr1 114755365	11	T>C	0.545455	1	-	ENSG00000009307.16	protein_coding	CSDE1	Within a protein_coding intron
chr1 114757749	8	T>C	0.25	0.997969	-	ENSG00000009307.16	protein_coding	CSDE1	Within a protein_coding intron
chr1 117082448	6	A>G	0.5	0.99999	+	ENSG00000116830.12	protein_coding	TTF2	Within a protein_coding intron
chr1 117523219	38	A>G	0.631579	1	+	ENSG00000198162.12	protein_coding	MAN1A2	Within a protein_coding UTR
chr1 117615457	12	A>G	0.416667	1	+	ENSG00000183508.5	protein_coding	TENT5C	Within a protein_coding intron
chr1 117615985	11	A>G	0.454545	1	+	ENSG00000183508.5	protein_coding	TENT5C	Within a protein_coding intron
chr1 117624128	189	A>G	0.444444	1	+	ENSG00000183508.5	protein_coding	TENT5C	Within a protein_coding UTR
chr1 117864095	28	T>C	0.5	1	-	ENSG00000196505.11	protein_coding	GDAP2	Within a protein_coding UTR
chr1 117866624	16	T>C	0.5625	1	-	ENSG00000196505.11	protein_coding	GDAP2	Within a protein_coding UTR
chr1 119141132	9	A>G	0.555556	1	+	ENSG00000231365.6	lncRNA	WARS2-AS1	Within a lncRNA intron
chr1 119141175	9	A>G	0.333333	0.999946	+	ENSG00000231365.6	lncRNA	WARS2-AS1	Within a lncRNA intron
chr1 119163909	8	A>G	0.5	1	+	ENSG00000231365.6	lncRNA	WARS2-AS1	Within a lncRNA intron
chr1 119619819	10	T>C	0.6	1	-	ENSG00000143067.5	protein_coding	ZNF697	Within a protein_coding UTR
chr1 119620164	14	T>C	0.428571	1	-	ENSG00000143067.5	protein_coding	ZNF697	Within a protein_coding UTR
chr1 120002852	7	T>C	0.285714	0.99854	-	ENSG00000134250.20	protein_coding	NOTCH2	Within a protein_coding intron
chr1 120064707	9	T>C	0.444444	0.999999	-	ENSG00000134250.20	protein_coding	NOTCH2	Within a protein_coding intron
chr1 120154565	11	T>C	0.454545	1	-	ENSG00000265808.4	protein_coding	SEC22B	Within a protein_coding UTR
chr1 12027199	7	A>G	0.285714	0.99854	+	ENSG00000116691.11	protein_coding	MIIP	Within a protein_coding intron
chr1 120466499	10	A>G	0.2	0.996564	+	ENSG00000270231.4	transcribed_unprocessed_pseudogene	NBPF8	Within a transcribed_unprocessed_pseudogene exon
chr1 120726779	15	A>G	0.2	0.999665	+	ENSG00000286106.1	protein_coding	NOTCH2NLR	Within a protein_coding intron
chr1 120841618	6	A>G	0.333333	0.99902	+	ENSG00000273136.7	protein_coding	NBPF26	Within a protein_coding UTR
chr1 121184136	62	T>C	0.145161	1	-	ENSG00000188610.12	protein_coding	FAM72B	Within a protein_coding UTR
chr1 121185091	30	A>G	0.133333	0.999806	+	ENSG00000171943.12	protein_coding	SRGAP2C	Within a protein_coding UTR
chr1 1221498	8	T>C	0.5	1	-	ENSG00000078808.19	protein_coding	SDF4	Within a protein_coding intron
chr1 1221502	8	T>C	0.375	0.999966	-	ENSG00000078808.19	protein_coding	SDF4	Within a protein_coding intron
chr1 1222080	8	T>C	0.25	0.997969	-	ENSG00000078808.19	protein_coding	SDF4	Within a protein_coding intron
chr1 1266260	8	T>C	0.5	1	-	ENSG00000160087.21	protein_coding	UBE2J2	Within a protein_coding UTR
chr1 1312114	138	T>C	0.550725	1	-	ENSG00000127054.21	protein_coding	INTS11	Within a protein_coding CDS
chr1 1316800	17	T>C	0.647059	1	-	ENSG00000127054.21	protein_coding	INTS11	Within a protein_coding exon
chr1 1316802	17	T>C	0.235294	0.999983	-	ENSG00000127054.21	protein_coding	INTS11	Within a protein_coding exon
chr1 1317063	8	T>C	0.5	1	-	ENSG00000127054.21	protein_coding	INTS11	Within a protein_coding exon
chr1 1317933	17	T>C	0.176471	0.999492	-	ENSG00000127054.21	protein_coding	INTS11	Within a protein_coding intron
chr1 1317963	15	T>C	0.266667	0.999991	-	ENSG00000127054.21	protein_coding	INTS11	Within a protein_coding intron
chr1 1317977	15	T>C	0.6	1	-	ENSG00000127054.21	protein_coding	INTS11	Within a protein_coding intron
chr1 1318006	11	T>C	0.181818	0.995734	-	ENSG00000127054.21	protein_coding	INTS11	Within a protein_coding intron
chr1 1318564	9	T>C	0.333333	0.999946	-	ENSG00000127054.21	protein_coding	INTS11	Within a protein_coding intron
chr1 1318636	6	T>C	0.666667	1	-	ENSG00000240731.1	lncRNA	AL139287.1	Within a lncRNA exon
chr1 136488	8	T>C	0.375	0.999966	-	ENSG00000268903.1	processed_pseudogene	AL627309.6	Downstream of a processed_pseudogene exon
chr1 136768	9	T>C	0.444444	0.999999	-	ENSG00000268903.1	processed_pseudogene	AL627309.6	Downstream of a processed_pseudogene exon
chr1 13767854	7	A>G	0.428571	0.99998	+	ENSG00000116731.22	protein_coding	PRDM2	Within a protein_coding intron
chr1 13782619	100	A>G	0.45	1	+	ENSG00000116731.22	protein_coding	PRDM2	Within a protein_coding CDS
chr1 1388266	6	T>C	0.666667	1	-	ENSG00000221978.12	protein_coding	CCNL2	Within a protein_coding exon
chr1 1402786	11	T>C	0.272727	0.999886	-	ENSG00000242485.6	protein_coding	MRPL20	Within a protein_coding intron
chr1 1405316	7	T>C	0.428571	0.99998	-	ENSG00000242485.6	protein_coding	MRPL20	Within a protein_coding UTR
chr1 1407775	30	A>G	0.433333	1	+	ENSG00000272455.1	lncRNA	MRPL20-DT	Upstream of a lncRNA exon
chr1 1408088	37	A>G	0.0810811	0.994419	+	ENSG00000272455.1	lncRNA	MRPL20-DT	Upstream of a lncRNA exon
chr1 1408126	52	A>G	0.153846	1	+	ENSG00000272455.1	lncRNA	MRPL20-DT	Upstream of a lncRNA exon
chr1 1408874	43	A>G	0.697674	1	+	ENSG00000272455.1	lncRNA	MRPL20-DT	Upstream of a lncRNA exon
chr1 1408875	43	A>G	0.651163	1	+	ENSG00000272455.1	lncRNA	MRPL20-DT	Upstream of a lncRNA exon
chr1 1409043	23	A>G	0.304348	1	+	ENSG00000272455.1	lncRNA	MRPL20-DT	Upstream of a lncRNA exon
chr1 1409082	27	A>G	0.111111	0.997811	+	ENSG00000272455.1	lncRNA	MRPL20-DT	Upstream of a lncRNA exon
chr1 1409513	34	A>G	0.352941	1	+	ENSG00000272455.1	lncRNA	MRPL20-DT	Within a lncRNA exon
chr1 1409621	22	A>G	0.636364	1	+	ENSG00000272455.1	lncRNA	MRPL20-DT	Within a lncRNA exon
chr1 1428745	17	A>G	0.411765	1	+	ENSG00000205116.3	protein_coding	TMEM88B	Downstream of a protein_coding UTR
chr1 1428746	17	A>G	0.411765	1	+	ENSG00000205116.3	protein_coding	TMEM88B	Downstream of a protein_coding UTR
chr1 1428763	18	A>G	0.555556	1	+	ENSG00000205116.3	protein_coding	TMEM88B	Downstream of a protein_coding UTR
chr1 1428839	21	A>G	0.142857	0.998996	+	ENSG00000205116.3	protein_coding	TMEM88B	Downstream of a protein_coding UTR
chr1 1428840	22	A>G	0.227273	0.999998	+	ENSG00000205116.3	protein_coding	TMEM88B	Downstream of a protein_coding UTR
chr1 1428879	19	A>G	0.157895	0.999271	+	ENSG00000205116.3	protein_coding	TMEM88B	Downstream of a protein_coding UTR
chr1 1429058	39	A>G	0.307692	1	+	ENSG00000205116.3	protein_coding	TMEM88B	Downstream of a protein_coding UTR
chr1 1429090	37	A>G	0.189189	1	+	ENSG00000205116.3	protein_coding	TMEM88B	Downstream of a protein_coding UTR
chr1 1429094	37	A>G	0.486486	1	+	ENSG00000205116.3	protein_coding	TMEM88B	Downstream of a protein_coding UTR
chr1 1429237	30	A>G	0.1	0.996992	+	ENSG00000205116.3	protein_coding	TMEM88B	Downstream of a protein_coding UTR
chr1 1429241	28	A>G	0.214286	1	+	ENSG00000205116.3	protein_coding	TMEM88B	Downstream of a protein_coding UTR
chr1 1429930	52	A>G	0.538462	1	+	ENSG00000205116.3	protein_coding	TMEM88B	intergenic
chr1 1429940	53	A>G	0.150943	1	+	ENSG00000205116.3	protein_coding	TMEM88B	intergenic
chr1 1429961	52	A>G	0.634615	1	+	ENSG00000205116.3	protein_coding	TMEM88B	intergenic
chr1 1429965	54	A>G	0.166667	1	+	ENSG00000205116.3	protein_coding	TMEM88B	intergenic
chr1 1430058	32	A>G	0.46875	1	+	ENSG00000205116.3	protein_coding	TMEM88B	intergenic
chr1 1430086	37	A>G	0.594595	1	+	ENSG00000205116.3	protein_coding	TMEM88B	intergenic
chr1 1430093	45	A>G	0.111111	0.999922	+	ENSG00000205116.3	protein_coding	TMEM88B	intergenic
chr1 1430110	48	A>G	0.541667	1	+	ENSG00000205116.3	protein_coding	TMEM88B	intergenic
chr1 1430120	49	A>G	0.326531	1	+	ENSG00000205116.3	protein_coding	TMEM88B	intergenic
chr1 1430132	52	A>G	0.269231	1	+	ENSG00000205116.3	protein_coding	TMEM88B	intergenic
chr1 143728834	16	T>C	0.1875	0.999584	-	ENSG00000206737.1	snRNA	RNVU1-18	Upstream of a snRNA exon
chr1 143728949	24	T>C	0.166667	0.999924	-	ENSG00000206737.1	snRNA	RNVU1-18	Upstream of a snRNA exon
chr1 143765558	7	T>C	0.428571	0.99998	-	ENSG00000252105.1	snRNA	RNU1-143P	intergenic
chr1 144415076	6	A>G	0.5	0.99999	+	ENSG00000207205.1	snRNA	RNVU1-15	intergenic
chr1 144421988	34	T>C	0.352941	1	-	ENSG00000266338.6	protein_coding	NBPF15	Within a protein_coding UTR
chr1 144422077	12	T>C	0.583333	1	-	ENSG00000266338.6	protein_coding	NBPF15	Within a protein_coding UTR
chr1 144426370	32	T>C	0.15625	0.999986	-	ENSG00000266338.6	protein_coding	NBPF15	Within a protein_coding CDS
chr1 144446012	6	T>C	0.5	0.99999	-	ENSG00000266338.6	protein_coding	NBPF15	Within a protein_coding intron
chr1 144446132	11	T>C	0.363636	0.999998	-	ENSG00000266338.6	protein_coding	NBPF15	Within a protein_coding intron
chr1 144523806	23	T>C	0.130435	0.998664	-	ENSG00000275291.1	snRNA	RNVU1-26	Upstream of a snRNA exon
chr1 144560093	16	T>C	0.125	0.99037	-	ENSG00000277918.1	snRNA	RNVU1-28	Upstream of a snRNA exon
chr1 144560208	32	T>C	0.09375	0.996354	-	ENSG00000277918.1	snRNA	RNVU1-28	Upstream of a snRNA exon
chr1 145096639	112	A>G	0.0892857	1	+	ENSG00000215784.6	protein_coding	FAM72D	Within a protein_coding UTR
chr1 145235524	35	A>G	0.857143	1	+	ENSG00000223612.3	processed_pseudogene	AC241585.1	intergenic
chr1 145418174	9	T>C	0.222222	0.99731	-	ENSG00000162825.16	protein_coding	NBPF20	intergenic
chr1 145740976	9	T>C	0.222222	0.99731	-	ENSG00000265491.5	protein_coding	RNF115	Within a protein_coding UTR
chr1 145741005	9	T>C	0.222222	0.99731	-	ENSG00000265491.5	protein_coding	RNF115	Within a protein_coding UTR
chr1 145741070	8	T>C	0.25	0.997969	-	ENSG00000265491.5	protein_coding	RNF115	Within a protein_coding UTR
chr1 145745275	33	T>C	0.0909091	0.996007	-	ENSG00000265491.5	protein_coding	RNF115	Within a protein_coding UTR
chr1 145745370	25	T>C	0.4	1	-	ENSG00000265491.5	protein_coding	RNF115	Within a protein_coding UTR
chr1 145745386	25	T>C	0.16	0.999909	-	ENSG00000265491.5	protein_coding	RNF115	Within a protein_coding UTR
chr1 145745394	25	T>C	0.12	0.998271	-	ENSG00000265491.5	protein_coding	RNF115	Within a protein_coding UTR
chr1 145745519	20	T>C	0.35	1	-	ENSG00000265491.5	protein_coding	RNF115	Within a protein_coding UTR
chr1 145745521	20	T>C	0.55	1	-	ENSG00000265491.5	protein_coding	RNF115	Within a protein_coding UTR
chr1 145745550	25	T>C	0.16	0.999909	-	ENSG00000265491.5	protein_coding	RNF115	Within a protein_coding UTR
chr1 145745554	25	T>C	0.16	0.999909	-	ENSG00000265491.5	protein_coding	RNF115	Within a protein_coding UTR
chr1 145745596	18	T>C	0.5	1	-	ENSG00000265491.5	protein_coding	RNF115	Within a protein_coding UTR
chr1 145745639	8	T>C	0.25	0.997969	-	ENSG00000265491.5	protein_coding	RNF115	Within a protein_coding UTR
chr1 145746059	11	T>C	0.454545	1	-	ENSG00000265491.5	protein_coding	RNF115	Within a protein_coding UTR
chr1 145746104	15	T>C	0.2	0.999665	-	ENSG00000265491.5	protein_coding	RNF115	Within a protein_coding UTR
chr1 145746114	18	T>C	0.222222	0.999979	-	ENSG00000265491.5	protein_coding	RNF115	Within a protein_coding UTR
chr1 145746126	29	T>C	0.103448	0.997283	-	ENSG00000265491.5	protein_coding	RNF115	Within a protein_coding UTR
chr1 145746143	31	T>C	0.129032	0.999777	-	ENSG00000265491.5	protein_coding	RNF115	Within a protein_coding UTR
chr1 145776736	11	T>C	0.181818	0.995734	-	ENSG00000265491.5	protein_coding	RNF115	Within a protein_coding intron
chr1 145852217	9	T>C	0.333333	0.999946	-	ENSG00000131788.16	protein_coding	PIAS3	Within a protein_coding intron
chr1 145921978	42	T>C	0.333333	1	-	ENSG00000265241.7	protein_coding	RBM8A	Within a protein_coding UTR
chr1 145921979	42	T>C	0.333333	1	-	ENSG00000265241.7	protein_coding	RBM8A	Within a protein_coding UTR
chr1 145921980	43	T>C	0.372093	1	-	ENSG00000265241.7	protein_coding	RBM8A	Within a protein_coding UTR
chr1 145921994	54	T>C	0.203704	1	-	ENSG00000265241.7	protein_coding	RBM8A	Within a protein_coding UTR
chr1 145921998	55	T>C	0.345455	1	-	ENSG00000265241.7	protein_coding	RBM8A	Within a protein_coding UTR
chr1 145922058	53	T>C	0.113208	0.999986	-	ENSG00000265241.7	protein_coding	RBM8A	Within a protein_coding UTR
chr1 145922061	52	T>C	0.134615	0.999999	-	ENSG00000265241.7	protein_coding	RBM8A	Within a protein_coding UTR
chr1 145922075	50	T>C	0.46	1	-	ENSG00000265241.7	protein_coding	RBM8A	Within a protein_coding UTR
chr1 145922076	49	T>C	0.346939	1	-	ENSG00000265241.7	protein_coding	RBM8A	Within a protein_coding UTR
chr1 145922141	33	T>C	0.575758	1	-	ENSG00000265241.7	protein_coding	RBM8A	Within a protein_coding UTR
chr1 145922142	32	T>C	0.28125	1	-	ENSG00000265241.7	protein_coding	RBM8A	Within a protein_coding UTR
chr1 145922148	26	T>C	0.730769	1	-	ENSG00000265241.7	protein_coding	RBM8A	Within a protein_coding UTR
chr1 145922162	30	T>C	0.533333	1	-	ENSG00000265241.7	protein_coding	RBM8A	Within a protein_coding UTR
chr1 145922167	29	T>C	0.241379	1	-	ENSG00000265241.7	protein_coding	RBM8A	Within a protein_coding UTR
chr1 145923014	13	T>C	0.692308	1	-	ENSG00000265241.7	protein_coding	RBM8A	Within a protein_coding UTR
chr1 145923018	15	T>C	0.4	1	-	ENSG00000265241.7	protein_coding	RBM8A	Within a protein_coding UTR
chr1 145923033	14	T>C	0.142857	0.992751	-	ENSG00000265241.7	protein_coding	RBM8A	Within a protein_coding UTR
chr1 145923068	30	T>C	0.1	0.996992	-	ENSG00000265241.7	protein_coding	RBM8A	Within a protein_coding UTR
chr1 145923094	46	T>C	0.717391	1	-	ENSG00000265241.7	protein_coding	RBM8A	Within a protein_coding UTR
chr1 145923101	44	T>C	0.0909091	0.999096	-	ENSG00000265241.7	protein_coding	RBM8A	Within a protein_coding UTR
chr1 145923104	44	T>C	0.295455	1	-	ENSG00000265241.7	protein_coding	RBM8A	Within a protein_coding UTR
chr1 145923109	44	T>C	0.136364	0.999996	-	ENSG00000265241.7	protein_coding	RBM8A	Within a protein_coding UTR
chr1 145923124	48	T>C	0.104167	0.999892	-	ENSG00000265241.7	protein_coding	RBM8A	Within a protein_coding UTR
chr1 145923130	48	T>C	0.104167	0.999892	-	ENSG00000265241.7	protein_coding	RBM8A	Within a protein_coding UTR
chr1 145923134	48	T>C	0.104167	0.999892	-	ENSG00000265241.7	protein_coding	RBM8A	Within a protein_coding UTR
chr1 145923163	44	T>C	0.477273	1	-	ENSG00000265241.7	protein_coding	RBM8A	Within a protein_coding UTR
chr1 145925523	52	T>C	0.269231	1	-	ENSG00000265241.7	protein_coding	RBM8A	Within a protein_coding UTR
chr1 145925524	52	T>C	0.153846	1	-	ENSG00000265241.7	protein_coding	RBM8A	Within a protein_coding UTR
chr1 147290186	8	A>G	0.375	0.999966	+	ENSG00000237188.5	lncRNA	AC242426.2	Within a lncRNA intron
chr1 147982328	8	A>G	0.25	0.997969	+	ENSG00000188092.15	protein_coding	GPR89B	Within a protein_coding intron
chr1 148107750	12	T>C	0.666667	1	-	ENSG00000263956.6	protein_coding	NBPF11	Within a protein_coding CDS
chr1 148126898	7	T>C	0.714286	1	-	ENSG00000263956.6	protein_coding	NBPF11	Within a protein_coding CDS
chr1 148138953	10	T>C	0.3	0.99992	-	ENSG00000263956.6	protein_coding	NBPF11	Within a protein_coding intron
chr1 148144019	6	T>C	0.666667	1	-	ENSG00000263956.6	protein_coding	NBPF11	Within a protein_coding intron
chr1 148334435	33	T>C	0.0909091	0.996007	-	ENSG00000274020.4	lncRNA	LINC01138	Within a lncRNA intron
chr1 1483377	10	A>G	0.5	1	+	ENSG00000160072.20	protein_coding	ATAD3B	Within a protein_coding intron
chr1 1484388	16	A>G	0.625	1	+	ENSG00000160072.20	protein_coding	ATAD3B	Within a protein_coding exon
chr1 1484393	16	A>G	0.8125	1	+	ENSG00000160072.20	protein_coding	ATAD3B	Within a protein_coding exon
chr1 148532069	6	T>C	0.333333	0.99902	-	ENSG00000270629.6	protein_coding	NBPF14	Within a protein_coding UTR
chr1 148532191	20	T>C	0.35	1	-	ENSG00000270629.6	protein_coding	NBPF14	Within a protein_coding UTR
chr1 148532209	20	T>C	0.25	0.999999	-	ENSG00000270629.6	protein_coding	NBPF14	Within a protein_coding UTR
chr1 148645915	11	T>C	0.181818	0.995734	-	ENSG00000270629.6	protein_coding	NBPF14	Within a protein_coding intron
chr1 149054631	11	T>C	0.545455	1	-	ENSG00000269713.7	protein_coding	NBPF9	Within a protein_coding UTR
chr1 149054720	11	T>C	0.545455	1	-	ENSG00000269713.7	protein_coding	NBPF9	Within a protein_coding UTR
chr1 149054842	31	T>C	0.580645	1	-	ENSG00000269713.7	protein_coding	NBPF9	Within a protein_coding UTR
chr1 149054857	31	T>C	0.451613	1	-	ENSG00000269713.7	protein_coding	NBPF9	Within a protein_coding UTR
chr1 149054860	31	T>C	0.709677	1	-	ENSG00000269713.7	protein_coding	NBPF9	Within a protein_coding UTR
chr1 149054864	31	T>C	0.16129	0.999988	-	ENSG00000269713.7	protein_coding	NBPF9	Within a protein_coding UTR
chr1 149088110	10	T>C	0.2	0.996564	-	ENSG00000269713.7	protein_coding	NBPF9	Within a protein_coding intron
chr1 149391820	7	A>G	0.285714	0.99854	+	ENSG00000286219.1	protein_coding	NOTCH2NLC	Within a protein_coding intron
chr1 149833016	125	A>G	0.28	1	+	ENSG00000270882.2	protein_coding	H4C14	Within a protein_coding UTR
chr1 149845471	11	T>C	0.454545	1	-	ENSG00000261716.2	transcribed_unprocessed_pseudogene	H2BC20P	Within a transcribed_unprocessed_pseudogene exon
chr1 149846941	9	T>C	0.222222	0.99731	-	ENSG00000261716.2	transcribed_unprocessed_pseudogene	H2BC20P	Within a transcribed_unprocessed_pseudogene exon
chr1 149847987	10	T>C	0.6	1	-	ENSG00000261716.2	transcribed_unprocessed_pseudogene	H2BC20P	Within a transcribed_unprocessed_pseudogene exon
chr1 149860800	77	T>C	0.818182	1	-	ENSG00000270276.2	protein_coding	H4C15	Within a protein_coding UTR
chr1 149887584	49	A>G	0.122449	0.999991	+	ENSG00000184260.6	protein_coding	H2AC20	Downstream of a protein_coding UTR
chr1 150109211	10	A>G	0.5	1	+	ENSG00000136631.15	protein_coding	VPS45	Within a protein_coding exon
chr1 150109214	10	A>G	0.6	1	+	ENSG00000136631.15	protein_coding	VPS45	Within a protein_coding exon
chr1 150295179	27	A>G	0.37037	1	+	ENSG00000266472.6	protein_coding	MRPS21	Within a protein_coding intron
chr1 150297524	5	A>G	0.4	0.999408	+	ENSG00000266472.6	protein_coding	MRPS21	Within a protein_coding intron
chr1 150298138	23	A>G	0.173913	0.999937	+	ENSG00000266472.6	protein_coding	MRPS21	Within a protein_coding intron
chr1 150298731	15	A>G	0.2	0.999665	+	ENSG00000266472.6	protein_coding	MRPS21	Within a protein_coding intron
chr1 150298982	5	A>G	0.4	0.999408	+	ENSG00000266472.6	protein_coding	MRPS21	Within a protein_coding intron
chr1 150308583	27	A>G	0.148148	0.999875	+	ENSG00000266472.6	protein_coding	MRPS21	Within a protein_coding UTR
chr1 150309097	11	A>G	0.363636	0.999998	+	ENSG00000266472.6	protein_coding	MRPS21	Downstream of a protein_coding UTR
chr1 150309136	17	A>G	0.470588	1	+	ENSG00000266472.6	protein_coding	MRPS21	Downstream of a protein_coding UTR
chr1 150309231	15	A>G	0.533333	1	+	ENSG00000266472.6	protein_coding	MRPS21	Downstream of a protein_coding UTR
chr1 150309244	12	A>G	0.75	1	+	ENSG00000266472.6	protein_coding	MRPS21	Downstream of a protein_coding UTR
chr1 150309441	11	A>G	0.272727	0.999886	+	ENSG00000266472.6	protein_coding	MRPS21	Downstream of a protein_coding UTR
chr1 150309507	13	A>G	0.692308	1	+	ENSG00000266472.6	protein_coding	MRPS21	Downstream of a protein_coding UTR
chr1 150309562	19	A>G	0.315789	1	+	ENSG00000266472.6	protein_coding	MRPS21	Downstream of a protein_coding UTR
chr1 150339932	11	A>G	0.181818	0.995734	+	ENSG00000117360.13	protein_coding	PRPF3	Within a protein_coding intron
chr1 150341869	23	A>G	0.173913	0.999937	+	ENSG00000117360.13	protein_coding	PRPF3	Within a protein_coding intron
chr1 150350759	11	A>G	0.181818	0.995734	+	ENSG00000117360.13	protein_coding	PRPF3	Within a protein_coding intron
chr1 150352531	12	A>G	0.166667	0.99482	+	ENSG00000117360.13	protein_coding	PRPF3	Within a protein_coding intron
chr1 150506389	9	A>G	0.333333	0.999946	+	ENSG00000143374.17	protein_coding	TARS2	Within a protein_coding intron
chr1 150571617	10	T>C	0.4	0.999999	-	ENSG00000143384.14	protein_coding	MCL1	Within a protein_coding intron
chr1 150580495	10	A>G	0.2	0.996564	+	ENSG00000143382.15	protein_coding	ADAMTSL4	intergenic
chr1 150612650	5	T>C	0.6	0.999996	-	ENSG00000143420.19	protein_coding	ENSA	Within a protein_coding intron
chr1 150613178	16	T>C	0.625	1	-	ENSG00000143420.19	protein_coding	ENSA	Within a protein_coding intron
chr1 150613185	17	T>C	0.588235	1	-	ENSG00000143420.19	protein_coding	ENSA	Within a protein_coding intron
chr1 150613192	17	T>C	0.352941	1	-	ENSG00000143420.19	protein_coding	ENSA	Within a protein_coding intron
chr1 150613214	17	T>C	0.352941	1	-	ENSG00000143420.19	protein_coding	ENSA	Within a protein_coding intron
chr1 150613215	17	T>C	0.411765	1	-	ENSG00000143420.19	protein_coding	ENSA	Within a protein_coding intron
chr1 150613222	19	T>C	0.315789	1	-	ENSG00000143420.19	protein_coding	ENSA	Within a protein_coding intron
chr1 150617456	8	T>C	0.25	0.997969	-	ENSG00000143420.19	protein_coding	ENSA	Within a protein_coding intron
chr1 150617465	10	T>C	0.4	0.999999	-	ENSG00000143420.19	protein_coding	ENSA	Within a protein_coding intron
chr1 150617512	12	T>C	0.166667	0.99482	-	ENSG00000143420.19	protein_coding	ENSA	Within a protein_coding intron
chr1 150617918	13	T>C	0.307692	0.999995	-	ENSG00000143420.19	protein_coding	ENSA	Within a protein_coding intron
chr1 150618096	11	T>C	0.181818	0.995734	-	ENSG00000143420.19	protein_coding	ENSA	Within a protein_coding intron
chr1 150618159	16	T>C	0.125	0.99037	-	ENSG00000143420.19	protein_coding	ENSA	Within a protein_coding intron
chr1 150618832	20	T>C	0.2	0.999966	-	ENSG00000143420.19	protein_coding	ENSA	Within a protein_coding intron
chr1 150618850	30	T>C	0.3	1	-	ENSG00000143420.19	protein_coding	ENSA	Within a protein_coding intron
chr1 150618889	28	T>C	0.214286	1	-	ENSG00000143420.19	protein_coding	ENSA	Within a protein_coding intron
chr1 150618920	24	T>C	0.166667	0.999924	-	ENSG00000143420.19	protein_coding	ENSA	Within a protein_coding intron
chr1 150618931	21	T>C	0.238095	0.999999	-	ENSG00000143420.19	protein_coding	ENSA	Within a protein_coding intron
chr1 150618967	16	T>C	0.25	0.999988	-	ENSG00000143420.19	protein_coding	ENSA	Within a protein_coding intron
chr1 150620706	18	T>C	0.166667	0.999388	-	ENSG00000143420.19	protein_coding	ENSA	Within a protein_coding intron
chr1 150620917	25	T>C	0.16	0.999909	-	ENSG00000143420.19	protein_coding	ENSA	Within a protein_coding intron
chr1 150620953	33	T>C	0.606061	1	-	ENSG00000143420.19	protein_coding	ENSA	Within a protein_coding intron
chr1 150620954	33	T>C	0.121212	0.999713	-	ENSG00000143420.19	protein_coding	ENSA	Within a protein_coding intron
chr1 150620956	34	T>C	0.235294	1	-	ENSG00000143420.19	protein_coding	ENSA	Within a protein_coding intron
chr1 150620991	32	T>C	0.09375	0.996354	-	ENSG00000143420.19	protein_coding	ENSA	Within a protein_coding intron
chr1 150621411	10	T>C	0.4	0.999999	-	ENSG00000143420.19	protein_coding	ENSA	Within a protein_coding intron
chr1 150621412	10	T>C	0.4	0.999999	-	ENSG00000143420.19	protein_coding	ENSA	Within a protein_coding intron
chr1 150621414	10	T>C	0.4	0.999999	-	ENSG00000143420.19	protein_coding	ENSA	Within a protein_coding intron
chr1 150621482	20	T>C	0.15	0.999141	-	ENSG00000143420.19	protein_coding	ENSA	Within a protein_coding intron
chr1 150731158	9	T>C	0.222222	0.99731	-	ENSG00000163131.11	protein_coding	CTSS	Within a protein_coding UTR
chr1 150731185	14	T>C	0.214286	0.999735	-	ENSG00000163131.11	protein_coding	CTSS	Within a protein_coding UTR
chr1 150731200	12	T>C	0.416667	1	-	ENSG00000163131.11	protein_coding	CTSS	Within a protein_coding UTR
chr1 150731203	13	T>C	0.461538	1	-	ENSG00000163131.11	protein_coding	CTSS	Within a protein_coding UTR
chr1 150731216	13	T>C	0.230769	0.999794	-	ENSG00000163131.11	protein_coding	CTSS	Within a protein_coding UTR
chr1 150731221	12	T>C	0.416667	1	-	ENSG00000163131.11	protein_coding	CTSS	Within a protein_coding UTR
chr1 150731222	12	T>C	0.5	1	-	ENSG00000163131.11	protein_coding	CTSS	Within a protein_coding UTR
chr1 150731244	11	T>C	0.181818	0.995734	-	ENSG00000163131.11	protein_coding	CTSS	Within a protein_coding UTR
chr1 150731276	11	T>C	0.454545	1	-	ENSG00000163131.11	protein_coding	CTSS	Within a protein_coding UTR
chr1 150731374	11	T>C	0.272727	0.999886	-	ENSG00000163131.11	protein_coding	CTSS	Within a protein_coding UTR
chr1 150732772	14	T>C	0.285714	0.999993	-	ENSG00000163131.11	protein_coding	CTSS	Within a protein_coding UTR
chr1 150732856	17	T>C	0.176471	0.999492	-	ENSG00000163131.11	protein_coding	CTSS	Within a protein_coding UTR
chr1 150958457	9	A>G	0.333333	0.999946	+	ENSG00000143379.12	protein_coding	SETDB1	Within a protein_coding intron
chr1 150958479	6	T>C	0.666667	1	-	ENSG00000143418.20	protein_coding	CERS2	intergenic
chr1 150961531	12	T>C	0.25	0.999845	-	ENSG00000143418.20	protein_coding	CERS2	Within a protein_coding intron
chr1 150961572	7	T>C	0.571429	1	-	ENSG00000143418.20	protein_coding	CERS2	Within a protein_coding intron
chr1 150993488	10	T>C	0.2	0.996564	-	ENSG00000143409.15	protein_coding	MINDY1	intergenic
chr1 150994970	9	T>C	0.666667	1	-	ENSG00000143409.15	protein_coding	MINDY1	Upstream of a protein_coding UTR
chr1 150995009	7	T>C	0.285714	0.99854	-	ENSG00000143409.15	protein_coding	MINDY1	Upstream of a protein_coding UTR
chr1 150995010	9	T>C	0.222222	0.99731	-	ENSG00000143409.15	protein_coding	MINDY1	Upstream of a protein_coding UTR
chr1 150995048	6	T>C	0.5	0.99999	-	ENSG00000143409.15	protein_coding	MINDY1	Upstream of a protein_coding UTR
chr1 150996182	7	T>C	0.285714	0.99854	-	ENSG00000143409.15	protein_coding	MINDY1	Within a protein_coding UTR
chr1 150996185	7	T>C	0.428571	0.99998	-	ENSG00000143409.15	protein_coding	MINDY1	Within a protein_coding UTR
chr1 150996206	7	T>C	0.428571	0.99998	-	ENSG00000143409.15	protein_coding	MINDY1	Within a protein_coding UTR
chr1 150996723	7	T>C	0.285714	0.99854	-	ENSG00000143409.15	protein_coding	MINDY1	Within a protein_coding UTR
chr1 150996810	11	T>C	0.181818	0.995734	-	ENSG00000143409.15	protein_coding	MINDY1	Within a protein_coding UTR
chr1 151054910	16	T>C	0.625	1	-	ENSG00000197622.13	protein_coding	CDC42SE1	Within a protein_coding intron
chr1 151201443	8	A>G	0.25	0.997969	+	ENSG00000143398.20	protein_coding	PIP5K1A	Within a protein_coding intron
chr1 151201479	12	A>G	0.5	1	+	ENSG00000143398.20	protein_coding	PIP5K1A	Within a protein_coding intron
chr1 151201487	13	A>G	0.461538	1	+	ENSG00000143398.20	protein_coding	PIP5K1A	Within a protein_coding intron
chr1 151201489	13	A>G	0.615385	1	+	ENSG00000143398.20	protein_coding	PIP5K1A	Within a protein_coding intron
chr1 151201536	14	A>G	0.214286	0.999735	+	ENSG00000143398.20	protein_coding	PIP5K1A	Within a protein_coding intron
chr1 151201539	14	A>G	0.142857	0.992751	+	ENSG00000143398.20	protein_coding	PIP5K1A	Within a protein_coding intron
chr1 151201561	11	A>G	0.363636	0.999998	+	ENSG00000143398.20	protein_coding	PIP5K1A	Within a protein_coding intron
chr1 151201673	8	A>G	0.625	1	+	ENSG00000143398.20	protein_coding	PIP5K1A	Within a protein_coding intron
chr1 151201741	14	A>G	0.857143	1	+	ENSG00000143398.20	protein_coding	PIP5K1A	Within a protein_coding intron
chr1 151201742	14	A>G	0.285714	0.999993	+	ENSG00000143398.20	protein_coding	PIP5K1A	Within a protein_coding intron
chr1 151201817	13	A>G	0.153846	0.993825	+	ENSG00000143398.20	protein_coding	PIP5K1A	Within a protein_coding intron
chr1 151202552	21	A>G	0.142857	0.998996	+	ENSG00000143398.20	protein_coding	PIP5K1A	Within a protein_coding intron
chr1 151202609	8	A>G	0.375	0.999966	+	ENSG00000143398.20	protein_coding	PIP5K1A	Within a protein_coding intron
chr1 151202836	9	A>G	0.333333	0.999946	+	ENSG00000143398.20	protein_coding	PIP5K1A	Within a protein_coding intron
chr1 151202873	11	A>G	0.181818	0.995734	+	ENSG00000143398.20	protein_coding	PIP5K1A	Within a protein_coding intron
chr1 151202899	12	A>G	0.166667	0.99482	+	ENSG00000143398.20	protein_coding	PIP5K1A	Within a protein_coding intron
chr1 151203779	14	A>G	0.142857	0.992751	+	ENSG00000143398.20	protein_coding	PIP5K1A	Within a protein_coding intron
chr1 151204391	28	A>G	0.214286	1	+	ENSG00000143398.20	protein_coding	PIP5K1A	Within a protein_coding intron
chr1 151204438	13	A>G	0.153846	0.993825	+	ENSG00000143398.20	protein_coding	PIP5K1A	Within a protein_coding intron
chr1 151204439	14	A>G	0.142857	0.992751	+	ENSG00000143398.20	protein_coding	PIP5K1A	Within a protein_coding intron
chr1 151205185	27	A>G	0.296296	1	+	ENSG00000143398.20	protein_coding	PIP5K1A	Within a protein_coding intron
chr1 151205189	27	A>G	0.148148	0.999875	+	ENSG00000143398.20	protein_coding	PIP5K1A	Within a protein_coding intron
chr1 151205269	14	A>G	0.642857	1	+	ENSG00000143398.20	protein_coding	PIP5K1A	Within a protein_coding intron
chr1 151205411	9	A>G	0.555556	1	+	ENSG00000143398.20	protein_coding	PIP5K1A	Within a protein_coding intron
chr1 151205587	13	A>G	0.461538	1	+	ENSG00000143398.20	protein_coding	PIP5K1A	Within a protein_coding intron
chr1 151205683	13	A>G	0.307692	0.999995	+	ENSG00000143398.20	protein_coding	PIP5K1A	Within a protein_coding intron
chr1 151205705	9	A>G	0.222222	0.99731	+	ENSG00000143398.20	protein_coding	PIP5K1A	Within a protein_coding intron
chr1 151205713	9	A>G	0.444444	0.999999	+	ENSG00000143398.20	protein_coding	PIP5K1A	Within a protein_coding intron
chr1 151210830	13	A>G	0.153846	0.993825	+	ENSG00000143398.20	protein_coding	PIP5K1A	Within a protein_coding intron
chr1 151217013	15	A>G	0.2	0.999665	+	ENSG00000143398.20	protein_coding	PIP5K1A	Within a protein_coding intron
chr1 151219261	13	A>G	0.230769	0.999794	+	ENSG00000143398.20	protein_coding	PIP5K1A	Within a protein_coding intron
chr1 151220075	13	A>G	0.384615	1	+	ENSG00000143398.20	protein_coding	PIP5K1A	Within a protein_coding intron
chr1 151220211	10	A>G	0.5	1	+	ENSG00000143398.20	protein_coding	PIP5K1A	Within a protein_coding intron
chr1 151220606	39	A>G	0.179487	1	+	ENSG00000143398.20	protein_coding	PIP5K1A	Within a protein_coding intron
chr1 151220676	38	A>G	0.105263	0.999493	+	ENSG00000143398.20	protein_coding	PIP5K1A	Within a protein_coding intron
chr1 151256911	13	A>G	0.153846	0.993825	+	ENSG00000159352.16	protein_coding	PSMD4	Within a protein_coding intron
chr1 151256932	15	A>G	0.466667	1	+	ENSG00000159352.16	protein_coding	PSMD4	Within a protein_coding intron
chr1 151260708	16	A>G	0.125	0.99037	+	ENSG00000159352.16	protein_coding	PSMD4	Within a protein_coding intron
chr1 151260979	15	A>G	0.266667	0.999991	+	ENSG00000159352.16	protein_coding	PSMD4	Within a protein_coding intron
chr1 151403108	47	T>C	0.404255	1	-	ENSG00000143442.22	protein_coding	POGZ	Within a protein_coding UTR
chr1 151433316	10	T>C	0.4	0.999999	-	ENSG00000143442.22	protein_coding	POGZ	Within a protein_coding intron
chr1 151436157	9	T>C	0.333333	0.999946	-	ENSG00000143442.22	protein_coding	POGZ	Within a protein_coding intron
chr1 151436504	17	T>C	0.529412	1	-	ENSG00000143442.22	protein_coding	POGZ	Within a protein_coding intron
chr1 151436516	17	T>C	0.235294	0.999983	-	ENSG00000143442.22	protein_coding	POGZ	Within a protein_coding intron
chr1 151436569	14	T>C	0.214286	0.999735	-	ENSG00000143442.22	protein_coding	POGZ	Within a protein_coding intron
chr1 151446568	11	T>C	0.363636	0.999998	-	ENSG00000143442.22	protein_coding	POGZ	Within a protein_coding intron
chr1 151446593	9	T>C	0.222222	0.99731	-	ENSG00000143442.22	protein_coding	POGZ	Within a protein_coding intron
chr1 151447135	5	T>C	0.4	0.999408	-	ENSG00000143442.22	protein_coding	POGZ	Within a protein_coding intron
chr1 151448361	10	T>C	0.4	0.999999	-	ENSG00000143442.22	protein_coding	POGZ	Within a protein_coding intron
chr1 151448419	8	T>C	0.625	1	-	ENSG00000143442.22	protein_coding	POGZ	Within a protein_coding intron
chr1 151448813	19	T>C	0.421053	1	-	ENSG00000143442.22	protein_coding	POGZ	Within a protein_coding intron
chr1 151450491	6	T>C	0.333333	0.99902	-	ENSG00000143442.22	protein_coding	POGZ	Within a protein_coding intron
chr1 151450504	6	T>C	0.333333	0.99902	-	ENSG00000143442.22	protein_coding	POGZ	Within a protein_coding intron
chr1 151450982	9	T>C	0.555556	1	-	ENSG00000143442.22	protein_coding	POGZ	Within a protein_coding UTR
chr1 151452609	7	T>C	0.428571	0.99998	-	ENSG00000143442.22	protein_coding	POGZ	Within a protein_coding intron
chr1 151452621	7	T>C	0.428571	0.99998	-	ENSG00000143442.22	protein_coding	POGZ	Within a protein_coding intron
chr1 151452622	7	T>C	0.428571	0.99998	-	ENSG00000143442.22	protein_coding	POGZ	Within a protein_coding intron
chr1 151452672	13	T>C	0.153846	0.993825	-	ENSG00000143442.22	protein_coding	POGZ	Within a protein_coding intron
chr1 151452833	10	T>C	0.4	0.999999	-	ENSG00000143442.22	protein_coding	POGZ	Within a protein_coding intron
chr1 151453199	8	T>C	0.375	0.999966	-	ENSG00000143442.22	protein_coding	POGZ	Within a protein_coding intron
chr1 151454853	12	T>C	0.25	0.999845	-	ENSG00000143442.22	protein_coding	POGZ	Within a protein_coding intron
chr1 151454923	10	T>C	0.4	0.999999	-	ENSG00000143442.22	protein_coding	POGZ	Within a protein_coding intron
chr1 151454925	10	T>C	0.5	1	-	ENSG00000143442.22	protein_coding	POGZ	Within a protein_coding intron
chr1 151458279	12	T>C	0.25	0.999845	-	ENSG00000143442.22	protein_coding	POGZ	Within a protein_coding intron
chr1 151459156	32	T>C	0.59375	1	-	ENSG00000143442.22	protein_coding	POGZ	Within a protein_coding UTR
chr1 151769525	6	T>C	0.666667	1	-	ENSG00000249602.1	lncRNA	AL589765.4	Downstream of a lncRNA exon
chr1 151871090	14	T>C	0.214286	0.999735	-	ENSG00000159445.13	protein_coding	THEM4	Within a protein_coding UTR
chr1 151871153	16	T>C	0.6875	1	-	ENSG00000159445.13	protein_coding	THEM4	Within a protein_coding UTR
chr1 151871159	16	T>C	0.625	1	-	ENSG00000159445.13	protein_coding	THEM4	Within a protein_coding UTR
chr1 151871197	21	T>C	0.142857	0.998996	-	ENSG00000159445.13	protein_coding	THEM4	Within a protein_coding UTR
chr1 151871213	20	T>C	0.15	0.999141	-	ENSG00000159445.13	protein_coding	THEM4	Within a protein_coding UTR
chr1 151871216	20	T>C	0.4	1	-	ENSG00000159445.13	protein_coding	THEM4	Within a protein_coding UTR
chr1 151871217	20	T>C	0.4	1	-	ENSG00000159445.13	protein_coding	THEM4	Within a protein_coding UTR
chr1 151871249	10	T>C	0.4	0.999999	-	ENSG00000159445.13	protein_coding	THEM4	Within a protein_coding UTR
chr1 151874467	44	T>C	0.136364	0.999996	-	ENSG00000159445.13	protein_coding	THEM4	Within a protein_coding UTR
chr1 151874499	46	T>C	0.173913	1	-	ENSG00000159445.13	protein_coding	THEM4	Within a protein_coding UTR
chr1 151874634	44	T>C	0.159091	1	-	ENSG00000159445.13	protein_coding	THEM4	Within a protein_coding UTR
chr1 151874650	48	T>C	0.5625	1	-	ENSG00000159445.13	protein_coding	THEM4	Within a protein_coding UTR
chr1 1521799	7	A>G	0.571429	1	+	ENSG00000197785.14	protein_coding	ATAD3A	Within a protein_coding intron
chr1 1521800	7	A>G	0.571429	1	+	ENSG00000197785.14	protein_coding	ATAD3A	Within a protein_coding intron
chr1 153639143	16	A>G	0.125	0.99037	+	ENSG00000160679.13	protein_coding	CHTOP	Within a protein_coding intron
chr1 153639577	5	A>G	0.4	0.999408	+	ENSG00000160679.13	protein_coding	CHTOP	Within a protein_coding intron
chr1 153639957	32	A>G	0.1875	0.999999	+	ENSG00000160679.13	protein_coding	CHTOP	Within a protein_coding intron
chr1 153639983	35	A>G	0.114286	0.999635	+	ENSG00000160679.13	protein_coding	CHTOP	Within a protein_coding intron
chr1 153640551	37	A>G	0.0810811	0.994419	+	ENSG00000160679.13	protein_coding	CHTOP	Within a protein_coding intron
chr1 153753789	8	A>G	0.625	1	+	ENSG00000143624.14	protein_coding	INTS3	Within a protein_coding exon
chr1 153824464	12	T>C	0.166667	0.99482	-	ENSG00000143614.10	protein_coding	GATAD2B	Within a protein_coding intron
chr1 153848870	13	T>C	0.153846	0.993825	-	ENSG00000143614.10	protein_coding	GATAD2B	Within a protein_coding intron
chr1 153857363	9	T>C	0.222222	0.99731	-	ENSG00000143614.10	protein_coding	GATAD2B	Within a protein_coding intron
chr1 153857415	10	T>C	0.2	0.996564	-	ENSG00000143614.10	protein_coding	GATAD2B	Within a protein_coding intron
chr1 153864432	14	T>C	0.285714	0.999993	-	ENSG00000143614.10	protein_coding	GATAD2B	Within a protein_coding intron
chr1 153866918	8	T>C	0.75	1	-	ENSG00000143614.10	protein_coding	GATAD2B	Within a protein_coding intron
chr1 153869229	12	T>C	0.416667	1	-	ENSG00000143614.10	protein_coding	GATAD2B	Within a protein_coding intron
chr1 153870382	12	T>C	0.916667	1	-	ENSG00000143614.10	protein_coding	GATAD2B	Within a protein_coding intron
chr1 153874096	9	T>C	0.333333	0.999946	-	ENSG00000143614.10	protein_coding	GATAD2B	Within a protein_coding intron
chr1 153874650	7	T>C	0.285714	0.99854	-	ENSG00000143614.10	protein_coding	GATAD2B	Within a protein_coding intron
chr1 153884251	10	T>C	0.7	1	-	ENSG00000143614.10	protein_coding	GATAD2B	Within a protein_coding intron
chr1 153884894	5	T>C	0.6	0.999996	-	ENSG00000143614.10	protein_coding	GATAD2B	Within a protein_coding intron
chr1 153887904	13	T>C	0.153846	0.993825	-	ENSG00000143614.10	protein_coding	GATAD2B	Within a protein_coding intron
chr1 153892874	6	T>C	0.333333	0.99902	-	ENSG00000143614.10	protein_coding	GATAD2B	Within a protein_coding intron
chr1 153892877	6	T>C	0.333333	0.99902	-	ENSG00000143614.10	protein_coding	GATAD2B	Within a protein_coding intron
chr1 153892922	8	T>C	0.5	1	-	ENSG00000143614.10	protein_coding	GATAD2B	Within a protein_coding intron
chr1 153895925	9	T>C	0.222222	0.99731	-	ENSG00000143614.10	protein_coding	GATAD2B	Within a protein_coding intron
chr1 153903028	8	T>C	0.5	1	-	ENSG00000143614.10	protein_coding	GATAD2B	Within a protein_coding intron
chr1 153904871	6	T>C	0.333333	0.99902	-	ENSG00000143614.10	protein_coding	GATAD2B	Within a protein_coding intron
chr1 153910100	7	T>C	0.714286	1	-	ENSG00000143614.10	protein_coding	GATAD2B	Within a protein_coding intron
chr1 15412520	7	A>G	0.428571	0.99998	+	ENSG00000142634.13	protein_coding	EFHD2	Within a protein_coding intron
chr1 154162243	17	T>C	0.176471	0.999492	-	ENSG00000143549.21	protein_coding	TPM3	Within a protein_coding UTR
chr1 154174130	6	T>C	0.833333	1	-	ENSG00000143549.21	protein_coding	TPM3	Within a protein_coding intron
chr1 154174671	7	T>C	0.428571	0.99998	-	ENSG00000143549.21	protein_coding	TPM3	Within a protein_coding intron
chr1 154174713	8	T>C	0.25	0.997969	-	ENSG00000143549.21	protein_coding	TPM3	Within a protein_coding intron
chr1 154175992	11	T>C	0.181818	0.995734	-	ENSG00000143549.21	protein_coding	TPM3	Within a protein_coding intron
chr1 154179721	19	T>C	0.210526	0.999973	-	ENSG00000143549.21	protein_coding	TPM3	Within a protein_coding intron
chr1 154207203	61	T>C	0.754098	1	-	ENSG00000143612.21	protein_coding	C1orf43	Within a protein_coding UTR
chr1 154233198	22	A>G	0.136364	0.998838	+	ENSG00000143569.19	protein_coding	UBAP2L	Within a protein_coding intron
chr1 154233508	7	A>G	0.428571	0.99998	+	ENSG00000143569.19	protein_coding	UBAP2L	Within a protein_coding intron
chr1 154245025	9	A>G	0.333333	0.999946	+	ENSG00000143569.19	protein_coding	UBAP2L	Within a protein_coding intron
chr1 154250616	11	A>G	0.181818	0.995734	+	ENSG00000143569.19	protein_coding	UBAP2L	Within a protein_coding intron
chr1 154251991	6	A>G	0.5	0.99999	+	ENSG00000143569.19	protein_coding	UBAP2L	Within a protein_coding intron
chr1 154335836	10	A>G	0.5	1	+	ENSG00000143515.19	protein_coding	ATP8B2	Within a protein_coding intron
chr1 154336605	14	A>G	0.142857	0.992751	+	ENSG00000143515.19	protein_coding	ATP8B2	Within a protein_coding intron
chr1 154336617	14	A>G	0.357143	1	+	ENSG00000143515.19	protein_coding	ATP8B2	Within a protein_coding intron
chr1 154336645	13	A>G	0.307692	0.999995	+	ENSG00000143515.19	protein_coding	ATP8B2	Within a protein_coding intron
chr1 154937536	8	A>G	0.5	1	+	ENSG00000270361.1	lncRNA	AL451085.1	Within a lncRNA exon
chr1 155016481	152	A>G	0.723684	1	+	ENSG00000160685.13	protein_coding	ZBTB7B	Within a protein_coding CDS
chr1 155171336	9	T>C	0.222222	0.99731	-	ENSG00000163463.13	protein_coding	KRTCAP2	Within a protein_coding exon
chr1 155171841	7	T>C	0.428571	0.99998	-	ENSG00000163463.13	protein_coding	KRTCAP2	Within a protein_coding exon
chr1 155215684	22	T>C	0.318182	1	-	ENSG00000160766.14	transcribed_unprocessed_pseudogene	GBAP1	Within a transcribed_unprocessed_pseudogene exon
chr1 155215697	22	T>C	0.272727	1	-	ENSG00000160766.14	transcribed_unprocessed_pseudogene	GBAP1	Within a transcribed_unprocessed_pseudogene exon
chr1 155221592	10	T>C	0.2	0.996564	-	ENSG00000160766.14	transcribed_unprocessed_pseudogene	GBAP1	Within a transcribed_unprocessed_pseudogene intron
chr1 155221602	8	T>C	0.375	0.999966	-	ENSG00000160766.14	transcribed_unprocessed_pseudogene	GBAP1	Within a transcribed_unprocessed_pseudogene intron
chr1 155221614	9	T>C	0.222222	0.99731	-	ENSG00000160766.14	transcribed_unprocessed_pseudogene	GBAP1	Within a transcribed_unprocessed_pseudogene intron
chr1 155221619	9	T>C	0.444444	0.999999	-	ENSG00000160766.14	transcribed_unprocessed_pseudogene	GBAP1	Within a transcribed_unprocessed_pseudogene intron
chr1 155223041	13	T>C	0.230769	0.999794	-	ENSG00000160766.14	transcribed_unprocessed_pseudogene	GBAP1	Within a transcribed_unprocessed_pseudogene intron
chr1 155223043	12	T>C	0.5	1	-	ENSG00000160766.14	transcribed_unprocessed_pseudogene	GBAP1	Within a transcribed_unprocessed_pseudogene intron
chr1 155223049	14	T>C	0.714286	1	-	ENSG00000160766.14	transcribed_unprocessed_pseudogene	GBAP1	Within a transcribed_unprocessed_pseudogene intron
chr1 155223053	14	T>C	0.5	1	-	ENSG00000160766.14	transcribed_unprocessed_pseudogene	GBAP1	Within a transcribed_unprocessed_pseudogene intron
chr1 155223081	16	T>C	0.375	1	-	ENSG00000160766.14	transcribed_unprocessed_pseudogene	GBAP1	Within a transcribed_unprocessed_pseudogene intron
chr1 155223811	6	T>C	0.5	0.99999	-	ENSG00000160766.14	transcribed_unprocessed_pseudogene	GBAP1	Within a transcribed_unprocessed_pseudogene intron
chr1 155224048	8	T>C	0.75	1	-	ENSG00000160766.14	transcribed_unprocessed_pseudogene	GBAP1	Within a transcribed_unprocessed_pseudogene intron
chr1 155224053	8	T>C	0.625	1	-	ENSG00000160766.14	transcribed_unprocessed_pseudogene	GBAP1	Within a transcribed_unprocessed_pseudogene intron
chr1 155224072	9	T>C	0.666667	1	-	ENSG00000160766.14	transcribed_unprocessed_pseudogene	GBAP1	Within a transcribed_unprocessed_pseudogene intron
chr1 155224080	9	T>C	0.777778	1	-	ENSG00000160766.14	transcribed_unprocessed_pseudogene	GBAP1	Within a transcribed_unprocessed_pseudogene intron
chr1 155224124	9	T>C	0.222222	0.99731	-	ENSG00000160766.14	transcribed_unprocessed_pseudogene	GBAP1	Within a transcribed_unprocessed_pseudogene intron
chr1 155224529	9	T>C	0.444444	0.999999	-	ENSG00000160766.14	transcribed_unprocessed_pseudogene	GBAP1	Within a transcribed_unprocessed_pseudogene intron
chr1 155224552	7	T>C	0.571429	1	-	ENSG00000160766.14	transcribed_unprocessed_pseudogene	GBAP1	Within a transcribed_unprocessed_pseudogene intron
chr1 155224577	8	T>C	0.375	0.999966	-	ENSG00000160766.14	transcribed_unprocessed_pseudogene	GBAP1	Within a transcribed_unprocessed_pseudogene intron
chr1 155224629	10	T>C	0.2	0.996564	-	ENSG00000160766.14	transcribed_unprocessed_pseudogene	GBAP1	Within a transcribed_unprocessed_pseudogene intron
chr1 155244215	123	T>C	0.0406504	0.992099	-	ENSG00000177628.16	protein_coding	GBA	Within a protein_coding exon
chr1 155313880	12	A>G	0.166667	0.99482	+	ENSG00000160752.15	protein_coding	FDPS	Within a protein_coding intron
chr1 155313948	14	A>G	0.285714	0.999993	+	ENSG00000160752.15	protein_coding	FDPS	Within a protein_coding intron
chr1 155315262	13	A>G	0.153846	0.993825	+	ENSG00000160752.15	protein_coding	FDPS	Within a protein_coding intron
chr1 155402762	6	T>C	0.833333	1	-	ENSG00000116539.14	protein_coding	ASH1L	Within a protein_coding intron
chr1 155402800	6	T>C	0.5	0.99999	-	ENSG00000116539.14	protein_coding	ASH1L	Within a protein_coding intron
chr1 155404296	10	T>C	0.3	0.99992	-	ENSG00000116539.14	protein_coding	ASH1L	Within a protein_coding intron
chr1 155409963	6	T>C	0.333333	0.99902	-	ENSG00000116539.14	protein_coding	ASH1L	Within a protein_coding intron
chr1 155448039	7	T>C	0.428571	0.99998	-	ENSG00000116539.14	protein_coding	ASH1L	Within a protein_coding intron
chr1 155451026	9	T>C	0.222222	0.99731	-	ENSG00000116539.14	protein_coding	ASH1L	Within a protein_coding intron
chr1 155452760	5	T>C	0.6	0.999996	-	ENSG00000116539.14	protein_coding	ASH1L	Within a protein_coding intron
chr1 155453144	5	T>C	0.6	0.999996	-	ENSG00000116539.14	protein_coding	ASH1L	Within a protein_coding intron
chr1 155453167	6	T>C	0.833333	1	-	ENSG00000116539.14	protein_coding	ASH1L	Within a protein_coding intron
chr1 155470747	9	T>C	0.333333	0.999946	-	ENSG00000116539.14	protein_coding	ASH1L	Within a protein_coding intron
chr1 155470748	9	T>C	0.555556	1	-	ENSG00000116539.14	protein_coding	ASH1L	Within a protein_coding intron
chr1 155472094	9	T>C	0.333333	0.999946	-	ENSG00000116539.14	protein_coding	ASH1L	Within a protein_coding intron
chr1 155472259	13	T>C	0.307692	0.999995	-	ENSG00000116539.14	protein_coding	ASH1L	Within a protein_coding intron
chr1 155472297	16	T>C	0.25	0.999988	-	ENSG00000116539.14	protein_coding	ASH1L	Within a protein_coding intron
chr1 155474516	16	T>C	0.3125	1	-	ENSG00000116539.14	protein_coding	ASH1L	Within a protein_coding intron
chr1 155474552	16	T>C	0.1875	0.999584	-	ENSG00000116539.14	protein_coding	ASH1L	Within a protein_coding intron
chr1 155517481	7	T>C	0.285714	0.99854	-	ENSG00000116539.14	protein_coding	ASH1L	Within a protein_coding intron
chr1 155519945	10	T>C	0.3	0.99992	-	ENSG00000116539.14	protein_coding	ASH1L	Within a protein_coding intron
chr1 155540019	6	T>C	0.333333	0.99902	-	ENSG00000116539.14	protein_coding	ASH1L	Within a protein_coding intron
chr1 155556886	7	T>C	0.285714	0.99854	-	ENSG00000116539.14	protein_coding	ASH1L	Within a protein_coding intron
chr1 155558389	10	T>C	0.3	0.99992	-	ENSG00000116539.14	protein_coding	ASH1L	Within a protein_coding intron
chr1 155558419	14	T>C	0.142857	0.992751	-	ENSG00000116539.14	protein_coding	ASH1L	Within a protein_coding intron
chr1 155558440	14	T>C	0.142857	0.992751	-	ENSG00000116539.14	protein_coding	ASH1L	Within a protein_coding intron
chr1 155564284	15	A>G	0.133333	0.991599	+	ENSG00000235919.4	lncRNA	ASH1L-AS1	Downstream of a lncRNA exon
chr1 155564853	11	A>G	0.454545	1	+	ENSG00000235919.4	lncRNA	ASH1L-AS1	Downstream of a lncRNA exon
chr1 155564866	11	A>G	0.181818	0.995734	+	ENSG00000235919.4	lncRNA	ASH1L-AS1	Downstream of a lncRNA exon
chr1 155564867	11	A>G	0.272727	0.999886	+	ENSG00000235919.4	lncRNA	ASH1L-AS1	Downstream of a lncRNA exon
chr1 155566719	5	A>G	0.4	0.999408	+	ENSG00000235919.4	lncRNA	ASH1L-AS1	intergenic
chr1 155567859	12	A>G	0.25	0.999845	+	ENSG00000235919.4	lncRNA	ASH1L-AS1	intergenic
chr1 155600609	8	A>G	0.25	0.997969	+	ENSG00000225082.2	unprocessed_pseudogene	DAP3P1	Within a unprocessed_pseudogene intron
chr1 155660606	151	T>C	0.0397351	0.995789	-	ENSG00000163374.19	protein_coding	YY1AP1	Within a protein_coding CDS
chr1 155664638	9	T>C	0.222222	0.99731	-	ENSG00000163374.19	protein_coding	YY1AP1	Within a protein_coding intron
chr1 155671283	6	T>C	0.333333	0.99902	-	ENSG00000163374.19	protein_coding	YY1AP1	Within a protein_coding intron
chr1 155671309	10	T>C	0.3	0.99992	-	ENSG00000163374.19	protein_coding	YY1AP1	Within a protein_coding intron
chr1 155671319	10	T>C	0.5	1	-	ENSG00000163374.19	protein_coding	YY1AP1	Within a protein_coding intron
chr1 155671323	11	T>C	0.181818	0.995734	-	ENSG00000163374.19	protein_coding	YY1AP1	Within a protein_coding intron
chr1 155671355	12	T>C	0.166667	0.99482	-	ENSG00000163374.19	protein_coding	YY1AP1	Within a protein_coding intron
chr1 155673286	8	T>C	0.25	0.997969	-	ENSG00000163374.19	protein_coding	YY1AP1	Within a protein_coding intron
chr1 155681537	12	T>C	0.5	1	-	ENSG00000163374.19	protein_coding	YY1AP1	Within a protein_coding intron
chr1 155683414	11	T>C	0.181818	0.995734	-	ENSG00000163374.19	protein_coding	YY1AP1	Within a protein_coding intron
chr1 155683493	17	T>C	0.411765	1	-	ENSG00000163374.19	protein_coding	YY1AP1	Within a protein_coding intron
chr1 155684714	10	T>C	0.2	0.996564	-	ENSG00000163374.19	protein_coding	YY1AP1	Within a protein_coding intron
chr1 155706241	9	A>G	0.222222	0.99731	+	ENSG00000132676.16	protein_coding	DAP3	Within a protein_coding intron
chr1 15571979	11	T>C	0.636364	1	-	ENSG00000116771.6	protein_coding	AGMAT	Within a protein_coding UTR
chr1 15571982	11	T>C	0.363636	0.999998	-	ENSG00000116771.6	protein_coding	AGMAT	Within a protein_coding UTR
chr1 15572021	17	T>C	0.411765	1	-	ENSG00000116771.6	protein_coding	AGMAT	Within a protein_coding UTR
chr1 15572023	17	T>C	0.235294	0.999983	-	ENSG00000116771.6	protein_coding	AGMAT	Within a protein_coding UTR
chr1 15572029	15	T>C	0.666667	1	-	ENSG00000116771.6	protein_coding	AGMAT	Within a protein_coding UTR
chr1 15572058	14	T>C	0.357143	1	-	ENSG00000116771.6	protein_coding	AGMAT	Within a protein_coding UTR
chr1 15572059	14	T>C	0.357143	1	-	ENSG00000116771.6	protein_coding	AGMAT	Within a protein_coding UTR
chr1 15572062	13	T>C	0.153846	0.993825	-	ENSG00000116771.6	protein_coding	AGMAT	Within a protein_coding UTR
chr1 15572063	13	T>C	0.230769	0.999794	-	ENSG00000116771.6	protein_coding	AGMAT	Within a protein_coding UTR
chr1 15572088	13	T>C	0.230769	0.999794	-	ENSG00000116771.6	protein_coding	AGMAT	Within a protein_coding UTR
chr1 155723380	6	A>G	0.666667	1	+	ENSG00000132676.16	protein_coding	DAP3	Within a protein_coding intron
chr1 15572531	7	T>C	0.571429	1	-	ENSG00000116771.6	protein_coding	AGMAT	Within a protein_coding UTR
chr1 15572533	7	T>C	0.428571	0.99998	-	ENSG00000116771.6	protein_coding	AGMAT	Within a protein_coding UTR
chr1 15572535	7	T>C	0.857143	1	-	ENSG00000116771.6	protein_coding	AGMAT	Within a protein_coding UTR
chr1 15572536	7	T>C	0.714286	1	-	ENSG00000116771.6	protein_coding	AGMAT	Within a protein_coding UTR
chr1 15572561	6	T>C	0.333333	0.99902	-	ENSG00000116771.6	protein_coding	AGMAT	Within a protein_coding UTR
chr1 15572587	7	T>C	0.285714	0.99854	-	ENSG00000116771.6	protein_coding	AGMAT	Within a protein_coding UTR
chr1 15572602	7	T>C	0.428571	0.99998	-	ENSG00000116771.6	protein_coding	AGMAT	Within a protein_coding UTR
chr1 155726169	30	A>G	0.2	1	+	ENSG00000132676.16	protein_coding	DAP3	Within a protein_coding exon
chr1 155726350	10	A>G	0.2	0.996564	+	ENSG00000132676.16	protein_coding	DAP3	Within a protein_coding intron
chr1 155726428	11	A>G	0.363636	0.999998	+	ENSG00000132676.16	protein_coding	DAP3	Within a protein_coding intron
chr1 15572892	12	T>C	0.166667	0.99482	-	ENSG00000116771.6	protein_coding	AGMAT	Within a protein_coding UTR
chr1 15572983	19	T>C	0.368421	1	-	ENSG00000116771.6	protein_coding	AGMAT	Within a protein_coding UTR
chr1 15573001	19	T>C	0.421053	1	-	ENSG00000116771.6	protein_coding	AGMAT	Within a protein_coding UTR
chr1 15573014	16	T>C	0.25	0.999988	-	ENSG00000116771.6	protein_coding	AGMAT	Within a protein_coding UTR
chr1 15573074	15	T>C	0.266667	0.999991	-	ENSG00000116771.6	protein_coding	AGMAT	Within a protein_coding UTR
chr1 15573087	15	T>C	0.133333	0.991599	-	ENSG00000116771.6	protein_coding	AGMAT	Within a protein_coding UTR
chr1 15573093	13	T>C	0.153846	0.993825	-	ENSG00000116771.6	protein_coding	AGMAT	Within a protein_coding UTR
chr1 15573137	23	T>C	0.26087	1	-	ENSG00000116771.6	protein_coding	AGMAT	Within a protein_coding UTR
chr1 15573220	16	T>C	0.3125	1	-	ENSG00000116771.6	protein_coding	AGMAT	Within a protein_coding UTR
chr1 155732414	15	A>G	0.333333	1	+	ENSG00000132676.16	protein_coding	DAP3	Within a protein_coding intron
chr1 155732499	25	A>G	0.52	1	+	ENSG00000132676.16	protein_coding	DAP3	Within a protein_coding intron
chr1 155732775	27	A>G	0.148148	0.999875	+	ENSG00000132676.16	protein_coding	DAP3	Within a protein_coding intron
chr1 155732861	30	A>G	0.566667	1	+	ENSG00000132676.16	protein_coding	DAP3	Within a protein_coding intron
chr1 155733885	16	A>G	0.1875	0.999584	+	ENSG00000132676.16	protein_coding	DAP3	Within a protein_coding intron
chr1 155733892	16	A>G	0.3125	1	+	ENSG00000132676.16	protein_coding	DAP3	Within a protein_coding intron
chr1 155734266	26	A>G	0.269231	1	+	ENSG00000132676.16	protein_coding	DAP3	Within a protein_coding intron
chr1 155734405	35	A>G	0.2	1	+	ENSG00000132676.16	protein_coding	DAP3	Within a protein_coding intron
chr1 155734424	39	A>G	0.153846	0.999998	+	ENSG00000132676.16	protein_coding	DAP3	Within a protein_coding intron
chr1 155734439	36	A>G	0.0833333	0.994846	+	ENSG00000132676.16	protein_coding	DAP3	Within a protein_coding intron
chr1 155735502	7	A>G	0.714286	1	+	ENSG00000132676.16	protein_coding	DAP3	Within a protein_coding intron
chr1 155735741	11	A>G	0.181818	0.995734	+	ENSG00000132676.16	protein_coding	DAP3	Within a protein_coding intron
chr1 155735945	6	A>G	0.5	0.99999	+	ENSG00000132676.16	protein_coding	DAP3	Within a protein_coding intron
chr1 155736556	25	A>G	0.2	0.999996	+	ENSG00000132676.16	protein_coding	DAP3	Within a protein_coding intron
chr1 155736562	25	A>G	0.12	0.998271	+	ENSG00000132676.16	protein_coding	DAP3	Within a protein_coding intron
chr1 155736583	19	A>G	0.210526	0.999973	+	ENSG00000132676.16	protein_coding	DAP3	Within a protein_coding intron
chr1 155750864	11	A>G	0.181818	0.995734	+	ENSG00000203761.5	unprocessed_pseudogene	MSTO2P	Downstream of a unprocessed_pseudogene exon
chr1 155750867	11	A>G	0.272727	0.999886	+	ENSG00000203761.5	unprocessed_pseudogene	MSTO2P	Downstream of a unprocessed_pseudogene exon
chr1 155750903	12	A>G	0.333333	0.999997	+	ENSG00000203761.5	unprocessed_pseudogene	MSTO2P	Downstream of a unprocessed_pseudogene exon
chr1 155750921	11	A>G	0.363636	0.999998	+	ENSG00000203761.5	unprocessed_pseudogene	MSTO2P	Downstream of a unprocessed_pseudogene exon
chr1 155750947	9	A>G	0.777778	1	+	ENSG00000203761.5	unprocessed_pseudogene	MSTO2P	Downstream of a unprocessed_pseudogene exon
chr1 155751011	10	A>G	0.3	0.99992	+	ENSG00000203761.5	unprocessed_pseudogene	MSTO2P	Downstream of a unprocessed_pseudogene exon
chr1 155756834	8	T>C	0.25	0.997969	-	ENSG00000116580.18	protein_coding	GON4L	Within a protein_coding exon
chr1 155763786	7	T>C	0.285714	0.99854	-	ENSG00000116580.18	protein_coding	GON4L	Within a protein_coding intron
chr1 155763837	7	T>C	0.571429	1	-	ENSG00000116580.18	protein_coding	GON4L	Within a protein_coding intron
chr1 155763840	8	T>C	0.625	1	-	ENSG00000116580.18	protein_coding	GON4L	Within a protein_coding intron
chr1 155764315	11	T>C	0.727273	1	-	ENSG00000116580.18	protein_coding	GON4L	Within a protein_coding intron
chr1 155817742	7	T>C	0.428571	0.99998	-	ENSG00000116580.18	protein_coding	GON4L	Within a protein_coding intron
chr1 155907901	5	T>C	0.8	1	-	ENSG00000143622.11	protein_coding	RIT1	Within a protein_coding intron
chr1 155919171	5	T>C	0.4	0.999408	-	ENSG00000132680.11	protein_coding	KHDC4	Within a protein_coding intron
chr1 155919621	17	T>C	0.176471	0.999492	-	ENSG00000132680.11	protein_coding	KHDC4	Within a protein_coding intron
chr1 155919629	17	T>C	0.176471	0.999492	-	ENSG00000132680.11	protein_coding	KHDC4	Within a protein_coding intron
chr1 155919735	14	T>C	0.214286	0.999735	-	ENSG00000132680.11	protein_coding	KHDC4	Within a protein_coding intron
chr1 155922387	12	T>C	0.416667	1	-	ENSG00000132680.11	protein_coding	KHDC4	Within a protein_coding intron
chr1 155923093	9	T>C	0.555556	1	-	ENSG00000132680.11	protein_coding	KHDC4	Within a protein_coding intron
chr1 155932809	5	T>C	0.4	0.999408	-	ENSG00000132680.11	protein_coding	KHDC4	Within a protein_coding intron
chr1 155932877	15	T>C	0.666667	1	-	ENSG00000132680.11	protein_coding	KHDC4	Within a protein_coding intron
chr1 155932880	16	T>C	0.1875	0.999584	-	ENSG00000132680.11	protein_coding	KHDC4	Within a protein_coding intron
chr1 155933423	11	T>C	0.181818	0.995734	-	ENSG00000132680.11	protein_coding	KHDC4	Within a protein_coding intron
chr1 156013233	10	T>C	0.3	0.99992	-	ENSG00000163479.14	protein_coding	SSR2	Within a protein_coding exon
chr1 156013241	9	T>C	0.666667	1	-	ENSG00000163479.14	protein_coding	SSR2	Within a protein_coding exon
chr1 156013311	9	T>C	0.555556	1	-	ENSG00000163479.14	protein_coding	SSR2	Within a protein_coding exon
chr1 156016007	12	T>C	0.25	0.999845	-	ENSG00000163479.14	protein_coding	SSR2	Within a protein_coding intron
chr1 1561170	11	T>C	0.181818	0.995734	-	ENSG00000160075.12	protein_coding	SSU72	Within a protein_coding UTR
chr1 1561262	7	T>C	0.285714	0.99854	-	ENSG00000160075.12	protein_coding	SSU72	Within a protein_coding UTR
chr1 1561284	7	T>C	0.428571	0.99998	-	ENSG00000160075.12	protein_coding	SSU72	Within a protein_coding UTR
chr1 156198713	12	A>G	0.25	0.999845	+	ENSG00000160785.13	protein_coding	SLC25A44	Within a protein_coding exon
chr1 156331923	5	T>C	0.4	0.999408	-	ENSG00000163468.15	protein_coding	CCT3	Within a protein_coding intron
chr1 156332154	7	T>C	0.857143	1	-	ENSG00000163468.15	protein_coding	CCT3	Within a protein_coding intron
chr1 156332241	15	T>C	0.266667	0.999991	-	ENSG00000163468.15	protein_coding	CCT3	Within a protein_coding intron
chr1 156469325	10	T>C	0.3	0.99992	-	ENSG00000116604.18	protein_coding	MEF2D	Within a protein_coding intron
chr1 156469395	12	T>C	0.166667	0.99482	-	ENSG00000116604.18	protein_coding	MEF2D	Within a protein_coding intron
chr1 156469457	8	T>C	0.25	0.997969	-	ENSG00000116604.18	protein_coding	MEF2D	Within a protein_coding intron
chr1 156469764	14	T>C	0.285714	0.999993	-	ENSG00000116604.18	protein_coding	MEF2D	Within a protein_coding intron
chr1 156469774	13	T>C	0.153846	0.993825	-	ENSG00000116604.18	protein_coding	MEF2D	Within a protein_coding intron
chr1 156469786	15	T>C	0.133333	0.991599	-	ENSG00000116604.18	protein_coding	MEF2D	Within a protein_coding intron
chr1 156469834	18	T>C	0.166667	0.999388	-	ENSG00000116604.18	protein_coding	MEF2D	Within a protein_coding intron
chr1 156474277	12	T>C	0.166667	0.99482	-	ENSG00000116604.18	protein_coding	MEF2D	Within a protein_coding intron
chr1 156474327	13	T>C	0.153846	0.993825	-	ENSG00000116604.18	protein_coding	MEF2D	Within a protein_coding intron
chr1 156474367	15	T>C	0.2	0.999665	-	ENSG00000116604.18	protein_coding	MEF2D	Within a protein_coding intron
chr1 156477111	344	T>C	0.302326	1	-	ENSG00000116604.18	protein_coding	MEF2D	Within a protein_coding CDS
chr1 156478469	12	T>C	0.25	0.999845	-	ENSG00000116604.18	protein_coding	MEF2D	Within a protein_coding intron
chr1 156493056	18	T>C	0.444444	1	-	ENSG00000116604.18	protein_coding	MEF2D	Within a protein_coding intron
chr1 156499455	37	T>C	0.162162	0.999998	-	ENSG00000116604.18	protein_coding	MEF2D	Within a protein_coding UTR
chr1 156530177	16	T>C	0.625	1	-	ENSG00000183856.11	protein_coding	IQGAP3	Within a protein_coding CDS
chr1 156599279	20	T>C	0.15	0.999141	-	ENSG00000160818.17	protein_coding	GPATCH4	Within a protein_coding exon
chr1 156643140	22	T>C	0.954545	1	-	ENSG00000272405.1	lncRNA	AL365181.3	Within a lncRNA exon
chr1 156713819	10	T>C	0.2	0.996564	-	ENSG00000223356.1	lncRNA	AL590666.1	Downstream of a lncRNA exon
chr1 156713878	10	T>C	0.3	0.99992	-	ENSG00000223356.1	lncRNA	AL590666.1	Downstream of a lncRNA exon
chr1 156730650	10	A>G	0.7	1	+	ENSG00000143303.12	protein_coding	RRNAD1	Within a protein_coding intron
chr1 156730707	11	A>G	0.181818	0.995734	+	ENSG00000143303.12	protein_coding	RRNAD1	Within a protein_coding intron
chr1 156735124	10	A>G	0.2	0.996564	+	ENSG00000143303.12	protein_coding	RRNAD1	Within a protein_coding intron
chr1 156735127	9	A>G	0.333333	0.999946	+	ENSG00000143303.12	protein_coding	RRNAD1	Within a protein_coding intron
chr1 156735169	8	A>G	0.5	1	+	ENSG00000143303.12	protein_coding	RRNAD1	Within a protein_coding intron
chr1 156737342	140	T>C	0.307143	1	-	ENSG00000143314.12	protein_coding	MRPL24	Within a protein_coding UTR
chr1 156784076	13	A>G	0.153846	0.993825	+	ENSG00000143294.15	protein_coding	PRCC	Within a protein_coding intron
chr1 156784154	13	A>G	0.461538	1	+	ENSG00000143294.15	protein_coding	PRCC	Within a protein_coding intron
chr1 156785294	7	A>G	0.428571	0.99998	+	ENSG00000143294.15	protein_coding	PRCC	Within a protein_coding intron
chr1 156785331	7	A>G	0.285714	0.99854	+	ENSG00000143294.15	protein_coding	PRCC	Within a protein_coding intron
chr1 156798056	9	A>G	0.222222	0.99731	+	ENSG00000143294.15	protein_coding	PRCC	Within a protein_coding intron
chr1 156798069	9	A>G	0.222222	0.99731	+	ENSG00000143294.15	protein_coding	PRCC	Within a protein_coding intron
chr1 15879220	10	A>G	0.3	0.99992	+	ENSG00000065526.12	protein_coding	SPEN	Within a protein_coding intron
chr1 15879230	8	A>G	0.25	0.997969	+	ENSG00000065526.12	protein_coding	SPEN	Within a protein_coding intron
chr1 15879255	8	A>G	0.5	1	+	ENSG00000065526.12	protein_coding	SPEN	Within a protein_coding intron
chr1 159068946	16	T>C	0.125	0.99037	-	ENSG00000163568.15	protein_coding	AIM2	Within a protein_coding intron
chr1 159068967	17	T>C	0.294118	1	-	ENSG00000163568.15	protein_coding	AIM2	Within a protein_coding intron
chr1 160229940	6	T>C	0.333333	0.99902	-	ENSG00000132716.19	protein_coding	DCAF8	Within a protein_coding intron
chr1 160251611	12	T>C	0.166667	0.99482	-	ENSG00000132716.19	protein_coding	DCAF8	Within a protein_coding intron
chr1 160253288	17	T>C	0.352941	1	-	ENSG00000132716.19	protein_coding	DCAF8	Within a protein_coding intron
chr1 160258180	7	T>C	0.714286	1	-	ENSG00000132716.19	protein_coding	DCAF8	Within a protein_coding intron
chr1 160258181	8	T>C	0.375	0.999966	-	ENSG00000132716.19	protein_coding	DCAF8	Within a protein_coding intron
chr1 160303163	8	T>C	0.375	0.999966	-	ENSG00000122218.16	protein_coding	COPA	Within a protein_coding intron
chr1 160306919	10	T>C	0.3	0.99992	-	ENSG00000122218.16	protein_coding	COPA	Within a protein_coding intron
chr1 160704288	9	T>C	0.333333	0.999946	-	ENSG00000117091.10	protein_coding	CD48	Within a protein_coding intron
chr1 160704317	11	T>C	0.181818	0.995734	-	ENSG00000117091.10	protein_coding	CD48	Within a protein_coding intron
chr1 160704335	20	T>C	0.45	1	-	ENSG00000117091.10	protein_coding	CD48	Within a protein_coding intron
chr1 160704336	19	T>C	0.210526	0.999973	-	ENSG00000117091.10	protein_coding	CD48	Within a protein_coding intron
chr1 160704344	21	T>C	0.190476	0.999957	-	ENSG00000117091.10	protein_coding	CD48	Within a protein_coding intron
chr1 160704345	22	T>C	0.272727	1	-	ENSG00000117091.10	protein_coding	CD48	Within a protein_coding intron
chr1 160704346	23	T>C	0.304348	1	-	ENSG00000117091.10	protein_coding	CD48	Within a protein_coding intron
chr1 160704368	21	T>C	0.238095	0.999999	-	ENSG00000117091.10	protein_coding	CD48	Within a protein_coding intron
chr1 160704381	20	T>C	0.45	1	-	ENSG00000117091.10	protein_coding	CD48	Within a protein_coding intron
chr1 160704409	22	T>C	0.272727	1	-	ENSG00000117091.10	protein_coding	CD48	Within a protein_coding intron
chr1 160705414	11	T>C	0.454545	1	-	ENSG00000117091.10	protein_coding	CD48	Within a protein_coding intron
chr1 160705461	16	T>C	0.1875	0.999584	-	ENSG00000117091.10	protein_coding	CD48	Within a protein_coding intron
chr1 160705485	24	T>C	0.25	1	-	ENSG00000117091.10	protein_coding	CD48	Within a protein_coding intron
chr1 160705489	24	T>C	0.208333	0.999997	-	ENSG00000117091.10	protein_coding	CD48	Within a protein_coding intron
chr1 160705496	24	T>C	0.25	1	-	ENSG00000117091.10	protein_coding	CD48	Within a protein_coding intron
chr1 160990264	9	T>C	0.444444	0.999999	-	ENSG00000158769.18	protein_coding	F11R	intergenic
chr1 160990303	8	T>C	0.25	0.997969	-	ENSG00000158769.18	protein_coding	F11R	intergenic
chr1 160995589	24	T>C	0.416667	1	-	ENSG00000158769.18	protein_coding	F11R	Within a protein_coding UTR
chr1 160995614	21	T>C	0.142857	0.998996	-	ENSG00000158769.18	protein_coding	F11R	Within a protein_coding UTR
chr1 160995630	20	T>C	0.15	0.999141	-	ENSG00000158769.18	protein_coding	F11R	Within a protein_coding UTR
chr1 160995644	18	T>C	0.333333	1	-	ENSG00000158769.18	protein_coding	F11R	Within a protein_coding UTR
chr1 160996561	193	T>C	0.316062	1	-	ENSG00000158769.18	protein_coding	F11R	Within a protein_coding UTR
chr1 160996562	195	T>C	0.374359	1	-	ENSG00000158769.18	protein_coding	F11R	Within a protein_coding UTR
chr1 160996563	195	T>C	0.271795	1	-	ENSG00000158769.18	protein_coding	F11R	Within a protein_coding UTR
chr1 160996644	168	T>C	0.779762	1	-	ENSG00000158769.18	protein_coding	F11R	Within a protein_coding UTR
chr1 160996809	113	T>C	0.292035	1	-	ENSG00000158769.18	protein_coding	F11R	Within a protein_coding UTR
chr1 160997665	92	T>C	0.26087	1	-	ENSG00000158769.18	protein_coding	F11R	Within a protein_coding UTR
chr1 160998027	34	T>C	0.117647	0.999675	-	ENSG00000158769.18	protein_coding	F11R	Within a protein_coding UTR
chr1 160998043	36	T>C	0.611111	1	-	ENSG00000158769.18	protein_coding	F11R	Within a protein_coding UTR
chr1 160998066	50	T>C	0.3	1	-	ENSG00000158769.18	protein_coding	F11R	Within a protein_coding UTR
chr1 160998101	123	T>C	0.243902	1	-	ENSG00000158769.18	protein_coding	F11R	Within a protein_coding UTR
chr1 160998106	125	T>C	0.096	1	-	ENSG00000158769.18	protein_coding	F11R	Within a protein_coding UTR
chr1 160998148	145	T>C	0.0689655	0.999998	-	ENSG00000158769.18	protein_coding	F11R	Within a protein_coding UTR
chr1 161057556	16	T>C	0.1875	0.999584	-	ENSG00000186517.14	protein_coding	ARHGAP30	Within a protein_coding intron
chr1 161058230	16	T>C	0.1875	0.999584	-	ENSG00000186517.14	protein_coding	ARHGAP30	Within a protein_coding intron
chr1 161062940	16	T>C	0.1875	0.999584	-	ENSG00000186517.14	protein_coding	ARHGAP30	Within a protein_coding intron
chr1 161064533	23	T>C	0.130435	0.998664	-	ENSG00000186517.14	protein_coding	ARHGAP30	Within a protein_coding intron
chr1 161064634	28	T>C	0.107143	0.997556	-	ENSG00000186517.14	protein_coding	ARHGAP30	Within a protein_coding intron
chr1 161066003	20	T>C	0.15	0.999141	-	ENSG00000186517.14	protein_coding	ARHGAP30	Within a protein_coding intron
chr1 161066042	16	T>C	0.1875	0.999584	-	ENSG00000186517.14	protein_coding	ARHGAP30	Within a protein_coding intron
chr1 161066450	26	T>C	0.192308	0.999996	-	ENSG00000186517.14	protein_coding	ARHGAP30	Within a protein_coding intron
chr1 161107802	12	T>C	0.166667	0.99482	-	ENSG00000143256.5	protein_coding	PFDN2	Within a protein_coding intron
chr1 161114217	8	T>C	0.25	0.997969	-	ENSG00000143256.5	protein_coding	PFDN2	Within a protein_coding intron
chr1 161116802	9	T>C	0.333333	0.999946	-	ENSG00000143256.5	protein_coding	PFDN2	Within a protein_coding intron
chr1 161286154	6	A>G	0.333333	0.99902	+	ENSG00000248485.2	protein_coding	PCP4L1	Downstream of a protein_coding UTR
chr1 161286164	5	A>G	0.6	0.999996	+	ENSG00000248485.2	protein_coding	PCP4L1	Downstream of a protein_coding UTR
chr1 161286207	5	A>G	0.8	1	+	ENSG00000248485.2	protein_coding	PCP4L1	Downstream of a protein_coding UTR
chr1 161286795	14	A>G	0.285714	0.999993	+	ENSG00000248485.2	protein_coding	PCP4L1	Downstream of a protein_coding UTR
chr1 161286805	14	A>G	0.428571	1	+	ENSG00000248485.2	protein_coding	PCP4L1	Downstream of a protein_coding UTR
chr1 161286841	12	A>G	0.5	1	+	ENSG00000248485.2	protein_coding	PCP4L1	Downstream of a protein_coding UTR
chr1 161286848	12	A>G	0.166667	0.99482	+	ENSG00000248485.2	protein_coding	PCP4L1	Downstream of a protein_coding UTR
chr1 161751165	18	A>G	0.277778	0.999999	+	ENSG00000081721.12	protein_coding	DUSP12	Within a protein_coding CDS
chr1 161775620	7	A>G	0.428571	0.99998	+	ENSG00000118217.6	protein_coding	ATF6	Within a protein_coding intron
chr1 161866865	6	A>G	0.5	0.99999	+	ENSG00000118217.6	protein_coding	ATF6	Within a protein_coding intron
chr1 161960940	30	A>G	0.166667	0.99999	+	ENSG00000118217.6	protein_coding	ATF6	Within a protein_coding UTR
chr1 16231196	24	T>C	0.333333	1	-	ENSG00000288398.1	lncRNA	AL109627.1	Within a lncRNA exon
chr1 163310900	14	T>C	0.214286	0.999735	-	ENSG00000143248.13	protein_coding	RGS5	Within a protein_coding intron
chr1 163310950	14	T>C	0.214286	0.999735	-	ENSG00000143248.13	protein_coding	RGS5	Within a protein_coding intron
chr1 163310953	14	T>C	0.571429	1	-	ENSG00000143248.13	protein_coding	RGS5	Within a protein_coding intron
chr1 163311107	9	T>C	0.333333	0.999946	-	ENSG00000143248.13	protein_coding	RGS5	Within a protein_coding intron
chr1 163312089	27	T>C	0.111111	0.997811	-	ENSG00000143248.13	protein_coding	RGS5	Within a protein_coding intron
chr1 163312155	27	T>C	0.222222	1	-	ENSG00000143248.13	protein_coding	RGS5	Within a protein_coding intron
chr1 163312160	26	T>C	0.461538	1	-	ENSG00000143248.13	protein_coding	RGS5	Within a protein_coding intron
chr1 163312161	26	T>C	0.461538	1	-	ENSG00000143248.13	protein_coding	RGS5	Within a protein_coding intron
chr1 163312163	26	T>C	0.5	1	-	ENSG00000143248.13	protein_coding	RGS5	Within a protein_coding intron
chr1 163334636	11	A>G	0.363636	0.999998	+	ENSG00000143228.13	protein_coding	NUF2	Within a protein_coding intron
chr1 163335115	23	A>G	0.217391	0.999998	+	ENSG00000143228.13	protein_coding	NUF2	Within a protein_coding intron
chr1 163347532	10	A>G	0.2	0.996564	+	ENSG00000143228.13	protein_coding	NUF2	Within a protein_coding intron
chr1 164594188	7	A>G	0.285714	0.99854	+	ENSG00000185630.19	protein_coding	PBX1	Within a protein_coding intron
chr1 164600501	5	A>G	0.6	0.999996	+	ENSG00000185630.19	protein_coding	PBX1	Within a protein_coding intron
chr1 164600523	5	A>G	0.4	0.999408	+	ENSG00000185630.19	protein_coding	PBX1	Within a protein_coding intron
chr1 164653574	9	A>G	0.222222	0.99731	+	ENSG00000185630.19	protein_coding	PBX1	Within a protein_coding intron
chr1 164653647	7	A>G	0.857143	1	+	ENSG00000185630.19	protein_coding	PBX1	Within a protein_coding intron
chr1 164653649	7	A>G	0.714286	1	+	ENSG00000185630.19	protein_coding	PBX1	Within a protein_coding intron
chr1 164653650	7	A>G	0.285714	0.99854	+	ENSG00000185630.19	protein_coding	PBX1	Within a protein_coding intron
chr1 164662179	5	A>G	0.8	1	+	ENSG00000185630.19	protein_coding	PBX1	Within a protein_coding intron
chr1 164684046	7	A>G	0.285714	0.99854	+	ENSG00000185630.19	protein_coding	PBX1	Within a protein_coding exon
chr1 164684480	7	A>G	0.285714	0.99854	+	ENSG00000185630.19	protein_coding	PBX1	Within a protein_coding exon
chr1 16513728	15	T>C	0.2	0.999665	-	ENSG00000206652.1	snRNA	RNU1-1	Upstream of a snRNA exon
chr1 165670253	5	T>C	0.6	0.999996	-	ENSG00000143149.12	protein_coding	ALDH9A1	Within a protein_coding intron
chr1 165740071	11	T>C	0.454545	1	-	ENSG00000143183.18	protein_coding	TMCO1	Within a protein_coding intron
chr1 165758368	15	T>C	0.4	1	-	ENSG00000143183.18	protein_coding	TMCO1	Within a protein_coding intron
chr1 165758444	13	T>C	0.384615	1	-	ENSG00000143183.18	protein_coding	TMCO1	Within a protein_coding intron
chr1 165766585	10	T>C	0.2	0.996564	-	ENSG00000143183.18	protein_coding	TMCO1	Within a protein_coding intron
chr1 165845747	11	A>G	0.181818	0.995734	+	ENSG00000143179.16	protein_coding	UCK2	Within a protein_coding intron
chr1 165846241	9	A>G	0.333333	0.999946	+	ENSG00000143179.16	protein_coding	UCK2	Within a protein_coding intron
chr1 165859631	7	A>G	0.285714	0.99854	+	ENSG00000143179.16	protein_coding	UCK2	Within a protein_coding intron
chr1 165912180	21	A>G	0.619048	1	+	ENSG00000143179.16	protein_coding	UCK2	Downstream of a protein_coding UTR
chr1 165912252	16	A>G	0.4375	1	+	ENSG00000143179.16	protein_coding	UCK2	Downstream of a protein_coding UTR
chr1 165912287	14	A>G	0.214286	0.999735	+	ENSG00000143179.16	protein_coding	UCK2	Downstream of a protein_coding UTR
chr1 165913452	8	A>G	0.375	0.999966	+	ENSG00000143179.16	protein_coding	UCK2	Downstream of a protein_coding UTR
chr1 165919819	9	A>G	0.666667	1	+	ENSG00000143179.16	protein_coding	UCK2	intergenic
chr1 16622580	12	T>C	0.166667	0.99482	-	ENSG00000215908.10	transcribed_unprocessed_pseudogene	CROCCP2	Within a transcribed_unprocessed_pseudogene intron
chr1 16624385	16	T>C	0.5	1	-	ENSG00000215908.10	transcribed_unprocessed_pseudogene	CROCCP2	Within a transcribed_unprocessed_pseudogene exon
chr1 1663038	54	T>C	0.537037	1	-	ENSG00000189339.12	protein_coding	SLC35E2B	Within a protein_coding UTR
chr1 1663538	47	T>C	0.212766	1	-	ENSG00000189339.12	protein_coding	SLC35E2B	Within a protein_coding UTR
chr1 1663567	56	T>C	0.303571	1	-	ENSG00000189339.12	protein_coding	SLC35E2B	Within a protein_coding UTR
chr1 1663635	43	T>C	0.0930233	0.999174	-	ENSG00000189339.12	protein_coding	SLC35E2B	Within a protein_coding UTR
chr1 1664099	102	T>C	0.0686275	0.999924	-	ENSG00000189339.12	protein_coding	SLC35E2B	Within a protein_coding UTR
chr1 1664101	100	T>C	0.17	1	-	ENSG00000189339.12	protein_coding	SLC35E2B	Within a protein_coding UTR
chr1 1664147	77	T>C	0.766234	1	-	ENSG00000189339.12	protein_coding	SLC35E2B	Within a protein_coding UTR
chr1 1664757	37	T>C	0.135135	0.999971	-	ENSG00000189339.12	protein_coding	SLC35E2B	Within a protein_coding UTR
chr1 16665853	7	T>C	0.571429	1	-	ENSG00000207513.1	snRNA	RNU1-3	Upstream of a snRNA exon
chr1 166857476	23	T>C	0.478261	1	-	ENSG00000152382.6	protein_coding	TADA1	Within a protein_coding UTR
chr1 167251265	8	A>G	0.25	0.997969	+	ENSG00000143190.23	protein_coding	POU2F1	Within a protein_coding intron
chr1 167251292	8	A>G	0.375	0.999966	+	ENSG00000143190.23	protein_coding	POU2F1	Within a protein_coding intron
chr1 167638872	15	A>G	0.733333	1	+	ENSG00000198771.11	protein_coding	RCSD1	Within a protein_coding intron
chr1 167639038	30	A>G	0.133333	0.999806	+	ENSG00000198771.11	protein_coding	RCSD1	Within a protein_coding intron
chr1 167639556	42	A>G	0.166667	1	+	ENSG00000198771.11	protein_coding	RCSD1	Within a protein_coding intron
chr1 167639557	41	A>G	0.146341	0.999997	+	ENSG00000198771.11	protein_coding	RCSD1	Within a protein_coding intron
chr1 167640601	36	A>G	0.138889	0.999975	+	ENSG00000198771.11	protein_coding	RCSD1	Within a protein_coding exon
chr1 167640651	38	A>G	0.184211	1	+	ENSG00000198771.11	protein_coding	RCSD1	Within a protein_coding exon
chr1 167640680	45	A>G	0.0666667	0.990242	+	ENSG00000198771.11	protein_coding	RCSD1	Within a protein_coding exon
chr1 167640711	27	A>G	0.185185	0.999994	+	ENSG00000198771.11	protein_coding	RCSD1	Within a protein_coding exon
chr1 167641542	32	A>G	0.21875	1	+	ENSG00000198771.11	protein_coding	RCSD1	Within a protein_coding exon
chr1 167645438	14	A>G	0.571429	1	+	ENSG00000198771.11	protein_coding	RCSD1	Within a protein_coding intron
chr1 167647317	7	A>G	0.714286	1	+	ENSG00000198771.11	protein_coding	RCSD1	Within a protein_coding intron
chr1 167664830	16	A>G	0.75	1	+	ENSG00000198771.11	protein_coding	RCSD1	Within a protein_coding exon
chr1 167666338	5	A>G	0.8	1	+	ENSG00000198771.11	protein_coding	RCSD1	Within a protein_coding intron
chr1 167701406	12	A>G	0.25	0.999845	+	ENSG00000198771.11	protein_coding	RCSD1	Within a protein_coding intron
chr1 167701448	10	A>G	0.3	0.99992	+	ENSG00000198771.11	protein_coding	RCSD1	Within a protein_coding intron
chr1 167701471	8	A>G	0.25	0.997969	+	ENSG00000198771.11	protein_coding	RCSD1	Within a protein_coding intron
chr1 167701489	6	A>G	0.666667	1	+	ENSG00000198771.11	protein_coding	RCSD1	Within a protein_coding intron
chr1 167701496	7	A>G	0.571429	1	+	ENSG00000198771.11	protein_coding	RCSD1	Within a protein_coding intron
chr1 167701508	7	A>G	0.714286	1	+	ENSG00000198771.11	protein_coding	RCSD1	Within a protein_coding intron
chr1 167701553	15	A>G	0.4	1	+	ENSG00000198771.11	protein_coding	RCSD1	Within a protein_coding intron
chr1 168244389	68	A>G	0.0735294	0.999423	+	ENSG00000213064.10	protein_coding	SFT2D2	Within a protein_coding UTR
chr1 168244413	81	A>G	0.0740741	0.99984	+	ENSG00000213064.10	protein_coding	SFT2D2	Within a protein_coding UTR
chr1 168244441	60	A>G	0.0833333	0.99968	+	ENSG00000213064.10	protein_coding	SFT2D2	Within a protein_coding UTR
chr1 168249256	77	A>G	0.220779	1	+	ENSG00000213064.10	protein_coding	SFT2D2	Within a protein_coding UTR
chr1 168249284	85	A>G	0.282353	1	+	ENSG00000213064.10	protein_coding	SFT2D2	Within a protein_coding UTR
chr1 168249305	96	A>G	0.364583	1	+	ENSG00000213064.10	protein_coding	SFT2D2	Within a protein_coding UTR
chr1 168249335	108	A>G	0.166667	1	+	ENSG00000213064.10	protein_coding	SFT2D2	Within a protein_coding UTR
chr1 168249336	108	A>G	0.0833333	0.999999	+	ENSG00000213064.10	protein_coding	SFT2D2	Within a protein_coding UTR
chr1 168249416	104	A>G	0.0961538	1	+	ENSG00000213064.10	protein_coding	SFT2D2	Within a protein_coding UTR
chr1 168249433	105	A>G	0.266667	1	+	ENSG00000213064.10	protein_coding	SFT2D2	Within a protein_coding UTR
chr1 168249497	57	A>G	0.122807	0.999998	+	ENSG00000213064.10	protein_coding	SFT2D2	Within a protein_coding UTR
chr1 168249498	57	A>G	0.368421	1	+	ENSG00000213064.10	protein_coding	SFT2D2	Within a protein_coding UTR
chr1 168251094	69	A>G	0.144928	1	+	ENSG00000213064.10	protein_coding	SFT2D2	Within a protein_coding UTR
chr1 168251102	70	A>G	0.157143	1	+	ENSG00000213064.10	protein_coding	SFT2D2	Within a protein_coding UTR
chr1 168251125	79	A>G	0.0632911	0.998848	+	ENSG00000213064.10	protein_coding	SFT2D2	Within a protein_coding UTR
chr1 168251165	61	A>G	0.0655738	0.996877	+	ENSG00000213064.10	protein_coding	SFT2D2	Within a protein_coding UTR
chr1 168251169	56	A>G	0.339286	1	+	ENSG00000213064.10	protein_coding	SFT2D2	Within a protein_coding UTR
chr1 168251237	51	A>G	0.196078	1	+	ENSG00000213064.10	protein_coding	SFT2D2	Within a protein_coding UTR
chr1 168251251	52	A>G	0.307692	1	+	ENSG00000213064.10	protein_coding	SFT2D2	Within a protein_coding UTR
chr1 169484340	7	T>C	0.857143	1	-	ENSG00000117479.15	protein_coding	SLC19A2	Within a protein_coding intron
chr1 1703565	52	T>C	0.442308	1	-	ENSG00000008128.23	protein_coding	CDK11A	Within a protein_coding CDS
chr1 171487140	10	A>G	0.6	1	+	ENSG00000117523.16	protein_coding	PRRC2C	Within a protein_coding intron
chr1 171492869	5	A>G	0.6	0.999996	+	ENSG00000117523.16	protein_coding	PRRC2C	Within a protein_coding intron
chr1 171499639	12	A>G	0.166667	0.99482	+	ENSG00000117523.16	protein_coding	PRRC2C	Within a protein_coding intron
chr1 171499684	14	A>G	0.142857	0.992751	+	ENSG00000117523.16	protein_coding	PRRC2C	Within a protein_coding intron
chr1 171499693	15	A>G	0.266667	0.999991	+	ENSG00000117523.16	protein_coding	PRRC2C	Within a protein_coding intron
chr1 171499754	16	A>G	0.1875	0.999584	+	ENSG00000117523.16	protein_coding	PRRC2C	Within a protein_coding intron
chr1 171502895	24	A>G	0.333333	1	+	ENSG00000117523.16	protein_coding	PRRC2C	Within a protein_coding intron
chr1 172578325	15	A>G	0.466667	1	+	ENSG00000094975.14	protein_coding	SUCO	Within a protein_coding CDS
chr1 1729411	10	T>C	0.3	0.99992	-	ENSG00000268575.1	lncRNA	AL031282.2	Within a lncRNA intron
chr1 1729416	10	T>C	0.4	0.999999	-	ENSG00000268575.1	lncRNA	AL031282.2	Within a lncRNA intron
chr1 1729448	6	T>C	0.666667	1	-	ENSG00000268575.1	lncRNA	AL031282.2	Within a lncRNA intron
chr1 1729478	11	T>C	0.272727	0.999886	-	ENSG00000268575.1	lncRNA	AL031282.2	Within a lncRNA intron
chr1 1729505	12	T>C	0.25	0.999845	-	ENSG00000268575.1	lncRNA	AL031282.2	Within a lncRNA intron
chr1 1729509	12	T>C	0.25	0.999845	-	ENSG00000268575.1	lncRNA	AL031282.2	Within a lncRNA intron
chr1 1729518	10	T>C	0.2	0.996564	-	ENSG00000268575.1	lncRNA	AL031282.2	Within a lncRNA intron
chr1 1729519	10	T>C	0.5	1	-	ENSG00000268575.1	lncRNA	AL031282.2	Within a lncRNA intron
chr1 1729551	14	T>C	0.142857	0.992751	-	ENSG00000268575.1	lncRNA	AL031282.2	Within a lncRNA intron
chr1 1729554	14	T>C	0.142857	0.992751	-	ENSG00000268575.1	lncRNA	AL031282.2	Within a lncRNA intron
chr1 1729560	14	T>C	0.142857	0.992751	-	ENSG00000268575.1	lncRNA	AL031282.2	Within a lncRNA intron
chr1 1729579	15	T>C	0.133333	0.991599	-	ENSG00000268575.1	lncRNA	AL031282.2	Within a lncRNA intron
chr1 1729584	15	T>C	0.4	1	-	ENSG00000268575.1	lncRNA	AL031282.2	Within a lncRNA intron
chr1 1729585	15	T>C	0.2	0.999665	-	ENSG00000268575.1	lncRNA	AL031282.2	Within a lncRNA intron
chr1 1729597	16	T>C	0.1875	0.999584	-	ENSG00000268575.1	lncRNA	AL031282.2	Within a lncRNA intron
chr1 1729613	14	T>C	0.142857	0.992751	-	ENSG00000268575.1	lncRNA	AL031282.2	Within a lncRNA intron
chr1 1729614	14	T>C	0.285714	0.999993	-	ENSG00000268575.1	lncRNA	AL031282.2	Within a lncRNA intron
chr1 1729660	14	T>C	0.571429	1	-	ENSG00000268575.1	lncRNA	AL031282.2	Within a lncRNA intron
chr1 1729665	14	T>C	0.857143	1	-	ENSG00000268575.1	lncRNA	AL031282.2	Within a lncRNA intron
chr1 1729971	10	T>C	0.4	0.999999	-	ENSG00000268575.1	lncRNA	AL031282.2	Within a lncRNA intron
chr1 1730053	9	T>C	0.333333	0.999946	-	ENSG00000268575.1	lncRNA	AL031282.2	Within a lncRNA intron
chr1 1731108	16	T>C	0.3125	1	-	ENSG00000268575.1	lncRNA	AL031282.2	Within a lncRNA intron
chr1 1731165	10	T>C	0.3	0.99992	-	ENSG00000268575.1	lncRNA	AL031282.2	Within a lncRNA intron
chr1 1731188	5	T>C	0.6	0.999996	-	ENSG00000268575.1	lncRNA	AL031282.2	Within a lncRNA intron
chr1 1731255	10	T>C	0.9	1	-	ENSG00000268575.1	lncRNA	AL031282.2	Within a lncRNA intron
chr1 1731265	9	T>C	0.555556	1	-	ENSG00000268575.1	lncRNA	AL031282.2	Within a lncRNA intron
chr1 1731269	9	T>C	0.666667	1	-	ENSG00000268575.1	lncRNA	AL031282.2	Within a lncRNA intron
chr1 1732190	12	T>C	0.25	0.999845	-	ENSG00000215790.8	transcribed_unprocessed_pseudogene	SLC35E2A	Within a transcribed_unprocessed_pseudogene exon
chr1 1733356	9	T>C	0.666667	1	-	ENSG00000268575.1	lncRNA	AL031282.2	Within a lncRNA intron
chr1 1733415	15	T>C	0.133333	0.991599	-	ENSG00000268575.1	lncRNA	AL031282.2	Within a lncRNA intron
chr1 1733473	13	T>C	0.461538	1	-	ENSG00000268575.1	lncRNA	AL031282.2	Within a lncRNA intron
chr1 1733475	13	T>C	0.230769	0.999794	-	ENSG00000268575.1	lncRNA	AL031282.2	Within a lncRNA intron
chr1 1733476	13	T>C	0.538462	1	-	ENSG00000268575.1	lncRNA	AL031282.2	Within a lncRNA intron
chr1 1734419	18	T>C	0.5	1	-	ENSG00000268575.1	lncRNA	AL031282.2	Within a lncRNA intron
chr1 1734420	19	T>C	0.315789	1	-	ENSG00000268575.1	lncRNA	AL031282.2	Within a lncRNA intron
chr1 1734434	19	T>C	0.157895	0.999271	-	ENSG00000268575.1	lncRNA	AL031282.2	Within a lncRNA intron
chr1 1734435	19	T>C	0.263158	0.999999	-	ENSG00000268575.1	lncRNA	AL031282.2	Within a lncRNA intron
chr1 1734461	18	T>C	0.166667	0.999388	-	ENSG00000268575.1	lncRNA	AL031282.2	Within a lncRNA intron
chr1 173488460	82	A>G	0.219512	1	+	ENSG00000117592.9	protein_coding	PRDX6	Within a protein_coding UTR
chr1 1736309	21	T>C	0.238095	0.999999	-	ENSG00000268575.1	lncRNA	AL031282.2	Within a lncRNA exon
chr1 173796634	21	T>C	0.428571	1	-	ENSG00000120334.15	protein_coding	CENPL	intergenic
chr1 173796713	30	T>C	0.233333	1	-	ENSG00000120334.15	protein_coding	CENPL	intergenic
chr1 173796847	32	T>C	0.125	0.999746	-	ENSG00000120334.15	protein_coding	CENPL	intergenic
chr1 173797105	30	T>C	0.266667	1	-	ENSG00000120334.15	protein_coding	CENPL	intergenic
chr1 173797107	29	T>C	0.310345	1	-	ENSG00000120334.15	protein_coding	CENPL	intergenic
chr1 173797117	28	T>C	0.142857	0.999854	-	ENSG00000120334.15	protein_coding	CENPL	intergenic
chr1 173797120	28	T>C	0.25	1	-	ENSG00000120334.15	protein_coding	CENPL	intergenic
chr1 173797121	28	T>C	0.107143	0.997556	-	ENSG00000120334.15	protein_coding	CENPL	intergenic
chr1 173797182	31	T>C	0.16129	0.999988	-	ENSG00000120334.15	protein_coding	CENPL	intergenic
chr1 173859475	6	A>G	0.333333	0.99902	+	ENSG00000117593.12	protein_coding	DARS2	Downstream of a protein_coding UTR
chr1 173859668	10	A>G	0.2	0.996564	+	ENSG00000117593.12	protein_coding	DARS2	Downstream of a protein_coding UTR
chr1 173859676	11	A>G	0.272727	0.999886	+	ENSG00000117593.12	protein_coding	DARS2	Downstream of a protein_coding UTR
chr1 173859701	10	A>G	0.6	1	+	ENSG00000117593.12	protein_coding	DARS2	Downstream of a protein_coding UTR
chr1 173859744	11	A>G	0.181818	0.995734	+	ENSG00000117593.12	protein_coding	DARS2	Downstream of a protein_coding UTR
chr1 173859784	10	A>G	0.4	0.999999	+	ENSG00000117593.12	protein_coding	DARS2	Downstream of a protein_coding UTR
chr1 173859802	11	A>G	0.272727	0.999886	+	ENSG00000117593.12	protein_coding	DARS2	Downstream of a protein_coding UTR
chr1 173859825	11	A>G	0.727273	1	+	ENSG00000117593.12	protein_coding	DARS2	Downstream of a protein_coding UTR
chr1 173859828	11	A>G	0.727273	1	+	ENSG00000117593.12	protein_coding	DARS2	Downstream of a protein_coding UTR
chr1 173859845	9	A>G	0.333333	0.999946	+	ENSG00000117593.12	protein_coding	DARS2	Downstream of a protein_coding UTR
chr1 173859897	7	A>G	0.571429	1	+	ENSG00000117593.12	protein_coding	DARS2	Downstream of a protein_coding UTR
chr1 173862351	48	T>C	0.125	0.999992	-	ENSG00000234741.8	lncRNA	GAS5	Within a lncRNA intron
chr1 173862360	45	T>C	0.111111	0.999922	-	ENSG00000234741.8	lncRNA	GAS5	Within a lncRNA intron
chr1 173862392	46	T>C	0.130435	0.999994	-	ENSG00000234741.8	lncRNA	GAS5	Within a lncRNA intron
chr1 173862695	50	T>C	0.1	0.999868	-	ENSG00000234741.8	lncRNA	GAS5	Within a lncRNA intron
chr1 173863138	74	T>C	0.0810811	0.999904	-	ENSG00000234741.8	lncRNA	GAS5	Within a lncRNA intron
chr1 173867378	144	T>C	0.319444	1	-	ENSG00000234741.8	lncRNA	GAS5	Within a lncRNA exon
chr1 173943974	12	T>C	0.333333	0.999997	-	ENSG00000135870.12	protein_coding	RC3H1	Within a protein_coding intron
chr1 173944052	13	T>C	0.153846	0.993825	-	ENSG00000135870.12	protein_coding	RC3H1	Within a protein_coding intron
chr1 173945407	10	T>C	0.2	0.996564	-	ENSG00000135870.12	protein_coding	RC3H1	Within a protein_coding intron
chr1 173979524	15	T>C	0.466667	1	-	ENSG00000135870.12	protein_coding	RC3H1	Within a protein_coding intron
chr1 173994271	10	T>C	0.3	0.99992	-	ENSG00000135870.12	protein_coding	RC3H1	Within a protein_coding intron
chr1 174003262	12	T>C	0.25	0.999845	-	ENSG00000135870.12	protein_coding	RC3H1	Within a protein_coding intron
chr1 174007588	7	T>C	0.428571	0.99998	-	ENSG00000135870.12	protein_coding	RC3H1	Within a protein_coding intron
chr1 174012594	7	T>C	0.428571	0.99998	-	ENSG00000135870.12	protein_coding	RC3H1	Within a protein_coding intron
chr1 174016089	14	T>C	0.285714	0.999993	-	ENSG00000236535.1	lncRNA	RC3H1-IT1	Within a lncRNA exon
chr1 174016162	9	T>C	0.333333	0.999946	-	ENSG00000236535.1	lncRNA	RC3H1-IT1	Within a lncRNA exon
chr1 17414724	21	T>C	0.190476	0.999957	-	ENSG00000179051.14	protein_coding	RCC2	Within a protein_coding intron
chr1 17415528	15	T>C	0.533333	1	-	ENSG00000179051.14	protein_coding	RCC2	Within a protein_coding intron
chr1 17415713	6	T>C	0.333333	0.99902	-	ENSG00000179051.14	protein_coding	RCC2	Within a protein_coding intron
chr1 174192423	16	A>G	0.1875	0.999584	+	ENSG00000152061.23	protein_coding	RABGAP1L	Within a protein_coding intron
chr1 17424056	13	T>C	0.615385	1	-	ENSG00000179051.14	protein_coding	RCC2	Within a protein_coding intron
chr1 174255706	16	A>G	0.25	0.999988	+	ENSG00000152061.23	protein_coding	RABGAP1L	Within a protein_coding intron
chr1 174255778	23	A>G	0.130435	0.998664	+	ENSG00000152061.23	protein_coding	RABGAP1L	Within a protein_coding intron
chr1 174283717	7	A>G	0.714286	1	+	ENSG00000152061.23	protein_coding	RABGAP1L	Within a protein_coding intron
chr1 17432749	5	T>C	0.4	0.999408	-	ENSG00000179051.14	protein_coding	RCC2	Within a protein_coding intron
chr1 17433936	5	T>C	0.6	0.999996	-	ENSG00000179051.14	protein_coding	RCC2	Within a protein_coding intron
chr1 174440685	12	A>G	0.5	1	+	ENSG00000152061.23	protein_coding	RABGAP1L	Within a protein_coding intron
chr1 174440695	12	A>G	0.5	1	+	ENSG00000152061.23	protein_coding	RABGAP1L	Within a protein_coding intron
chr1 174440759	8	A>G	0.75	1	+	ENSG00000152061.23	protein_coding	RABGAP1L	Within a protein_coding intron
chr1 174441549	7	A>G	0.285714	0.99854	+	ENSG00000152061.23	protein_coding	RABGAP1L	Within a protein_coding intron
chr1 174441614	9	A>G	0.333333	0.999946	+	ENSG00000152061.23	protein_coding	RABGAP1L	Within a protein_coding intron
chr1 174454804	8	A>G	0.375	0.999966	+	ENSG00000152061.23	protein_coding	RABGAP1L	Within a protein_coding intron
chr1 174482552	9	A>G	0.222222	0.99731	+	ENSG00000152061.23	protein_coding	RABGAP1L	Within a protein_coding intron
chr1 174492555	8	A>G	0.25	0.997969	+	ENSG00000152061.23	protein_coding	RABGAP1L	Within a protein_coding intron
chr1 174562750	6	A>G	0.5	0.99999	+	ENSG00000152061.23	protein_coding	RABGAP1L	Within a protein_coding intron
chr1 174562751	5	A>G	0.4	0.999408	+	ENSG00000152061.23	protein_coding	RABGAP1L	Within a protein_coding intron
chr1 174763083	9	A>G	0.222222	0.99731	+	ENSG00000152061.23	protein_coding	RABGAP1L	Within a protein_coding intron
chr1 174816360	13	A>G	0.461538	1	+	ENSG00000152061.23	protein_coding	RABGAP1L	Within a protein_coding intron
chr1 174825735	6	A>G	0.333333	0.99902	+	ENSG00000152061.23	protein_coding	RABGAP1L	Within a protein_coding intron
chr1 174904762	9	A>G	0.333333	0.999946	+	ENSG00000152061.23	protein_coding	RABGAP1L	Within a protein_coding intron
chr1 175101434	365	T>C	0.424658	1	-	ENSG00000235750.10	protein_coding	KIAA0040	intergenic
chr1 175102662	496	T>C	0.247984	1	-	ENSG00000235750.10	protein_coding	KIAA0040	intergenic
chr1 175107234	1032	T>C	0.0455426	1	-	ENSG00000235750.10	protein_coding	KIAA0040	intergenic
chr1 175107267	1048	T>C	0.0333969	1	-	ENSG00000235750.10	protein_coding	KIAA0040	intergenic
chr1 175107499	1021	T>C	0.319295	1	-	ENSG00000235750.10	protein_coding	KIAA0040	intergenic
chr1 176070585	10	T>C	0.6	1	-	ENSG00000143207.21	protein_coding	COP1	Within a protein_coding intron
chr1 179073347	48	A>G	0.25	1	+	ENSG00000116199.12	protein_coding	FAM20B	Within a protein_coding UTR
chr1 179073377	43	A>G	0.116279	0.999937	+	ENSG00000116199.12	protein_coding	FAM20B	Within a protein_coding UTR
chr1 179073445	21	A>G	0.47619	1	+	ENSG00000116199.12	protein_coding	FAM20B	Within a protein_coding UTR
chr1 179073455	21	A>G	0.380952	1	+	ENSG00000116199.12	protein_coding	FAM20B	Within a protein_coding UTR
chr1 179073481	17	A>G	0.529412	1	+	ENSG00000116199.12	protein_coding	FAM20B	Within a protein_coding UTR
chr1 179073557	24	A>G	0.125	0.998475	+	ENSG00000116199.12	protein_coding	FAM20B	Within a protein_coding UTR
chr1 179073566	23	A>G	0.347826	1	+	ENSG00000116199.12	protein_coding	FAM20B	Within a protein_coding UTR
chr1 179075045	15	A>G	0.533333	1	+	ENSG00000116199.12	protein_coding	FAM20B	Within a protein_coding UTR
chr1 179075061	15	A>G	0.2	0.999665	+	ENSG00000116199.12	protein_coding	FAM20B	Within a protein_coding UTR
chr1 179075107	12	A>G	0.333333	0.999997	+	ENSG00000116199.12	protein_coding	FAM20B	Within a protein_coding UTR
chr1 179129560	8	T>C	0.25	0.997969	-	ENSG00000143322.21	protein_coding	ABL2	Within a protein_coding intron
chr1 179148731	6	T>C	0.666667	1	-	ENSG00000143322.21	protein_coding	ABL2	Within a protein_coding intron
chr1 179148768	6	T>C	0.333333	0.99902	-	ENSG00000143322.21	protein_coding	ABL2	Within a protein_coding intron
chr1 179148772	6	T>C	0.333333	0.99902	-	ENSG00000143322.21	protein_coding	ABL2	Within a protein_coding intron
chr1 179188357	5	T>C	0.8	1	-	ENSG00000143322.21	protein_coding	ABL2	Within a protein_coding intron
chr1 179204647	8	T>C	0.25	0.997969	-	ENSG00000143322.21	protein_coding	ABL2	Within a protein_coding intron
chr1 179211446	8	T>C	0.5	1	-	ENSG00000143322.21	protein_coding	ABL2	Within a protein_coding intron
chr1 179212611	10	T>C	0.2	0.996564	-	ENSG00000143322.21	protein_coding	ABL2	Within a protein_coding intron
chr1 179217542	8	T>C	0.25	0.997969	-	ENSG00000143322.21	protein_coding	ABL2	Within a protein_coding intron
chr1 179223261	10	T>C	0.2	0.996564	-	ENSG00000143322.21	protein_coding	ABL2	Within a protein_coding intron
chr1 179223292	8	T>C	0.25	0.997969	-	ENSG00000143322.21	protein_coding	ABL2	Within a protein_coding intron
chr1 179357773	20	A>G	0.8	1	+	ENSG00000057252.13	protein_coding	SOAT1	Within a protein_coding UTR
chr1 179357787	22	A>G	0.227273	0.999998	+	ENSG00000057252.13	protein_coding	SOAT1	Within a protein_coding UTR
chr1 179357873	25	A>G	0.12	0.998271	+	ENSG00000057252.13	protein_coding	SOAT1	Within a protein_coding UTR
chr1 179357875	27	A>G	0.111111	0.997811	+	ENSG00000057252.13	protein_coding	SOAT1	Within a protein_coding UTR
chr1 179357876	27	A>G	0.185185	0.999994	+	ENSG00000057252.13	protein_coding	SOAT1	Within a protein_coding UTR
chr1 179844478	37	T>C	0.621622	1	-	ENSG00000169905.13	protein_coding	TOR1AIP2	Within a protein_coding UTR
chr1 179859857	26	T>C	0.115385	0.998049	-	ENSG00000169905.13	protein_coding	TOR1AIP2	Within a protein_coding UTR
chr1 179859866	24	T>C	0.208333	0.999997	-	ENSG00000169905.13	protein_coding	TOR1AIP2	Within a protein_coding UTR
chr1 179859893	18	T>C	0.222222	0.999979	-	ENSG00000169905.13	protein_coding	TOR1AIP2	Within a protein_coding UTR
chr1 179859958	9	T>C	0.444444	0.999999	-	ENSG00000169905.13	protein_coding	TOR1AIP2	Within a protein_coding UTR
chr1 179859961	9	T>C	0.555556	1	-	ENSG00000169905.13	protein_coding	TOR1AIP2	Within a protein_coding UTR
chr1 179860047	9	T>C	0.777778	1	-	ENSG00000169905.13	protein_coding	TOR1AIP2	Within a protein_coding UTR
chr1 179860064	8	T>C	0.375	0.999966	-	ENSG00000169905.13	protein_coding	TOR1AIP2	Within a protein_coding UTR
chr1 179860066	8	T>C	0.625	1	-	ENSG00000169905.13	protein_coding	TOR1AIP2	Within a protein_coding UTR
chr1 179860067	8	T>C	0.25	0.997969	-	ENSG00000169905.13	protein_coding	TOR1AIP2	Within a protein_coding UTR
chr1 179860265	20	T>C	0.35	1	-	ENSG00000169905.13	protein_coding	TOR1AIP2	Within a protein_coding UTR
chr1 179860290	18	T>C	0.944444	1	-	ENSG00000169905.13	protein_coding	TOR1AIP2	Within a protein_coding UTR
chr1 179860291	18	T>C	0.611111	1	-	ENSG00000169905.13	protein_coding	TOR1AIP2	Within a protein_coding UTR
chr1 179860300	20	T>C	0.4	1	-	ENSG00000169905.13	protein_coding	TOR1AIP2	Within a protein_coding UTR
chr1 179860317	17	T>C	0.294118	1	-	ENSG00000169905.13	protein_coding	TOR1AIP2	Within a protein_coding UTR
chr1 179860360	33	T>C	0.666667	1	-	ENSG00000169905.13	protein_coding	TOR1AIP2	Within a protein_coding UTR
chr1 179860370	33	T>C	0.212121	1	-	ENSG00000169905.13	protein_coding	TOR1AIP2	Within a protein_coding UTR
chr1 179860373	33	T>C	0.393939	1	-	ENSG00000169905.13	protein_coding	TOR1AIP2	Within a protein_coding UTR
chr1 179860374	33	T>C	0.424242	1	-	ENSG00000169905.13	protein_coding	TOR1AIP2	Within a protein_coding UTR
chr1 179860382	38	T>C	0.105263	0.999493	-	ENSG00000169905.13	protein_coding	TOR1AIP2	Within a protein_coding UTR
chr1 179860399	37	T>C	0.0810811	0.994419	-	ENSG00000169905.13	protein_coding	TOR1AIP2	Within a protein_coding UTR
chr1 179860432	35	T>C	0.142857	0.999978	-	ENSG00000169905.13	protein_coding	TOR1AIP2	Within a protein_coding UTR
chr1 179860449	33	T>C	0.363636	1	-	ENSG00000169905.13	protein_coding	TOR1AIP2	Within a protein_coding UTR
chr1 179860460	34	T>C	0.470588	1	-	ENSG00000169905.13	protein_coding	TOR1AIP2	Within a protein_coding UTR
chr1 179863503	144	T>C	0.645833	1	-	ENSG00000169905.13	protein_coding	TOR1AIP2	Within a protein_coding UTR
chr1 179869115	80	T>C	0.0875	0.999985	-	ENSG00000169905.13	protein_coding	TOR1AIP2	Within a protein_coding exon
chr1 179869117	82	T>C	0.243902	1	-	ENSG00000169905.13	protein_coding	TOR1AIP2	Within a protein_coding exon
chr1 179869213	38	T>C	0.210526	1	-	ENSG00000169905.13	protein_coding	TOR1AIP2	Within a protein_coding intron
chr1 179869248	28	T>C	0.107143	0.997556	-	ENSG00000169905.13	protein_coding	TOR1AIP2	Within a protein_coding intron
chr1 179869249	28	T>C	0.178571	0.999993	-	ENSG00000169905.13	protein_coding	TOR1AIP2	Within a protein_coding intron
chr1 179870240	16	T>C	0.125	0.99037	-	ENSG00000169905.13	protein_coding	TOR1AIP2	Within a protein_coding intron
chr1 179872618	20	T>C	0.8	1	-	ENSG00000169905.13	protein_coding	TOR1AIP2	Within a protein_coding intron
chr1 179873282	27	T>C	0.148148	0.999875	-	ENSG00000169905.13	protein_coding	TOR1AIP2	Within a protein_coding intron
chr1 179874590	18	T>C	0.444444	1	-	ENSG00000169905.13	protein_coding	TOR1AIP2	Within a protein_coding exon
chr1 179874646	33	T>C	0.151515	0.999984	-	ENSG00000169905.13	protein_coding	TOR1AIP2	Within a protein_coding exon
chr1 179874654	31	T>C	0.16129	0.999988	-	ENSG00000169905.13	protein_coding	TOR1AIP2	Within a protein_coding exon
chr1 179874668	33	T>C	0.333333	1	-	ENSG00000169905.13	protein_coding	TOR1AIP2	Within a protein_coding exon
chr1 179874757	31	T>C	0.193548	1	-	ENSG00000169905.13	protein_coding	TOR1AIP2	Within a protein_coding exon
chr1 179875138	29	T>C	0.206897	1	-	ENSG00000169905.13	protein_coding	TOR1AIP2	Within a protein_coding exon
chr1 179877323	722	T>C	0.0803324	1	-	ENSG00000169905.13	protein_coding	TOR1AIP2	Within a protein_coding UTR
chr1 180285131	13	T>C	0.307692	0.999995	-	ENSG00000230124.8	protein_coding	ACBD6	Within a protein_coding intron
chr1 180446989	5	T>C	0.4	0.999408	-	ENSG00000230124.8	protein_coding	ACBD6	Within a protein_coding intron
chr1 180886367	11	A>G	0.727273	1	+	ENSG00000143324.14	protein_coding	XPR1	Within a protein_coding UTR
chr1 180979995	6	T>C	0.5	0.99999	-	ENSG00000135823.14	protein_coding	STX6	Within a protein_coding intron
chr1 1820247	7	T>C	0.571429	1	-	ENSG00000078369.18	protein_coding	GNB1	Within a protein_coding intron
chr1 1822521	5	T>C	0.4	0.999408	-	ENSG00000078369.18	protein_coding	GNB1	Within a protein_coding intron
chr1 1838127	7	T>C	0.285714	0.99854	-	ENSG00000078369.18	protein_coding	GNB1	Within a protein_coding intron
chr1 184694447	73	T>C	0.39726	1	-	ENSG00000116406.19	protein_coding	EDEM3	Within a protein_coding CDS
chr1 184792216	37	T>C	0.216216	1	-	ENSG00000135842.17	protein_coding	NIBAN1	Within a protein_coding UTR
chr1 184793338	107	T>C	0.046729	0.995601	-	ENSG00000135842.17	protein_coding	NIBAN1	Within a protein_coding UTR
chr1 184793353	107	T>C	0.121495	1	-	ENSG00000135842.17	protein_coding	NIBAN1	Within a protein_coding UTR
chr1 184793364	103	T>C	0.0970874	1	-	ENSG00000135842.17	protein_coding	NIBAN1	Within a protein_coding UTR
chr1 184793390	90	T>C	0.322222	1	-	ENSG00000135842.17	protein_coding	NIBAN1	Within a protein_coding UTR
chr1 184793542	51	T>C	0.254902	1	-	ENSG00000135842.17	protein_coding	NIBAN1	Within a protein_coding UTR
chr1 184803044	8	T>C	0.5	1	-	ENSG00000135842.17	protein_coding	NIBAN1	Within a protein_coding intron
chr1 184960769	8	T>C	0.25	0.997969	-	ENSG00000135842.17	protein_coding	NIBAN1	Within a protein_coding intron
chr1 1854993	6	T>C	0.5	0.99999	-	ENSG00000078369.18	protein_coding	GNB1	Within a protein_coding intron
chr1 1859764	11	T>C	0.272727	0.999886	-	ENSG00000078369.18	protein_coding	GNB1	Within a protein_coding intron
chr1 186365	18	T>C	0.333333	1	-	ENSG00000279457.4	unprocessed_pseudogene	WASH9P	Within a unprocessed_pseudogene exon
chr1 1865397	6	T>C	0.333333	0.99902	-	ENSG00000078369.18	protein_coding	GNB1	Within a protein_coding intron
chr1 1868723	6	T>C	0.5	0.99999	-	ENSG00000078369.18	protein_coding	GNB1	Within a protein_coding intron
chr1 1870269	7	T>C	0.428571	0.99998	-	ENSG00000078369.18	protein_coding	GNB1	Within a protein_coding intron
chr1 1871371	11	T>C	0.363636	0.999998	-	ENSG00000078369.18	protein_coding	GNB1	Within a protein_coding intron
chr1 1871374	11	T>C	0.181818	0.995734	-	ENSG00000078369.18	protein_coding	GNB1	Within a protein_coding intron
chr1 1871419	7	T>C	0.714286	1	-	ENSG00000078369.18	protein_coding	GNB1	Within a protein_coding intron
chr1 187203156	6	A>G	0.333333	0.99902	+	ENSG00000230426.4	lncRNA	LINC01036	Within a lncRNA intron
chr1 187306285	10	A>G	0.3	0.99992	+	ENSG00000230426.4	lncRNA	LINC01036	Within a lncRNA intron
chr1 187371932	5	A>G	0.8	1	+	ENSG00000230426.4	lncRNA	LINC01036	Within a lncRNA intron
chr1 1874495	14	T>C	0.142857	0.992751	-	ENSG00000078369.18	protein_coding	GNB1	Within a protein_coding intron
chr1 1874524	10	T>C	0.3	0.99992	-	ENSG00000078369.18	protein_coding	GNB1	Within a protein_coding intron
chr1 1875208	9	T>C	0.333333	0.999946	-	ENSG00000078369.18	protein_coding	GNB1	Within a protein_coding intron
chr1 1876642	9	T>C	0.333333	0.999946	-	ENSG00000078369.18	protein_coding	GNB1	Within a protein_coding intron
chr1 1879517	9	T>C	0.444444	0.999999	-	ENSG00000078369.18	protein_coding	GNB1	Within a protein_coding intron
chr1 188210246	8	A>G	0.375	0.999966	+	ENSG00000261182.1	lncRNA	AL596211.1	intergenic
chr1 188210247	7	A>G	0.428571	0.99998	+	ENSG00000261182.1	lncRNA	AL596211.1	intergenic
chr1 188210310	15	A>G	0.2	0.999665	+	ENSG00000261182.1	lncRNA	AL596211.1	intergenic
chr1 188210341	16	A>G	0.1875	0.999584	+	ENSG00000261182.1	lncRNA	AL596211.1	intergenic
chr1 188210343	16	A>G	0.25	0.999988	+	ENSG00000261182.1	lncRNA	AL596211.1	intergenic
chr1 188210388	9	A>G	0.222222	0.99731	+	ENSG00000261182.1	lncRNA	AL596211.1	intergenic
chr1 188210395	12	A>G	0.166667	0.99482	+	ENSG00000261182.1	lncRNA	AL596211.1	intergenic
chr1 1882263	16	T>C	0.1875	0.999584	-	ENSG00000078369.18	protein_coding	GNB1	Within a protein_coding intron
chr1 1882346	11	T>C	0.454545	1	-	ENSG00000078369.18	protein_coding	GNB1	Within a protein_coding intron
chr1 1882736	17	T>C	0.352941	1	-	ENSG00000078369.18	protein_coding	GNB1	Within a protein_coding intron
chr1 1882755	16	T>C	0.1875	0.999584	-	ENSG00000078369.18	protein_coding	GNB1	Within a protein_coding intron
chr1 1883046	11	T>C	0.272727	0.999886	-	ENSG00000078369.18	protein_coding	GNB1	Within a protein_coding intron
chr1 1883056	13	T>C	0.307692	0.999995	-	ENSG00000078369.18	protein_coding	GNB1	Within a protein_coding intron
chr1 188306062	5	A>G	0.4	0.999408	+	ENSG00000261182.1	lncRNA	AL596211.1	intergenic
chr1 1883073	12	T>C	0.25	0.999845	-	ENSG00000078369.18	protein_coding	GNB1	Within a protein_coding intron
chr1 188377459	8	A>G	0.875	1	+	ENSG00000225006.1	lncRNA	AL929288.1	intergenic
chr1 188378262	7	A>G	0.428571	0.99998	+	ENSG00000225006.1	lncRNA	AL929288.1	intergenic
chr1 188386837	6	A>G	0.333333	0.99902	+	ENSG00000225006.1	lncRNA	AL929288.1	intergenic
chr1 1885291	5	T>C	0.6	0.999996	-	ENSG00000078369.18	protein_coding	GNB1	Within a protein_coding intron
chr1 1885296	5	T>C	0.4	0.999408	-	ENSG00000078369.18	protein_coding	GNB1	Within a protein_coding intron
chr1 1885301	5	T>C	0.4	0.999408	-	ENSG00000078369.18	protein_coding	GNB1	Within a protein_coding intron
chr1 1885304	5	T>C	0.4	0.999408	-	ENSG00000078369.18	protein_coding	GNB1	Within a protein_coding intron
chr1 1886061	9	T>C	0.555556	1	-	ENSG00000078369.18	protein_coding	GNB1	Within a protein_coding intron
chr1 1886190	13	T>C	0.230769	0.999794	-	ENSG00000078369.18	protein_coding	GNB1	Within a protein_coding intron
chr1 1887814	10	T>C	0.2	0.996564	-	ENSG00000078369.18	protein_coding	GNB1	Within a protein_coding intron
chr1 1888716	19	T>C	0.263158	0.999999	-	ENSG00000078369.18	protein_coding	GNB1	Within a protein_coding intron
chr1 1888738	20	T>C	0.2	0.999966	-	ENSG00000078369.18	protein_coding	GNB1	Within a protein_coding intron
chr1 189161980	9	A>G	0.222222	0.99731	+	ENSG00000226486.2	lncRNA	LINC01035	intergenic
chr1 189162054	11	A>G	0.545455	1	+	ENSG00000226486.2	lncRNA	LINC01035	intergenic
chr1 1910315	5	A>G	0.6	0.999996	+	ENSG00000169885.10	protein_coding	CALML6	intergenic
chr1 19215243	10	T>C	0.3	0.99992	-	ENSG00000127463.15	protein_coding	EMC1	Upstream of a protein_coding UTR
chr1 19215964	20	T>C	0.35	1	-	ENSG00000127463.15	protein_coding	EMC1	Within a protein_coding UTR
chr1 19216137	12	T>C	0.333333	0.999997	-	ENSG00000127463.15	protein_coding	EMC1	Within a protein_coding UTR
chr1 19216185	11	T>C	0.363636	0.999998	-	ENSG00000127463.15	protein_coding	EMC1	Within a protein_coding UTR
chr1 19216819	8	T>C	0.25	0.997969	-	ENSG00000127463.15	protein_coding	EMC1	Within a protein_coding UTR
chr1 19216855	7	T>C	0.571429	1	-	ENSG00000127463.15	protein_coding	EMC1	Within a protein_coding UTR
chr1 19216962	5	T>C	0.6	0.999996	-	ENSG00000127463.15	protein_coding	EMC1	Within a protein_coding UTR
chr1 19216965	6	T>C	0.666667	1	-	ENSG00000127463.15	protein_coding	EMC1	Within a protein_coding UTR
chr1 19217291	16	T>C	0.125	0.99037	-	ENSG00000127463.15	protein_coding	EMC1	Within a protein_coding UTR
chr1 19217303	16	T>C	0.125	0.99037	-	ENSG00000127463.15	protein_coding	EMC1	Within a protein_coding UTR
chr1 19217356	14	T>C	0.428571	1	-	ENSG00000127463.15	protein_coding	EMC1	Within a protein_coding UTR
chr1 19217385	20	T>C	0.35	1	-	ENSG00000127463.15	protein_coding	EMC1	Within a protein_coding UTR
chr1 19217401	12	T>C	0.166667	0.99482	-	ENSG00000127463.15	protein_coding	EMC1	Within a protein_coding UTR
chr1 19217427	12	T>C	0.166667	0.99482	-	ENSG00000127463.15	protein_coding	EMC1	Within a protein_coding UTR
chr1 19217479	17	T>C	0.294118	1	-	ENSG00000127463.15	protein_coding	EMC1	Within a protein_coding UTR
chr1 19217508	16	T>C	0.25	0.999988	-	ENSG00000127463.15	protein_coding	EMC1	Within a protein_coding UTR
chr1 19217515	13	T>C	0.230769	0.999794	-	ENSG00000127463.15	protein_coding	EMC1	Within a protein_coding UTR
chr1 19259025	88	A>G	0.170455	1	+	ENSG00000053372.5	protein_coding	MRTO4	Within a protein_coding UTR
chr1 19259961	104	A>G	0.134615	1	+	ENSG00000053372.5	protein_coding	MRTO4	Within a protein_coding UTR
chr1 19260026	77	A>G	0.142857	1	+	ENSG00000053372.5	protein_coding	MRTO4	Within a protein_coding UTR
chr1 19260038	77	A>G	0.116883	1	+	ENSG00000053372.5	protein_coding	MRTO4	Within a protein_coding UTR
chr1 192991998	17	T>C	0.294118	1	-	ENSG00000234473.1	processed_pseudogene	ZNF101P2	Upstream of a processed_pseudogene exon
chr1 192992739	18	T>C	0.166667	0.999388	-	ENSG00000234473.1	processed_pseudogene	ZNF101P2	Upstream of a processed_pseudogene exon
chr1 192992743	18	T>C	0.388889	1	-	ENSG00000234473.1	processed_pseudogene	ZNF101P2	Upstream of a processed_pseudogene exon
chr1 192992882	18	T>C	0.555556	1	-	ENSG00000234473.1	processed_pseudogene	ZNF101P2	Upstream of a processed_pseudogene exon
chr1 192992906	16	T>C	0.5	1	-	ENSG00000234473.1	processed_pseudogene	ZNF101P2	Upstream of a processed_pseudogene exon
chr1 192993188	9	T>C	0.333333	0.999946	-	ENSG00000234473.1	processed_pseudogene	ZNF101P2	Upstream of a processed_pseudogene exon
chr1 192993189	9	T>C	0.444444	0.999999	-	ENSG00000234473.1	processed_pseudogene	ZNF101P2	Upstream of a processed_pseudogene exon
chr1 193008924	8	T>C	0.25	0.997969	-	ENSG00000116750.14	protein_coding	UCHL5	intergenic
chr1 193010132	27	T>C	0.148148	0.999875	-	ENSG00000116750.14	protein_coding	UCHL5	intergenic
chr1 193010147	26	T>C	0.461538	1	-	ENSG00000116750.14	protein_coding	UCHL5	intergenic
chr1 193010163	25	T>C	0.2	0.999996	-	ENSG00000116750.14	protein_coding	UCHL5	intergenic
chr1 193010248	19	T>C	0.473684	1	-	ENSG00000116750.14	protein_coding	UCHL5	intergenic
chr1 193049298	25	T>C	0.28	1	-	ENSG00000116750.14	protein_coding	UCHL5	Within a protein_coding intron
chr1 193049404	24	T>C	0.166667	0.999924	-	ENSG00000116750.14	protein_coding	UCHL5	Within a protein_coding intron
chr1 193092773	12	T>C	0.333333	0.999997	-	ENSG00000023572.10	protein_coding	GLRX2	Within a protein_coding UTR
chr1 193094190	7	T>C	0.285714	0.99854	-	ENSG00000023572.10	protein_coding	GLRX2	Within a protein_coding UTR
chr1 193095265	10	T>C	0.2	0.996564	-	ENSG00000023572.10	protein_coding	GLRX2	Within a protein_coding intron
chr1 193163370	15	A>G	0.133333	0.991599	+	ENSG00000134371.14	protein_coding	CDC73	Within a protein_coding intron
chr1 193163386	17	A>G	0.470588	1	+	ENSG00000134371.14	protein_coding	CDC73	Within a protein_coding intron
chr1 193191621	10	A>G	0.3	0.99992	+	ENSG00000134371.14	protein_coding	CDC73	Within a protein_coding intron
chr1 19329136	9	A>G	0.222222	0.99731	+	ENSG00000040487.13	protein_coding	SLC66A1	Within a protein_coding UTR
chr1 19600701	13	A>G	0.153846	0.993825	+	ENSG00000173436.15	protein_coding	MICOS10	Within a protein_coding intron
chr1 19600799	16	A>G	0.125	0.99037	+	ENSG00000270136.6	protein_coding	MICOS10-NBL1	Within a protein_coding CDS
chr1 19601467	8	A>G	0.625	1	+	ENSG00000173436.15	protein_coding	MICOS10	Within a protein_coding intron
chr1 19605789	16	A>G	0.5625	1	+	ENSG00000173436.15	protein_coding	MICOS10	Within a protein_coding intron
chr1 19628179	7	A>G	0.571429	1	+	ENSG00000173436.15	protein_coding	MICOS10	Within a protein_coding UTR
chr1 19628208	6	A>G	0.666667	1	+	ENSG00000173436.15	protein_coding	MICOS10	Within a protein_coding UTR
chr1 19628244	5	A>G	0.8	1	+	ENSG00000173436.15	protein_coding	MICOS10	Within a protein_coding UTR
chr1 197098719	8	T>C	0.25	0.997969	-	ENSG00000066279.18	protein_coding	ASPM	Within a protein_coding intron
chr1 197101567	59	T>C	0.559322	1	-	ENSG00000066279.18	protein_coding	ASPM	Within a protein_coding CDS
chr1 197103290	34	T>C	0.617647	1	-	ENSG00000066279.18	protein_coding	ASPM	Within a protein_coding CDS
chr1 200752734	14	A>G	0.142857	0.992751	+	ENSG00000118200.14	protein_coding	CAMSAP2	Within a protein_coding intron
chr1 200753226	7	A>G	0.285714	0.99854	+	ENSG00000118200.14	protein_coding	CAMSAP2	Within a protein_coding intron
chr1 200764922	17	A>G	0.529412	1	+	ENSG00000118200.14	protein_coding	CAMSAP2	Within a protein_coding intron
chr1 200772347	11	A>G	0.181818	0.995734	+	ENSG00000118200.14	protein_coding	CAMSAP2	Within a protein_coding intron
chr1 200772400	13	A>G	0.461538	1	+	ENSG00000118200.14	protein_coding	CAMSAP2	Within a protein_coding intron
chr1 200878939	12	T>C	0.25	0.999845	-	ENSG00000201032.1	snRNA	RNU6-704P	intergenic
chr1 200878941	11	T>C	0.272727	0.999886	-	ENSG00000201032.1	snRNA	RNU6-704P	intergenic
chr1 200878947	12	T>C	0.5	1	-	ENSG00000201032.1	snRNA	RNU6-704P	intergenic
chr1 200879129	14	T>C	0.285714	0.999993	-	ENSG00000201032.1	snRNA	RNU6-704P	intergenic
chr1 200879258	12	T>C	0.166667	0.99482	-	ENSG00000201032.1	snRNA	RNU6-704P	intergenic
chr1 200879278	12	T>C	0.166667	0.99482	-	ENSG00000201032.1	snRNA	RNU6-704P	intergenic
chr1 200879441	7	T>C	0.285714	0.99854	-	ENSG00000201032.1	snRNA	RNU6-704P	intergenic
chr1 200881699	25	T>C	0.2	0.999996	-	ENSG00000201032.1	snRNA	RNU6-704P	intergenic
chr1 200882437	11	T>C	0.454545	1	-	ENSG00000201032.1	snRNA	RNU6-704P	intergenic
chr1 200882484	10	T>C	0.2	0.996564	-	ENSG00000201032.1	snRNA	RNU6-704P	intergenic
chr1 200882737	26	T>C	0.423077	1	-	ENSG00000201032.1	snRNA	RNU6-704P	intergenic
chr1 200882739	25	T>C	0.48	1	-	ENSG00000201032.1	snRNA	RNU6-704P	intergenic
chr1 200882797	25	T>C	0.2	0.999996	-	ENSG00000201032.1	snRNA	RNU6-704P	intergenic
chr1 200882800	25	T>C	0.12	0.998271	-	ENSG00000201032.1	snRNA	RNU6-704P	intergenic
chr1 200882822	24	T>C	0.166667	0.999924	-	ENSG00000201032.1	snRNA	RNU6-704P	intergenic
chr1 200882835	21	T>C	0.190476	0.999957	-	ENSG00000201032.1	snRNA	RNU6-704P	intergenic
chr1 200882836	21	T>C	0.142857	0.998996	-	ENSG00000201032.1	snRNA	RNU6-704P	intergenic
chr1 200884681	21	T>C	0.52381	1	-	ENSG00000201032.1	snRNA	RNU6-704P	intergenic
chr1 200884811	21	T>C	0.238095	0.999999	-	ENSG00000201032.1	snRNA	RNU6-704P	intergenic
chr1 200884864	19	T>C	0.263158	0.999999	-	ENSG00000201032.1	snRNA	RNU6-704P	intergenic
chr1 200884866	19	T>C	0.421053	1	-	ENSG00000201032.1	snRNA	RNU6-704P	intergenic
chr1 200885295	32	T>C	0.21875	1	-	ENSG00000201032.1	snRNA	RNU6-704P	intergenic
chr1 200885296	32	T>C	0.125	0.999746	-	ENSG00000201032.1	snRNA	RNU6-704P	intergenic
chr1 200904299	6	A>G	0.333333	0.99902	+	ENSG00000163362.11	protein_coding	INAVA	Within a protein_coding intron
chr1 201484161	27	T>C	0.111111	0.997811	-	ENSG00000159176.14	protein_coding	CSRP1	Within a protein_coding UTR
chr1 201515921	5	A>G	0.8	1	+	ENSG00000224536.2	lncRNA	AC096677.1	Within a lncRNA intron
chr1 201515928	5	A>G	0.6	0.999996	+	ENSG00000224536.2	lncRNA	AC096677.1	Within a lncRNA intron
chr1 201517913	8	A>G	0.625	1	+	ENSG00000224536.2	lncRNA	AC096677.1	Within a lncRNA intron
chr1 201517914	9	A>G	0.444444	0.999999	+	ENSG00000224536.2	lncRNA	AC096677.1	Within a lncRNA intron
chr1 201517959	8	A>G	0.5	1	+	ENSG00000224536.2	lncRNA	AC096677.1	Within a lncRNA intron
chr1 201836400	7	A>G	0.285714	0.99854	+	ENSG00000198700.10	protein_coding	IPO9	Within a protein_coding intron
chr1 201836455	11	A>G	0.272727	0.999886	+	ENSG00000198700.10	protein_coding	IPO9	Within a protein_coding intron
chr1 201836465	10	A>G	0.2	0.996564	+	ENSG00000198700.10	protein_coding	IPO9	Within a protein_coding intron
chr1 201960387	8	A>G	0.25	0.997969	+	ENSG00000134375.11	protein_coding	TIMM17A	Within a protein_coding intron
chr1 201960934	20	A>G	0.25	0.999999	+	ENSG00000134375.11	protein_coding	TIMM17A	Within a protein_coding intron
chr1 201961205	23	A>G	0.304348	1	+	ENSG00000134375.11	protein_coding	TIMM17A	Within a protein_coding intron
chr1 201961590	12	A>G	0.416667	1	+	ENSG00000134375.11	protein_coding	TIMM17A	Within a protein_coding intron
chr1 201962531	17	A>G	0.235294	0.999983	+	ENSG00000134375.11	protein_coding	TIMM17A	Within a protein_coding exon
chr1 201994698	7	A>G	0.428571	0.99998	+	ENSG00000176393.11	protein_coding	RNPEP	Within a protein_coding intron
chr1 202581943	9	A>G	0.888889	1	+	ENSG00000077157.22	protein_coding	PPP1R12B	Within a protein_coding UTR
chr1 202585129	11	A>G	0.272727	0.999886	+	ENSG00000077157.22	protein_coding	PPP1R12B	Within a protein_coding UTR
chr1 203777282	21	A>G	0.285714	1	+	ENSG00000122188.13	protein_coding	LAX1	Downstream of a protein_coding UTR
chr1 203777304	13	A>G	0.230769	0.999794	+	ENSG00000122188.13	protein_coding	LAX1	Downstream of a protein_coding UTR
chr1 203777308	13	A>G	0.384615	1	+	ENSG00000122188.13	protein_coding	LAX1	Downstream of a protein_coding UTR
chr1 203777435	31	A>G	0.258065	1	+	ENSG00000122188.13	protein_coding	LAX1	Downstream of a protein_coding UTR
chr1 203777848	8	A>G	0.375	0.999966	+	ENSG00000122188.13	protein_coding	LAX1	Downstream of a protein_coding UTR
chr1 203777927	8	A>G	0.5	1	+	ENSG00000122188.13	protein_coding	LAX1	Downstream of a protein_coding UTR
chr1 203777984	9	A>G	0.222222	0.99731	+	ENSG00000122188.13	protein_coding	LAX1	Downstream of a protein_coding UTR
chr1 203778020	10	A>G	0.6	1	+	ENSG00000122188.13	protein_coding	LAX1	Downstream of a protein_coding UTR
chr1 203814362	14	A>G	0.142857	0.992751	+	ENSG00000058673.17	protein_coding	ZC3H11A	Within a protein_coding intron
chr1 203831128	19	A>G	0.157895	0.999271	+	ENSG00000058673.17	protein_coding	ZC3H11A	Within a protein_coding intron
chr1 203831133	19	A>G	0.263158	0.999999	+	ENSG00000058673.17	protein_coding	ZC3H11A	Within a protein_coding intron
chr1 203832454	7	A>G	0.285714	0.99854	+	ENSG00000058673.17	protein_coding	ZC3H11A	Within a protein_coding intron
chr1 203855065	12	A>G	0.25	0.999845	+	ENSG00000257315.3	protein_coding	ZBED6	Downstream of a protein_coding UTR
chr1 203855066	12	A>G	0.166667	0.99482	+	ENSG00000257315.3	protein_coding	ZBED6	Downstream of a protein_coding UTR
chr1 203855961	6	A>G	0.333333	0.99902	+	ENSG00000257315.3	protein_coding	ZBED6	Downstream of a protein_coding UTR
chr1 204396869	9	T>C	0.444444	0.999999	-	ENSG00000158615.9	protein_coding	PPP1R15B	intergenic
chr1 204399849	8	T>C	0.75	1	-	ENSG00000158615.9	protein_coding	PPP1R15B	intergenic
chr1 204402621	11	T>C	0.363636	0.999998	-	ENSG00000158615.9	protein_coding	PPP1R15B	Upstream of a protein_coding UTR
chr1 204402989	19	T>C	0.157895	0.999271	-	ENSG00000158615.9	protein_coding	PPP1R15B	Upstream of a protein_coding UTR
chr1 204534513	30	A>G	0.3	1	+	ENSG00000198625.13	protein_coding	MDM4	Within a protein_coding intron
chr1 204534536	39	A>G	0.384615	1	+	ENSG00000198625.13	protein_coding	MDM4	Within a protein_coding intron
chr1 204535698	35	A>G	0.171429	0.999999	+	ENSG00000198625.13	protein_coding	MDM4	Within a protein_coding intron
chr1 204536132	24	A>G	0.541667	1	+	ENSG00000198625.13	protein_coding	MDM4	Within a protein_coding intron
chr1 204536172	33	A>G	0.272727	1	+	ENSG00000198625.13	protein_coding	MDM4	Within a protein_coding intron
chr1 204539678	5	A>G	0.4	0.999408	+	ENSG00000198625.13	protein_coding	MDM4	Within a protein_coding intron
chr1 204550872	63	A>G	0.0634921	0.996483	+	ENSG00000198625.13	protein_coding	MDM4	Within a protein_coding UTR
chr1 204551104	163	A>G	0.104294	1	+	ENSG00000198625.13	protein_coding	MDM4	Within a protein_coding UTR
chr1 204551220	128	A>G	0.0390625	0.990694	+	ENSG00000198625.13	protein_coding	MDM4	Within a protein_coding UTR
chr1 204552023	40	A>G	0.175	1	+	ENSG00000198625.13	protein_coding	MDM4	Within a protein_coding UTR
chr1 204552095	70	A>G	0.171429	1	+	ENSG00000198625.13	protein_coding	MDM4	Within a protein_coding UTR
chr1 204552096	69	A>G	0.0724638	0.999382	+	ENSG00000198625.13	protein_coding	MDM4	Within a protein_coding UTR
chr1 204552107	62	A>G	0.0645161	0.996684	+	ENSG00000198625.13	protein_coding	MDM4	Within a protein_coding UTR
chr1 204552152	54	A>G	0.0925926	0.999808	+	ENSG00000198625.13	protein_coding	MDM4	Within a protein_coding UTR
chr1 204552162	52	A>G	0.0769231	0.998282	+	ENSG00000198625.13	protein_coding	MDM4	Within a protein_coding UTR
chr1 204552193	31	A>G	0.129032	0.999777	+	ENSG00000198625.13	protein_coding	MDM4	Within a protein_coding UTR
chr1 204552194	29	A>G	0.448276	1	+	ENSG00000198625.13	protein_coding	MDM4	Within a protein_coding UTR
chr1 204552263	15	A>G	0.133333	0.991599	+	ENSG00000198625.13	protein_coding	MDM4	Within a protein_coding UTR
chr1 204552422	39	A>G	0.230769	1	+	ENSG00000198625.13	protein_coding	MDM4	Within a protein_coding UTR
chr1 204552448	59	A>G	0.254237	1	+	ENSG00000198625.13	protein_coding	MDM4	Within a protein_coding UTR
chr1 204552450	58	A>G	0.103448	0.999977	+	ENSG00000198625.13	protein_coding	MDM4	Within a protein_coding UTR
chr1 204552452	58	A>G	0.155172	1	+	ENSG00000198625.13	protein_coding	MDM4	Within a protein_coding UTR
chr1 204552462	73	A>G	0.205479	1	+	ENSG00000198625.13	protein_coding	MDM4	Within a protein_coding UTR
chr1 204552488	104	A>G	0.221154	1	+	ENSG00000198625.13	protein_coding	MDM4	Within a protein_coding UTR
chr1 204552497	107	A>G	0.0747664	0.999987	+	ENSG00000198625.13	protein_coding	MDM4	Within a protein_coding UTR
chr1 204552503	108	A>G	0.148148	1	+	ENSG00000198625.13	protein_coding	MDM4	Within a protein_coding UTR
chr1 204552506	105	A>G	0.247619	1	+	ENSG00000198625.13	protein_coding	MDM4	Within a protein_coding UTR
chr1 204552584	126	A>G	0.0634921	0.999958	+	ENSG00000198625.13	protein_coding	MDM4	Within a protein_coding UTR
chr1 204552596	125	A>G	0.048	0.998364	+	ENSG00000198625.13	protein_coding	MDM4	Within a protein_coding UTR
chr1 204555272	102	A>G	0.107843	1	+	ENSG00000198625.13	protein_coding	MDM4	Within a protein_coding UTR
chr1 204555284	95	A>G	0.136842	1	+	ENSG00000198625.13	protein_coding	MDM4	Within a protein_coding UTR
chr1 204555360	84	A>G	0.166667	1	+	ENSG00000198625.13	protein_coding	MDM4	Within a protein_coding UTR
chr1 204555405	52	A>G	0.423077	1	+	ENSG00000198625.13	protein_coding	MDM4	Within a protein_coding UTR
chr1 204555415	44	A>G	0.181818	1	+	ENSG00000198625.13	protein_coding	MDM4	Within a protein_coding UTR
chr1 204555418	47	A>G	0.531915	1	+	ENSG00000198625.13	protein_coding	MDM4	Within a protein_coding UTR
chr1 204555427	47	A>G	0.170213	1	+	ENSG00000198625.13	protein_coding	MDM4	Within a protein_coding UTR
chr1 204555609	43	A>G	0.186047	1	+	ENSG00000198625.13	protein_coding	MDM4	Within a protein_coding UTR
chr1 204555618	45	A>G	0.355556	1	+	ENSG00000198625.13	protein_coding	MDM4	Within a protein_coding UTR
chr1 204555689	30	A>G	0.233333	1	+	ENSG00000198625.13	protein_coding	MDM4	Within a protein_coding UTR
chr1 204555705	28	A>G	0.107143	0.997556	+	ENSG00000198625.13	protein_coding	MDM4	Within a protein_coding UTR
chr1 204555714	31	A>G	0.16129	0.999988	+	ENSG00000198625.13	protein_coding	MDM4	Within a protein_coding UTR
chr1 204555715	31	A>G	0.16129	0.999988	+	ENSG00000198625.13	protein_coding	MDM4	Within a protein_coding UTR
chr1 204555718	34	A>G	0.323529	1	+	ENSG00000198625.13	protein_coding	MDM4	Within a protein_coding UTR
chr1 204555738	37	A>G	0.0810811	0.994419	+	ENSG00000198625.13	protein_coding	MDM4	Within a protein_coding UTR
chr1 204555786	60	A>G	0.266667	1	+	ENSG00000198625.13	protein_coding	MDM4	Within a protein_coding UTR
chr1 204556420	59	A>G	0.20339	1	+	ENSG00000198625.13	protein_coding	MDM4	Within a protein_coding UTR
chr1 204556451	44	A>G	0.227273	1	+	ENSG00000198625.13	protein_coding	MDM4	Within a protein_coding UTR
chr1 204556511	41	A>G	0.195122	1	+	ENSG00000198625.13	protein_coding	MDM4	Within a protein_coding UTR
chr1 204556519	43	A>G	0.162791	1	+	ENSG00000198625.13	protein_coding	MDM4	Within a protein_coding UTR
chr1 204556538	45	A>G	0.311111	1	+	ENSG00000198625.13	protein_coding	MDM4	Within a protein_coding UTR
chr1 204556585	33	A>G	0.151515	0.999984	+	ENSG00000198625.13	protein_coding	MDM4	Within a protein_coding UTR
chr1 204556624	34	A>G	0.0882353	0.99564	+	ENSG00000198625.13	protein_coding	MDM4	Within a protein_coding UTR
chr1 204556653	41	A>G	0.121951	0.999951	+	ENSG00000198625.13	protein_coding	MDM4	Within a protein_coding UTR
chr1 204557426	80	A>G	0.1	0.999999	+	ENSG00000198625.13	protein_coding	MDM4	Within a protein_coding UTR
chr1 204557454	83	A>G	0.108434	1	+	ENSG00000198625.13	protein_coding	MDM4	Within a protein_coding UTR
chr1 204557483	84	A>G	0.154762	1	+	ENSG00000198625.13	protein_coding	MDM4	Within a protein_coding UTR
chr1 204557520	58	A>G	0.137931	1	+	ENSG00000198625.13	protein_coding	MDM4	Within a protein_coding UTR
chr1 204557532	56	A>G	0.214286	1	+	ENSG00000198625.13	protein_coding	MDM4	Within a protein_coding UTR
chr1 204557585	35	A>G	0.142857	0.999978	+	ENSG00000198625.13	protein_coding	MDM4	Within a protein_coding UTR
chr1 205087348	34	T>C	0.705882	1	-	ENSG00000117222.14	protein_coding	RBBP5	Within a protein_coding UTR
chr1 205117947	6	T>C	0.5	0.99999	-	ENSG00000117222.14	protein_coding	RBBP5	Within a protein_coding intron
chr1 205609852	60	T>C	0.283333	1	-	ENSG00000158711.14	protein_coding	ELK4	Within a protein_coding UTR
chr1 205611188	141	T>C	0.319149	1	-	ENSG00000158711.14	protein_coding	ELK4	Within a protein_coding UTR
chr1 205622492	14	T>C	0.142857	0.992751	-	ENSG00000158711.14	protein_coding	ELK4	Within a protein_coding intron
chr1 205716224	118	T>C	0.618644	1	-	ENSG00000069275.13	protein_coding	NUCKS1	Within a protein_coding UTR
chr1 205726099	6	T>C	0.5	0.99999	-	ENSG00000069275.13	protein_coding	NUCKS1	Within a protein_coding intron
chr1 205726116	7	T>C	0.428571	0.99998	-	ENSG00000069275.13	protein_coding	NUCKS1	Within a protein_coding intron
chr1 205729849	13	T>C	0.538462	1	-	ENSG00000069275.13	protein_coding	NUCKS1	Within a protein_coding intron
chr1 205729850	13	T>C	0.230769	0.999794	-	ENSG00000069275.13	protein_coding	NUCKS1	Within a protein_coding intron
chr1 205729926	11	T>C	0.272727	0.999886	-	ENSG00000069275.13	protein_coding	NUCKS1	Within a protein_coding intron
chr1 205730319	13	T>C	0.153846	0.993825	-	ENSG00000069275.13	protein_coding	NUCKS1	Within a protein_coding intron
chr1 205733688	9	T>C	0.333333	0.999946	-	ENSG00000069275.13	protein_coding	NUCKS1	Within a protein_coding intron
chr1 205733740	11	T>C	0.363636	0.999998	-	ENSG00000069275.13	protein_coding	NUCKS1	Within a protein_coding intron
chr1 205736568	9	T>C	0.444444	0.999999	-	ENSG00000069275.13	protein_coding	NUCKS1	Within a protein_coding intron
chr1 205738832	10	T>C	0.5	1	-	ENSG00000069275.13	protein_coding	NUCKS1	Within a protein_coding intron
chr1 205740401	12	T>C	0.25	0.999845	-	ENSG00000069275.13	protein_coding	NUCKS1	Within a protein_coding intron
chr1 205744757	11	T>C	0.181818	0.995734	-	ENSG00000069275.13	protein_coding	NUCKS1	Within a protein_coding intron
chr1 206191874	7	T>C	0.571429	1	-	ENSG00000196550.10	protein_coding	FAM72A	Within a protein_coding intron
chr1 206386086	6	A>G	0.5	0.99999	+	ENSG00000266028.7	protein_coding	SRGAP2	Within a protein_coding intron
chr1 206386153	11	A>G	0.272727	0.999886	+	ENSG00000266028.7	protein_coding	SRGAP2	Within a protein_coding intron
chr1 206391051	11	A>G	0.272727	0.999886	+	ENSG00000266028.7	protein_coding	SRGAP2	Within a protein_coding intron
chr1 206391059	11	A>G	0.181818	0.995734	+	ENSG00000266028.7	protein_coding	SRGAP2	Within a protein_coding intron
chr1 206441422	5	A>G	0.6	0.999996	+	ENSG00000266028.7	protein_coding	SRGAP2	Within a protein_coding intron
chr1 206443574	7	A>G	0.285714	0.99854	+	ENSG00000266028.7	protein_coding	SRGAP2	Within a protein_coding intron
chr1 206443587	8	A>G	0.25	0.997969	+	ENSG00000266028.7	protein_coding	SRGAP2	Within a protein_coding intron
chr1 206457151	9	A>G	0.333333	0.999946	+	ENSG00000266028.7	protein_coding	SRGAP2	Within a protein_coding intron
chr1 20649499	11	T>C	0.272727	0.999886	-	ENSG00000117242.7	lncRNA	PINK1-AS	Within a lncRNA exon
chr1 20649508	12	T>C	0.25	0.999845	-	ENSG00000117242.7	lncRNA	PINK1-AS	Within a lncRNA exon
chr1 20649530	13	T>C	0.538462	1	-	ENSG00000117242.7	lncRNA	PINK1-AS	Within a lncRNA exon
chr1 20649539	13	T>C	0.538462	1	-	ENSG00000117242.7	lncRNA	PINK1-AS	Within a lncRNA exon
chr1 20649582	15	T>C	0.733333	1	-	ENSG00000117242.7	lncRNA	PINK1-AS	Within a lncRNA exon
chr1 20649585	15	T>C	0.8	1	-	ENSG00000117242.7	lncRNA	PINK1-AS	Within a lncRNA exon
chr1 20649617	12	T>C	0.25	0.999845	-	ENSG00000117242.7	lncRNA	PINK1-AS	Within a lncRNA exon
chr1 20649625	12	T>C	0.25	0.999845	-	ENSG00000117242.7	lncRNA	PINK1-AS	Within a lncRNA exon
chr1 20652097	127	T>C	0.0551181	0.999701	-	ENSG00000244038.11	protein_coding	DDOST	Within a protein_coding UTR
chr1 206579239	13	A>G	0.384615	1	+	ENSG00000266094.8	protein_coding	RASSF5	Within a protein_coding intron
chr1 206595698	7	T>C	0.428571	0.99998	-	ENSG00000143486.16	protein_coding	EIF2D	Within a protein_coding exon
chr1 20752094	6	T>C	0.333333	0.99902	-	ENSG00000127483.19	protein_coding	HP1BP3	Within a protein_coding intron
chr1 20755324	16	T>C	0.125	0.99037	-	ENSG00000127483.19	protein_coding	HP1BP3	Within a protein_coding intron
chr1 20755569	11	T>C	0.454545	1	-	ENSG00000127483.19	protein_coding	HP1BP3	Within a protein_coding intron
chr1 20756758	9	T>C	0.333333	0.999946	-	ENSG00000127483.19	protein_coding	HP1BP3	Within a protein_coding intron
chr1 20756783	9	T>C	0.222222	0.99731	-	ENSG00000127483.19	protein_coding	HP1BP3	Within a protein_coding intron
chr1 20756847	10	T>C	0.3	0.99992	-	ENSG00000127483.19	protein_coding	HP1BP3	Within a protein_coding intron
chr1 20758062	11	T>C	0.181818	0.995734	-	ENSG00000127483.19	protein_coding	HP1BP3	Within a protein_coding intron
chr1 20758852	5	T>C	0.6	0.999996	-	ENSG00000127483.19	protein_coding	HP1BP3	Within a protein_coding intron
chr1 20774875	76	T>C	0.131579	1	-	ENSG00000127483.19	protein_coding	HP1BP3	Within a protein_coding UTR
chr1 20774876	76	T>C	0.118421	1	-	ENSG00000127483.19	protein_coding	HP1BP3	Within a protein_coding UTR
chr1 20774884	78	T>C	0.0769231	0.999871	-	ENSG00000127483.19	protein_coding	HP1BP3	Within a protein_coding UTR
chr1 20775406	56	T>C	0.125	0.999999	-	ENSG00000127483.19	protein_coding	HP1BP3	Within a protein_coding intron
chr1 20775410	58	T>C	0.810345	1	-	ENSG00000127483.19	protein_coding	HP1BP3	Within a protein_coding intron
chr1 20775424	57	T>C	0.122807	0.999998	-	ENSG00000127483.19	protein_coding	HP1BP3	Within a protein_coding intron
chr1 207769111	21	A>G	0.190476	0.999957	+	ENSG00000117335.20	protein_coding	CD46	Within a protein_coding exon
chr1 207769131	19	A>G	0.263158	0.999999	+	ENSG00000117335.20	protein_coding	CD46	Within a protein_coding exon
chr1 207769190	9	A>G	0.777778	1	+	ENSG00000117335.20	protein_coding	CD46	Within a protein_coding exon
chr1 207769931	26	A>G	0.5	1	+	ENSG00000117335.20	protein_coding	CD46	Within a protein_coding exon
chr1 207769940	27	A>G	0.259259	1	+	ENSG00000117335.20	protein_coding	CD46	Within a protein_coding exon
chr1 207787340	7	A>G	0.571429	1	+	ENSG00000117335.20	protein_coding	CD46	Within a protein_coding intron
chr1 207810250	7	T>C	0.571429	1	-	ENSG00000203709.12	lncRNA	MIR29B2CHG	Within a lncRNA exon
chr1 207826673	13	T>C	0.538462	1	-	ENSG00000203709.12	lncRNA	MIR29B2CHG	Within a lncRNA intron
chr1 20784999	11	T>C	0.363636	0.999998	-	ENSG00000127483.19	protein_coding	HP1BP3	Within a protein_coding intron
chr1 207852581	6	T>C	0.5	0.99999	-	ENSG00000203709.12	lncRNA	MIR29B2CHG	Within a lncRNA intron
chr1 207853632	11	T>C	0.545455	1	-	ENSG00000203709.12	lncRNA	MIR29B2CHG	Within a lncRNA intron
chr1 207856581	5	T>C	0.4	0.999408	-	ENSG00000203709.12	lncRNA	MIR29B2CHG	Within a lncRNA intron
chr1 207866820	23	T>C	0.652174	1	-	ENSG00000203709.12	lncRNA	MIR29B2CHG	Within a lncRNA intron
chr1 208057086	6	T>C	0.666667	1	-	ENSG00000076356.7	protein_coding	PLXNA2	Within a protein_coding intron
chr1 208075972	6	T>C	0.333333	0.99902	-	ENSG00000076356.7	protein_coding	PLXNA2	Within a protein_coding intron
chr1 208697433	17	T>C	0.705882	1	-	ENSG00000227887.1	processed_pseudogene	RPS26P13	Within a processed_pseudogene exon
chr1 208811499	5	T>C	0.4	0.999408	-	ENSG00000227887.1	processed_pseudogene	RPS26P13	intergenic
chr1 208811520	5	T>C	0.4	0.999408	-	ENSG00000227887.1	processed_pseudogene	RPS26P13	intergenic
chr1 208811532	5	T>C	0.4	0.999408	-	ENSG00000227887.1	processed_pseudogene	RPS26P13	intergenic
chr1 209048747	7	T>C	0.571429	1	-	ENSG00000232537.2	lncRNA	AC092810.2	intergenic
chr1 209074023	7	T>C	0.714286	1	-	ENSG00000232537.2	lncRNA	AC092810.2	intergenic
chr1 209085245	8	T>C	0.375	0.999966	-	ENSG00000232537.2	lncRNA	AC092810.2	intergenic
chr1 209107480	51	T>C	0.27451	1	-	ENSG00000232537.2	lncRNA	AC092810.2	intergenic
chr1 209107481	52	T>C	0.0769231	0.998282	-	ENSG00000232537.2	lncRNA	AC092810.2	intergenic
chr1 209107546	24	T>C	0.125	0.998475	-	ENSG00000232537.2	lncRNA	AC092810.2	intergenic
chr1 209107552	21	T>C	0.333333	1	-	ENSG00000232537.2	lncRNA	AC092810.2	intergenic
chr1 209107553	21	T>C	0.238095	0.999999	-	ENSG00000232537.2	lncRNA	AC092810.2	intergenic
chr1 209107555	20	T>C	0.15	0.999141	-	ENSG00000232537.2	lncRNA	AC092810.2	intergenic
chr1 209107571	19	T>C	0.368421	1	-	ENSG00000232537.2	lncRNA	AC092810.2	intergenic
chr1 209107619	27	T>C	0.296296	1	-	ENSG00000232537.2	lncRNA	AC092810.2	intergenic
chr1 209107679	37	T>C	0.0810811	0.994419	-	ENSG00000232537.2	lncRNA	AC092810.2	intergenic
chr1 209107686	34	T>C	0.0882353	0.99564	-	ENSG00000232537.2	lncRNA	AC092810.2	intergenic
chr1 209107749	88	T>C	0.193182	1	-	ENSG00000232537.2	lncRNA	AC092810.2	intergenic
chr1 209107750	89	T>C	0.258427	1	-	ENSG00000232537.2	lncRNA	AC092810.2	intergenic
chr1 209108366	55	T>C	0.218182	1	-	ENSG00000232537.2	lncRNA	AC092810.2	intergenic
chr1 209108471	42	T>C	0.166667	1	-	ENSG00000232537.2	lncRNA	AC092810.2	intergenic
chr1 209108475	41	T>C	0.317073	1	-	ENSG00000232537.2	lncRNA	AC092810.2	intergenic
chr1 209108488	41	T>C	0.0731707	0.992503	-	ENSG00000232537.2	lncRNA	AC092810.2	intergenic
chr1 209114022	38	T>C	0.342105	1	-	ENSG00000232537.2	lncRNA	AC092810.2	intergenic
chr1 209115169	46	T>C	0.391304	1	-	ENSG00000232537.2	lncRNA	AC092810.2	intergenic
chr1 209117158	32	T>C	0.15625	0.999986	-	ENSG00000232537.2	lncRNA	AC092810.2	intergenic
chr1 209117166	32	T>C	0.125	0.999746	-	ENSG00000232537.2	lncRNA	AC092810.2	intergenic
chr1 209117201	35	T>C	0.257143	1	-	ENSG00000232537.2	lncRNA	AC092810.2	intergenic
chr1 209117215	34	T>C	0.176471	0.999999	-	ENSG00000232537.2	lncRNA	AC092810.2	intergenic
chr1 209117292	34	T>C	0.294118	1	-	ENSG00000232537.2	lncRNA	AC092810.2	intergenic
chr1 209117311	28	T>C	0.142857	0.999854	-	ENSG00000232537.2	lncRNA	AC092810.2	intergenic
chr1 209117781	31	T>C	0.129032	0.999777	-	ENSG00000232537.2	lncRNA	AC092810.2	intergenic
chr1 209117786	30	T>C	0.366667	1	-	ENSG00000232537.2	lncRNA	AC092810.2	intergenic
chr1 209117790	31	T>C	0.290323	1	-	ENSG00000232537.2	lncRNA	AC092810.2	intergenic
chr1 209117804	40	T>C	0.1	0.999378	-	ENSG00000232537.2	lncRNA	AC092810.2	intergenic
chr1 209117820	42	T>C	0.238095	1	-	ENSG00000232537.2	lncRNA	AC092810.2	intergenic
chr1 209117830	44	T>C	0.272727	1	-	ENSG00000232537.2	lncRNA	AC092810.2	intergenic
chr1 209117835	45	T>C	0.0666667	0.990242	-	ENSG00000232537.2	lncRNA	AC092810.2	intergenic
chr1 209117893	41	T>C	0.170732	1	-	ENSG00000232537.2	lncRNA	AC092810.2	intergenic
chr1 209119973	42	T>C	0.0952381	0.999246	-	ENSG00000232537.2	lncRNA	AC092810.2	intergenic
chr1 209127082	27	T>C	0.444444	1	-	ENSG00000232537.2	lncRNA	AC092810.2	intergenic
chr1 209128085	66	T>C	0.0909091	0.99995	-	ENSG00000232537.2	lncRNA	AC092810.2	intergenic
chr1 209128101	62	T>C	0.145161	1	-	ENSG00000232537.2	lncRNA	AC092810.2	intergenic
chr1 209128106	66	T>C	0.318182	1	-	ENSG00000232537.2	lncRNA	AC092810.2	intergenic
chr1 209132050	98	T>C	0.153061	1	-	ENSG00000232537.2	lncRNA	AC092810.2	intergenic
chr1 209132103	67	T>C	0.0597015	0.995597	-	ENSG00000232537.2	lncRNA	AC092810.2	intergenic
chr1 209132192	75	T>C	0.133333	1	-	ENSG00000232537.2	lncRNA	AC092810.2	intergenic
chr1 209132806	128	T>C	0.125	1	-	ENSG00000232537.2	lncRNA	AC092810.2	intergenic
chr1 21014058	7	T>C	0.285714	0.99854	-	ENSG00000075151.21	protein_coding	EIF4G3	Within a protein_coding intron
chr1 211264006	8	A>G	0.375	0.999966	+	ENSG00000117625.14	protein_coding	RCOR3	Within a protein_coding intron
chr1 211264037	8	A>G	0.5	1	+	ENSG00000117625.14	protein_coding	RCOR3	Within a protein_coding intron
chr1 21127263	5	T>C	0.4	0.999408	-	ENSG00000075151.21	protein_coding	EIF4G3	Within a protein_coding intron
chr1 21139441	7	T>C	0.428571	0.99998	-	ENSG00000075151.21	protein_coding	EIF4G3	Within a protein_coding intron
chr1 21142463	10	T>C	0.2	0.996564	-	ENSG00000075151.21	protein_coding	EIF4G3	Within a protein_coding intron
chr1 211432879	16	A>G	0.1875	0.999584	+	ENSG00000153363.13	lncRNA	LINC00467	Within a lncRNA exon
chr1 211433975	5	A>G	0.4	0.999408	+	ENSG00000153363.13	lncRNA	LINC00467	Within a lncRNA exon
chr1 211434043	8	A>G	0.375	0.999966	+	ENSG00000153363.13	lncRNA	LINC00467	Within a lncRNA exon
chr1 21150962	5	T>C	0.4	0.999408	-	ENSG00000075151.21	protein_coding	EIF4G3	Within a protein_coding intron
chr1 211941518	24	T>C	0.291667	1	-	ENSG00000143493.13	protein_coding	INTS7	Within a protein_coding UTR
chr1 212014273	7	T>C	0.428571	0.99998	-	ENSG00000143493.13	protein_coding	INTS7	Within a protein_coding intron
chr1 212014317	6	T>C	0.666667	1	-	ENSG00000143493.13	protein_coding	INTS7	Within a protein_coding intron
chr1 212047653	15	A>G	0.133333	0.991599	+	ENSG00000143476.18	protein_coding	DTL	Within a protein_coding intron
chr1 212083856	8	A>G	0.25	0.997969	+	ENSG00000143476.18	protein_coding	DTL	Within a protein_coding intron
chr1 212886116	9	A>G	0.333333	0.999946	+	ENSG00000162769.13	protein_coding	FLVCR1	Within a protein_coding intron
chr1 21423824	8	T>C	0.75	1	-	ENSG00000227001.3	unprocessed_pseudogene	NBPF2P	Upstream of a unprocessed_pseudogene exon
chr1 214842852	11	A>G	0.454545	1	+	ENSG00000185221.6	processed_pseudogene	GAPDHP24	intergenic
chr1 214938635	8	A>G	0.25	0.997969	+	ENSG00000223869.1	processed_pseudogene	AC099563.1	intergenic
chr1 21704391	66	T>C	0.515152	1	-	ENSG00000090686.16	protein_coding	USP48	Within a protein_coding CDS
chr1 21725894	5	T>C	0.4	0.999408	-	ENSG00000090686.16	protein_coding	USP48	Within a protein_coding intron
chr1 21749896	8	T>C	0.25	0.997969	-	ENSG00000090686.16	protein_coding	USP48	Within a protein_coding intron
chr1 217598288	9	T>C	0.333333	0.999946	-	ENSG00000092978.11	protein_coding	GPATCH2	Within a protein_coding intron
chr1 217598347	7	T>C	0.714286	1	-	ENSG00000092978.11	protein_coding	GPATCH2	Within a protein_coding intron
chr1 217598349	6	T>C	0.833333	1	-	ENSG00000092978.11	protein_coding	GPATCH2	Within a protein_coding intron
chr1 217604121	14	T>C	0.214286	0.999735	-	ENSG00000092978.11	protein_coding	GPATCH2	Within a protein_coding intron
chr1 217604134	14	T>C	0.142857	0.992751	-	ENSG00000092978.11	protein_coding	GPATCH2	Within a protein_coding intron
chr1 217604185	13	T>C	0.461538	1	-	ENSG00000092978.11	protein_coding	GPATCH2	Within a protein_coding intron
chr1 217604187	14	T>C	0.357143	1	-	ENSG00000092978.11	protein_coding	GPATCH2	Within a protein_coding intron
chr1 217604854	17	T>C	0.294118	1	-	ENSG00000092978.11	protein_coding	GPATCH2	Within a protein_coding intron
chr1 217618794	6	T>C	0.333333	0.99902	-	ENSG00000092978.11	protein_coding	GPATCH2	Within a protein_coding intron
chr1 217618797	6	T>C	0.666667	1	-	ENSG00000092978.11	protein_coding	GPATCH2	Within a protein_coding intron
chr1 219983675	6	T>C	0.666667	1	-	ENSG00000136628.18	protein_coding	EPRS1	Within a protein_coding intron
chr1 219986920	6	T>C	0.5	0.99999	-	ENSG00000136628.18	protein_coding	EPRS1	Within a protein_coding intron
chr1 220002748	8	T>C	0.375	0.999966	-	ENSG00000136628.18	protein_coding	EPRS1	Within a protein_coding intron
chr1 220009970	6	T>C	0.5	0.99999	-	ENSG00000136628.18	protein_coding	EPRS1	Within a protein_coding intron
chr1 220016220	7	T>C	0.285714	0.99854	-	ENSG00000136628.18	protein_coding	EPRS1	Within a protein_coding intron
chr1 220030904	7	T>C	0.571429	1	-	ENSG00000136628.18	protein_coding	EPRS1	Within a protein_coding intron
chr1 220030980	6	T>C	0.5	0.99999	-	ENSG00000136628.18	protein_coding	EPRS1	Within a protein_coding intron
chr1 220057912	64	T>C	0.0625	0.996274	-	ENSG00000162813.18	protein_coding	BPNT1	Within a protein_coding UTR
chr1 220057921	64	T>C	0.59375	1	-	ENSG00000162813.18	protein_coding	BPNT1	Within a protein_coding UTR
chr1 220057933	58	T>C	0.603448	1	-	ENSG00000162813.18	protein_coding	BPNT1	Within a protein_coding UTR
chr1 220057934	63	T>C	0.31746	1	-	ENSG00000162813.18	protein_coding	BPNT1	Within a protein_coding UTR
chr1 220057988	72	T>C	0.861111	1	-	ENSG00000162813.18	protein_coding	BPNT1	Within a protein_coding UTR
chr1 220057996	74	T>C	0.135135	1	-	ENSG00000162813.18	protein_coding	BPNT1	Within a protein_coding UTR
chr1 220058005	66	T>C	0.257576	1	-	ENSG00000162813.18	protein_coding	BPNT1	Within a protein_coding UTR
chr1 220058113	85	T>C	0.164706	1	-	ENSG00000162813.18	protein_coding	BPNT1	Within a protein_coding UTR
chr1 220058114	85	T>C	0.0705882	0.999791	-	ENSG00000162813.18	protein_coding	BPNT1	Within a protein_coding UTR
chr1 220058119	81	T>C	0.0493827	0.991341	-	ENSG00000162813.18	protein_coding	BPNT1	Within a protein_coding UTR
chr1 220058142	86	T>C	0.44186	1	-	ENSG00000162813.18	protein_coding	BPNT1	Within a protein_coding UTR
chr1 220058145	84	T>C	0.738095	1	-	ENSG00000162813.18	protein_coding	BPNT1	Within a protein_coding UTR
chr1 220058604	59	T>C	0.135593	1	-	ENSG00000162813.18	protein_coding	BPNT1	Within a protein_coding UTR
chr1 220058621	56	T>C	0.25	1	-	ENSG00000162813.18	protein_coding	BPNT1	Within a protein_coding UTR
chr1 220058629	72	T>C	0.0694444	0.999247	-	ENSG00000162813.18	protein_coding	BPNT1	Within a protein_coding UTR
chr1 220058640	66	T>C	0.212121	1	-	ENSG00000162813.18	protein_coding	BPNT1	Within a protein_coding UTR
chr1 220058796	89	T>C	0.123596	1	-	ENSG00000162813.18	protein_coding	BPNT1	Within a protein_coding UTR
chr1 222830565	7	A>G	0.285714	0.99854	+	ENSG00000154309.9	protein_coding	DISP1	Within a protein_coding intron
chr1 223809349	10	T>C	0.2	0.996564	-	ENSG00000143514.17	protein_coding	TP53BP2	Within a protein_coding intron
chr1 223809401	9	T>C	0.555556	1	-	ENSG00000143514.17	protein_coding	TP53BP2	Within a protein_coding intron
chr1 223835556	8	T>C	0.875	1	-	ENSG00000143514.17	protein_coding	TP53BP2	Within a protein_coding intron
chr1 223953239	12	T>C	0.25	0.999845	-	ENSG00000272645.3	transcribed_unprocessed_pseudogene	GTF2IP20	Within a transcribed_unprocessed_pseudogene exon
chr1 223953351	15	T>C	0.2	0.999665	-	ENSG00000272645.3	transcribed_unprocessed_pseudogene	GTF2IP20	Within a transcribed_unprocessed_pseudogene exon
chr1 223971722	15	T>C	0.133333	0.991599	-	ENSG00000272645.3	transcribed_unprocessed_pseudogene	GTF2IP20	Within a transcribed_unprocessed_pseudogene intron
chr1 223971730	15	T>C	0.2	0.999665	-	ENSG00000272645.3	transcribed_unprocessed_pseudogene	GTF2IP20	Within a transcribed_unprocessed_pseudogene intron
chr1 224004927	13	A>G	0.384615	1	+	ENSG00000185495.10	transcribed_unprocessed_pseudogene	AC138393.1	Within a transcribed_unprocessed_pseudogene intron
chr1 224004931	13	A>G	0.384615	1	+	ENSG00000185495.10	transcribed_unprocessed_pseudogene	AC138393.1	Within a transcribed_unprocessed_pseudogene intron
chr1 224004981	11	A>G	0.272727	0.999886	+	ENSG00000185495.10	transcribed_unprocessed_pseudogene	AC138393.1	Within a transcribed_unprocessed_pseudogene intron
chr1 224004991	10	A>G	0.3	0.99992	+	ENSG00000185495.10	transcribed_unprocessed_pseudogene	AC138393.1	Within a transcribed_unprocessed_pseudogene intron
chr1 224136881	10	A>G	0.2	0.996564	+	ENSG00000143756.12	protein_coding	FBXO28	Within a protein_coding intron
chr1 224190468	7	A>G	0.285714	0.99854	+	ENSG00000143753.13	protein_coding	DEGS1	Within a protein_coding intron
chr1 224261225	8	T>C	0.375	0.999966	-	ENSG00000143748.18	protein_coding	NVL	Within a protein_coding intron
chr1 224261239	8	T>C	0.25	0.997969	-	ENSG00000143748.18	protein_coding	NVL	Within a protein_coding intron
chr1 224261947	10	T>C	0.2	0.996564	-	ENSG00000143748.18	protein_coding	NVL	Within a protein_coding intron
chr1 224263958	8	T>C	0.25	0.997969	-	ENSG00000143748.18	protein_coding	NVL	Within a protein_coding intron
chr1 224264006	8	T>C	0.75	1	-	ENSG00000143748.18	protein_coding	NVL	Within a protein_coding intron
chr1 224265452	8	T>C	0.375	0.999966	-	ENSG00000143748.18	protein_coding	NVL	Within a protein_coding intron
chr1 224268615	6	T>C	0.333333	0.99902	-	ENSG00000143748.18	protein_coding	NVL	Within a protein_coding intron
chr1 224270458	6	T>C	0.333333	0.99902	-	ENSG00000143748.18	protein_coding	NVL	Within a protein_coding intron
chr1 224270511	7	T>C	0.285714	0.99854	-	ENSG00000143748.18	protein_coding	NVL	Within a protein_coding intron
chr1 224303313	6	T>C	0.333333	0.99902	-	ENSG00000143748.18	protein_coding	NVL	Within a protein_coding intron
chr1 224390205	14	T>C	0.214286	0.999735	-	ENSG00000162923.17	protein_coding	WDR26	Within a protein_coding intron
chr1 224390212	13	T>C	0.307692	0.999995	-	ENSG00000162923.17	protein_coding	WDR26	Within a protein_coding intron
chr1 224390217	14	T>C	0.142857	0.992751	-	ENSG00000162923.17	protein_coding	WDR26	Within a protein_coding intron
chr1 224390258	17	T>C	0.235294	0.999983	-	ENSG00000162923.17	protein_coding	WDR26	Within a protein_coding intron
chr1 224391664	10	T>C	0.3	0.99992	-	ENSG00000162923.17	protein_coding	WDR26	Within a protein_coding intron
chr1 224391665	10	T>C	0.5	1	-	ENSG00000162923.17	protein_coding	WDR26	Within a protein_coding intron
chr1 224392239	25	T>C	0.16	0.999909	-	ENSG00000162923.17	protein_coding	WDR26	Within a protein_coding intron
chr1 224392249	22	T>C	0.181818	0.999948	-	ENSG00000162923.17	protein_coding	WDR26	Within a protein_coding intron
chr1 224394781	8	T>C	0.25	0.997969	-	ENSG00000162923.17	protein_coding	WDR26	Within a protein_coding intron
chr1 224399936	7	T>C	0.571429	1	-	ENSG00000162923.17	protein_coding	WDR26	Within a protein_coding intron
chr1 224399941	7	T>C	0.428571	0.99998	-	ENSG00000162923.17	protein_coding	WDR26	Within a protein_coding intron
chr1 224403686	14	T>C	0.642857	1	-	ENSG00000162923.17	protein_coding	WDR26	Within a protein_coding intron
chr1 224448140	12	A>G	0.166667	0.99482	+	ENSG00000143786.8	protein_coding	CNIH3	Within a protein_coding intron
chr1 225490451	13	T>C	0.538462	1	-	ENSG00000154380.17	protein_coding	ENAH	Within a protein_coding UTR
chr1 225637889	6	T>C	0.333333	0.99902	-	ENSG00000154380.17	protein_coding	ENAH	Within a protein_coding intron
chr1 225784386	11	A>G	0.181818	0.995734	+	ENSG00000143742.14	protein_coding	SRP9	Within a protein_coding intron
chr1 225786972	123	A>G	0.162602	1	+	ENSG00000143742.14	protein_coding	SRP9	Within a protein_coding UTR
chr1 225787033	17	A>G	0.176471	0.999492	+	ENSG00000143742.14	protein_coding	SRP9	Within a protein_coding exon
chr1 225787044	17	A>G	0.764706	1	+	ENSG00000143742.14	protein_coding	SRP9	Within a protein_coding exon
chr1 225787046	17	A>G	0.705882	1	+	ENSG00000143742.14	protein_coding	SRP9	Within a protein_coding exon
chr1 225787280	11	A>G	0.363636	0.999998	+	ENSG00000143742.14	protein_coding	SRP9	Within a protein_coding intron
chr1 225787484	16	A>G	0.3125	1	+	ENSG00000143742.14	protein_coding	SRP9	Within a protein_coding intron
chr1 225788248	10	A>G	0.5	1	+	ENSG00000143742.14	protein_coding	SRP9	Within a protein_coding UTR
chr1 225788288	17	A>G	0.294118	1	+	ENSG00000143742.14	protein_coding	SRP9	Within a protein_coding intron
chr1 225788331	14	A>G	0.214286	0.999735	+	ENSG00000143742.14	protein_coding	SRP9	Within a protein_coding intron
chr1 225788491	16	A>G	0.25	0.999988	+	ENSG00000143742.14	protein_coding	SRP9	Within a protein_coding intron
chr1 225788541	17	A>G	0.764706	1	+	ENSG00000143742.14	protein_coding	SRP9	Within a protein_coding intron
chr1 225788555	15	A>G	0.4	1	+	ENSG00000143742.14	protein_coding	SRP9	Within a protein_coding intron
chr1 225788557	17	A>G	0.176471	0.999492	+	ENSG00000143742.14	protein_coding	SRP9	Within a protein_coding intron
chr1 225788563	20	A>G	0.15	0.999141	+	ENSG00000143742.14	protein_coding	SRP9	Within a protein_coding intron
chr1 225863745	9	T>C	0.333333	0.999946	-	ENSG00000196187.12	protein_coding	TMEM63A	Within a protein_coding intron
chr1 225863751	9	T>C	0.333333	0.999946	-	ENSG00000196187.12	protein_coding	TMEM63A	Within a protein_coding intron
chr1 225863769	9	T>C	0.444444	0.999999	-	ENSG00000196187.12	protein_coding	TMEM63A	Within a protein_coding intron
chr1 225865068	8	T>C	0.25	0.997969	-	ENSG00000196187.12	protein_coding	TMEM63A	Within a protein_coding exon
chr1 225865070	8	T>C	0.25	0.997969	-	ENSG00000196187.12	protein_coding	TMEM63A	Within a protein_coding exon
chr1 225870230	12	T>C	0.166667	0.99482	-	ENSG00000196187.12	protein_coding	TMEM63A	Within a protein_coding intron
chr1 225870235	12	T>C	0.25	0.999845	-	ENSG00000196187.12	protein_coding	TMEM63A	Within a protein_coding intron
chr1 225870240	11	T>C	0.454545	1	-	ENSG00000196187.12	protein_coding	TMEM63A	Within a protein_coding intron
chr1 225870266	9	T>C	0.333333	0.999946	-	ENSG00000196187.12	protein_coding	TMEM63A	Within a protein_coding intron
chr1 225983699	19	T>C	0.157895	0.999271	-	ENSG00000143751.10	protein_coding	SDE2	Within a protein_coding UTR
chr1 226139704	6	T>C	0.333333	0.99902	-	ENSG00000182827.9	protein_coding	ACBD3	intergenic
chr1 226171623	5	T>C	0.4	0.999408	-	ENSG00000182827.9	protein_coding	ACBD3	Within a protein_coding intron
chr1 226180748	12	T>C	0.166667	0.99482	-	ENSG00000182827.9	protein_coding	ACBD3	Within a protein_coding intron
chr1 226183760	6	T>C	0.333333	0.99902	-	ENSG00000182827.9	protein_coding	ACBD3	Within a protein_coding intron
chr1 226183767	6	T>C	0.666667	1	-	ENSG00000182827.9	protein_coding	ACBD3	Within a protein_coding intron
chr1 226184179	16	T>C	0.125	0.99037	-	ENSG00000182827.9	protein_coding	ACBD3	Within a protein_coding intron
chr1 226184187	15	T>C	0.266667	0.999991	-	ENSG00000182827.9	protein_coding	ACBD3	Within a protein_coding intron
chr1 226294168	6	T>C	0.333333	0.99902	-	ENSG00000183814.15	protein_coding	LIN9	Within a protein_coding intron
chr1 226715921	13	T>C	0.230769	0.999794	-	ENSG00000143772.9	protein_coding	ITPKB	Within a protein_coding intron
chr1 226715927	14	T>C	0.214286	0.999735	-	ENSG00000143772.9	protein_coding	ITPKB	Within a protein_coding intron
chr1 226720807	14	T>C	0.142857	0.992751	-	ENSG00000143772.9	protein_coding	ITPKB	Within a protein_coding intron
chr1 226720877	16	T>C	0.25	0.999988	-	ENSG00000143772.9	protein_coding	ITPKB	Within a protein_coding intron
chr1 226720880	16	T>C	0.125	0.99037	-	ENSG00000143772.9	protein_coding	ITPKB	Within a protein_coding intron
chr1 226720959	10	T>C	0.2	0.996564	-	ENSG00000143772.9	protein_coding	ITPKB	Within a protein_coding intron
chr1 226729399	14	T>C	0.285714	0.999993	-	ENSG00000143772.9	protein_coding	ITPKB	Within a protein_coding intron
chr1 226729703	5	T>C	0.4	0.999408	-	ENSG00000143772.9	protein_coding	ITPKB	Within a protein_coding intron
chr1 226729716	6	T>C	0.5	0.99999	-	ENSG00000143772.9	protein_coding	ITPKB	Within a protein_coding intron
chr1 226729812	13	T>C	0.384615	1	-	ENSG00000143772.9	protein_coding	ITPKB	Within a protein_coding intron
chr1 228081072	9	T>C	0.333333	0.999946	-	ENSG00000276255.2	lncRNA	LINC02809	intergenic
chr1 229265039	5	T>C	0.4	0.999408	-	ENSG00000177788.6	lncRNA	AL162595.1	Within a lncRNA exon
chr1 229267761	8	T>C	0.5	1	-	ENSG00000177788.6	lncRNA	AL162595.1	Within a lncRNA exon
chr1 229267867	7	T>C	0.285714	0.99854	-	ENSG00000177788.6	lncRNA	AL162595.1	Within a lncRNA exon
chr1 229267893	6	T>C	0.666667	1	-	ENSG00000177788.6	lncRNA	AL162595.1	Within a lncRNA exon
chr1 23032998	5	A>G	0.4	0.999408	+	ENSG00000004487.17	protein_coding	KDM1A	Within a protein_coding intron
chr1 23071	6	T>C	0.333333	0.99902	-	ENSG00000227232.5	unprocessed_pseudogene	WASH7P	Within a unprocessed_pseudogene intron
chr1 23293486	6	T>C	0.5	0.99999	-	ENSG00000261326.4	lncRNA	LINC01355	intergenic
chr1 23293920	6	T>C	0.666667	1	-	ENSG00000261326.4	lncRNA	LINC01355	intergenic
chr1 23294225	7	T>C	0.428571	0.99998	-	ENSG00000261326.4	lncRNA	LINC01355	intergenic
chr1 23297554	6	T>C	0.333333	0.99902	-	ENSG00000125944.21	protein_coding	HNRNPR	intergenic
chr1 23297576	5	T>C	0.4	0.999408	-	ENSG00000125944.21	protein_coding	HNRNPR	intergenic
chr1 23297580	5	T>C	0.4	0.999408	-	ENSG00000125944.21	protein_coding	HNRNPR	intergenic
chr1 23300700	7	T>C	0.428571	0.99998	-	ENSG00000125944.21	protein_coding	HNRNPR	intergenic
chr1 23300968	18	T>C	0.222222	0.999979	-	ENSG00000125944.21	protein_coding	HNRNPR	intergenic
chr1 23302385	14	T>C	0.571429	1	-	ENSG00000125944.21	protein_coding	HNRNPR	Upstream of a protein_coding exon
chr1 23302466	15	T>C	0.266667	0.999991	-	ENSG00000125944.21	protein_coding	HNRNPR	Upstream of a protein_coding exon
chr1 23302572	14	T>C	0.214286	0.999735	-	ENSG00000125944.21	protein_coding	HNRNPR	Upstream of a protein_coding exon
chr1 23328573	10	T>C	0.2	0.996564	-	ENSG00000125944.21	protein_coding	HNRNPR	Within a protein_coding intron
chr1 23429020	5	T>C	0.4	0.999408	-	ENSG00000088280.19	protein_coding	ASAP3	Within a protein_coding UTR
chr1 235115076	15	T>C	0.666667	1	-	ENSG00000173726.11	protein_coding	TOMM20	Within a protein_coding intron
chr1 235115379	13	T>C	0.153846	0.993825	-	ENSG00000173726.11	protein_coding	TOMM20	Within a protein_coding intron
chr1 235115385	13	T>C	0.307692	0.999995	-	ENSG00000173726.11	protein_coding	TOMM20	Within a protein_coding intron
chr1 235120447	13	T>C	0.153846	0.993825	-	ENSG00000173726.11	protein_coding	TOMM20	Within a protein_coding intron
chr1 235120945	11	T>C	0.272727	0.999886	-	ENSG00000173726.11	protein_coding	TOMM20	Within a protein_coding intron
chr1 23512138	17	T>C	0.176471	0.999492	-	ENSG00000007968.7	protein_coding	E2F2	Within a protein_coding intron
chr1 235124231	14	T>C	0.214286	0.999735	-	ENSG00000173726.11	protein_coding	TOMM20	Within a protein_coding intron
chr1 235124295	24	T>C	0.125	0.998475	-	ENSG00000173726.11	protein_coding	TOMM20	Within a protein_coding intron
chr1 235126570	19	T>C	0.157895	0.999271	-	ENSG00000173726.11	protein_coding	TOMM20	Within a protein_coding intron
chr1 235126717	30	T>C	0.133333	0.999806	-	ENSG00000173726.11	protein_coding	TOMM20	Within a protein_coding intron
chr1 235142762	5	T>C	0.4	0.999408	-	ENSG00000188739.15	protein_coding	RBM34	Within a protein_coding intron
chr1 235145332	7	T>C	0.285714	0.99854	-	ENSG00000188739.15	protein_coding	RBM34	Within a protein_coding intron
chr1 23514636	12	T>C	0.25	0.999845	-	ENSG00000007968.7	protein_coding	E2F2	Within a protein_coding intron
chr1 235150271	7	T>C	0.285714	0.99854	-	ENSG00000188739.15	protein_coding	RBM34	Within a protein_coding intron
chr1 23515839	8	T>C	0.25	0.997969	-	ENSG00000007968.7	protein_coding	E2F2	Within a protein_coding intron
chr1 235209268	9	T>C	0.444444	0.999999	-	ENSG00000054267.22	protein_coding	ARID4B	Within a protein_coding intron
chr1 235209359	8	T>C	0.375	0.999966	-	ENSG00000054267.22	protein_coding	ARID4B	Within a protein_coding intron
chr1 23523974	17	T>C	0.411765	1	-	ENSG00000007968.7	protein_coding	E2F2	Within a protein_coding intron
chr1 235306314	5	T>C	0.4	0.999408	-	ENSG00000054267.22	protein_coding	ARID4B	Within a protein_coding intron
chr1 235486008	10	T>C	0.5	1	-	ENSG00000162885.14	protein_coding	B3GALNT2	Within a protein_coding intron
chr1 235486009	10	T>C	0.3	0.99992	-	ENSG00000162885.14	protein_coding	B3GALNT2	Within a protein_coding intron
chr1 235488608	8	T>C	0.375	0.999966	-	ENSG00000162885.14	protein_coding	B3GALNT2	Within a protein_coding intron
chr1 235488939	11	T>C	0.181818	0.995734	-	ENSG00000162885.14	protein_coding	B3GALNT2	Within a protein_coding intron
chr1 235490457	17	T>C	0.176471	0.999492	-	ENSG00000162885.14	protein_coding	B3GALNT2	Within a protein_coding intron
chr1 235493745	11	T>C	0.181818	0.995734	-	ENSG00000162885.14	protein_coding	B3GALNT2	Within a protein_coding intron
chr1 235493746	11	T>C	0.272727	0.999886	-	ENSG00000162885.14	protein_coding	B3GALNT2	Within a protein_coding intron
chr1 236538053	5	T>C	0.6	0.999996	-	ENSG00000273058.2	lncRNA	AL359921.2	Downstream of a lncRNA exon
chr1 236601339	6	T>C	0.333333	0.99902	-	ENSG00000119285.11	protein_coding	HEATR1	Within a protein_coding intron
chr1 236601385	7	T>C	0.285714	0.99854	-	ENSG00000119285.11	protein_coding	HEATR1	Within a protein_coding intron
chr1 236602917	13	T>C	0.307692	0.999995	-	ENSG00000119285.11	protein_coding	HEATR1	Within a protein_coding UTR
chr1 23966364	14	T>C	0.357143	1	-	ENSG00000188529.15	protein_coding	SRSF10	Within a protein_coding UTR
chr1 23973607	16	T>C	0.1875	0.999584	-	ENSG00000188529.15	protein_coding	SRSF10	Within a protein_coding intron
chr1 23974130	11	T>C	0.181818	0.995734	-	ENSG00000188529.15	protein_coding	SRSF10	Within a protein_coding intron
chr1 23974359	12	T>C	0.833333	1	-	ENSG00000188529.15	protein_coding	SRSF10	Within a protein_coding intron
chr1 240574941	18	T>C	0.166667	0.999388	-	ENSG00000180875.5	protein_coding	GREM2	Within a protein_coding intron
chr1 240575073	16	T>C	0.25	0.999988	-	ENSG00000180875.5	protein_coding	GREM2	Within a protein_coding intron
chr1 240578322	7	T>C	0.285714	0.99854	-	ENSG00000180875.5	protein_coding	GREM2	Within a protein_coding intron
chr1 240581087	7	T>C	0.285714	0.99854	-	ENSG00000180875.5	protein_coding	GREM2	Within a protein_coding intron
chr1 240584679	5	T>C	0.4	0.999408	-	ENSG00000180875.5	protein_coding	GREM2	Within a protein_coding intron
chr1 240585537	14	T>C	0.285714	0.999993	-	ENSG00000180875.5	protein_coding	GREM2	Within a protein_coding intron
chr1 240590946	10	T>C	0.2	0.996564	-	ENSG00000180875.5	protein_coding	GREM2	Within a protein_coding intron
chr1 240599159	14	T>C	0.142857	0.992751	-	ENSG00000180875.5	protein_coding	GREM2	Within a protein_coding intron
chr1 241892653	7	A>G	0.428571	0.99998	+	ENSG00000174371.17	protein_coding	EXO1	Within a protein_coding intron
chr1 241894657	5	A>G	0.4	0.999408	+	ENSG00000174371.17	protein_coding	EXO1	Within a protein_coding intron
chr1 243266450	7	A>G	0.428571	0.99998	+	ENSG00000054282.16	protein_coding	SDCCAG8	Within a protein_coding intron
chr1 244433114	6	T>C	0.5	0.99999	-	ENSG00000035687.10	protein_coding	ADSS2	Within a protein_coding intron
chr1 24537779	13	A>G	0.692308	1	+	ENSG00000117602.13	protein_coding	RCAN3	Within a protein_coding UTR
chr1 24537780	13	A>G	0.923077	1	+	ENSG00000117602.13	protein_coding	RCAN3	Within a protein_coding UTR
chr1 24537785	13	A>G	0.538462	1	+	ENSG00000117602.13	protein_coding	RCAN3	Within a protein_coding UTR
chr1 24537789	13	A>G	0.384615	1	+	ENSG00000117602.13	protein_coding	RCAN3	Within a protein_coding UTR
chr1 24538426	9	A>G	0.555556	1	+	ENSG00000117602.13	protein_coding	RCAN3	Within a protein_coding UTR
chr1 245804506	9	T>C	0.222222	0.99731	-	ENSG00000185420.19	protein_coding	SMYD3	Within a protein_coding intron
chr1 245804511	9	T>C	0.222222	0.99731	-	ENSG00000185420.19	protein_coding	SMYD3	Within a protein_coding intron
chr1 245804536	9	T>C	0.222222	0.99731	-	ENSG00000185420.19	protein_coding	SMYD3	Within a protein_coding intron
chr1 245850435	12	T>C	0.166667	0.99482	-	ENSG00000185420.19	protein_coding	SMYD3	Within a protein_coding intron
chr1 245850495	11	T>C	0.363636	0.999998	-	ENSG00000185420.19	protein_coding	SMYD3	Within a protein_coding intron
chr1 246116045	6	T>C	0.333333	0.99902	-	ENSG00000185420.19	protein_coding	SMYD3	Within a protein_coding intron
chr1 246227426	9	T>C	0.666667	1	-	ENSG00000185420.19	protein_coding	SMYD3	Within a protein_coding intron
chr1 246227503	7	T>C	0.428571	0.99998	-	ENSG00000185420.19	protein_coding	SMYD3	Within a protein_coding intron
chr1 246227532	7	T>C	0.285714	0.99854	-	ENSG00000185420.19	protein_coding	SMYD3	Within a protein_coding intron
chr1 246266750	8	T>C	0.375	0.999966	-	ENSG00000185420.19	protein_coding	SMYD3	Within a protein_coding intron
chr1 246306235	6	T>C	0.333333	0.99902	-	ENSG00000185420.19	protein_coding	SMYD3	Within a protein_coding intron
chr1 246322238	7	T>C	0.571429	1	-	ENSG00000185420.19	protein_coding	SMYD3	Within a protein_coding intron
chr1 246322326	10	T>C	0.7	1	-	ENSG00000230184.1	lncRNA	SMYD3-IT1	Within a lncRNA exon
chr1 246324736	7	T>C	0.857143	1	-	ENSG00000185420.19	protein_coding	SMYD3	Within a protein_coding intron
chr1 246472622	7	T>C	0.285714	0.99854	-	ENSG00000185420.19	protein_coding	SMYD3	Within a protein_coding intron
chr1 246495903	10	T>C	0.3	0.99992	-	ENSG00000185420.19	protein_coding	SMYD3	Within a protein_coding intron
chr1 246563447	7	T>C	0.428571	0.99998	-	ENSG00000162851.8	protein_coding	TFB2M	Within a protein_coding intron
chr1 246665108	6	A>G	0.666667	1	+	ENSG00000162852.14	protein_coding	CNST	Within a protein_coding intron
chr1 246769645	8	T>C	0.375	0.999966	-	ENSG00000223519.8	transcribed_unitary_pseudogene	KIF28P	intergenic
chr1 246769660	7	T>C	0.428571	0.99998	-	ENSG00000223519.8	transcribed_unitary_pseudogene	KIF28P	intergenic
chr1 246777900	13	T>C	0.230769	0.999794	-	ENSG00000223519.8	transcribed_unitary_pseudogene	KIF28P	Within a transcribed_unitary_pseudogene intron
chr1 246777902	13	T>C	0.307692	0.999995	-	ENSG00000223519.8	transcribed_unitary_pseudogene	KIF28P	Within a transcribed_unitary_pseudogene intron
chr1 246777904	13	T>C	0.230769	0.999794	-	ENSG00000223519.8	transcribed_unitary_pseudogene	KIF28P	Within a transcribed_unitary_pseudogene intron
chr1 246778146	12	T>C	0.25	0.999845	-	ENSG00000223519.8	transcribed_unitary_pseudogene	KIF28P	Within a transcribed_unitary_pseudogene intron
chr1 246778178	14	T>C	0.142857	0.992751	-	ENSG00000223519.8	transcribed_unitary_pseudogene	KIF28P	Within a transcribed_unitary_pseudogene intron
chr1 246778301	19	T>C	0.263158	0.999999	-	ENSG00000223519.8	transcribed_unitary_pseudogene	KIF28P	Within a transcribed_unitary_pseudogene intron
chr1 246778302	19	T>C	0.526316	1	-	ENSG00000223519.8	transcribed_unitary_pseudogene	KIF28P	Within a transcribed_unitary_pseudogene intron
chr1 246847628	11	T>C	0.181818	0.995734	-	ENSG00000153207.16	protein_coding	AHCTF1	Within a protein_coding intron
chr1 246911630	7	T>C	0.285714	0.99854	-	ENSG00000153207.16	protein_coding	AHCTF1	Within a protein_coding intron
chr1 246912290	8	T>C	0.25	0.997969	-	ENSG00000153207.16	protein_coding	AHCTF1	Within a protein_coding intron
chr1 247098440	13	T>C	0.384615	1	-	ENSG00000188295.15	protein_coding	ZNF669	Upstream of a protein_coding UTR
chr1 247099761	11	T>C	0.181818	0.995734	-	ENSG00000188295.15	protein_coding	ZNF669	Upstream of a protein_coding UTR
chr1 247099814	10	T>C	0.2	0.996564	-	ENSG00000188295.15	protein_coding	ZNF669	Upstream of a protein_coding UTR
chr1 247155672	16	T>C	0.5	1	-	ENSG00000196418.12	protein_coding	ZNF124	Within a protein_coding intron
chr1 247158033	6	T>C	0.333333	0.99902	-	ENSG00000196418.12	protein_coding	ZNF124	Within a protein_coding intron
chr1 247158106	6	T>C	0.333333	0.99902	-	ENSG00000196418.12	protein_coding	ZNF124	Within a protein_coding intron
chr1 247169830	12	T>C	0.916667	1	-	ENSG00000196418.12	protein_coding	ZNF124	Within a protein_coding intron
chr1 248241819	6	A>G	0.333333	0.99902	+	ENSG00000171180.3	protein_coding	OR2M4	Within a protein_coding UTR
chr1 25334910	10	T>C	0.2	0.996564	-	ENSG00000117616.18	protein_coding	RSRP1	Within a protein_coding intron
chr1 25801398	8	A>G	0.625	1	+	ENSG00000162430.17	protein_coding	SELENON	Within a protein_coding intron
chr1 26711343	9	A>G	0.333333	0.999946	+	ENSG00000117713.20	protein_coding	ARID1A	Within a protein_coding intron
chr1 26719820	6	A>G	0.333333	0.99902	+	ENSG00000117713.20	protein_coding	ARID1A	Within a protein_coding intron
chr1 26876353	10	T>C	0.2	0.996564	-	ENSG00000142751.15	protein_coding	GPN2	Within a protein_coding UTR
chr1 26877867	7	T>C	0.571429	1	-	ENSG00000142751.15	protein_coding	GPN2	Within a protein_coding UTR
chr1 26877921	30	T>C	0.2	1	-	ENSG00000142751.15	protein_coding	GPN2	Within a protein_coding UTR
chr1 26877933	32	T>C	0.375	1	-	ENSG00000142751.15	protein_coding	GPN2	Within a protein_coding UTR
chr1 26877945	35	T>C	0.228571	1	-	ENSG00000142751.15	protein_coding	GPN2	Within a protein_coding UTR
chr1 26877946	35	T>C	0.314286	1	-	ENSG00000142751.15	protein_coding	GPN2	Within a protein_coding UTR
chr1 26877949	35	T>C	0.285714	1	-	ENSG00000142751.15	protein_coding	GPN2	Within a protein_coding UTR
chr1 26877956	34	T>C	0.382353	1	-	ENSG00000142751.15	protein_coding	GPN2	Within a protein_coding UTR
chr1 26877985	37	T>C	0.216216	1	-	ENSG00000142751.15	protein_coding	GPN2	Within a protein_coding UTR
chr1 26877988	38	T>C	0.131579	0.999967	-	ENSG00000142751.15	protein_coding	GPN2	Within a protein_coding UTR
chr1 26878024	32	T>C	0.15625	0.999986	-	ENSG00000142751.15	protein_coding	GPN2	Within a protein_coding UTR
chr1 26878025	33	T>C	0.393939	1	-	ENSG00000142751.15	protein_coding	GPN2	Within a protein_coding UTR
chr1 26878030	33	T>C	0.121212	0.999713	-	ENSG00000142751.15	protein_coding	GPN2	Within a protein_coding UTR
chr1 26878374	8	T>C	0.25	0.997969	-	ENSG00000142751.15	protein_coding	GPN2	Within a protein_coding UTR
chr1 26878459	12	T>C	0.25	0.999845	-	ENSG00000142751.15	protein_coding	GPN2	Within a protein_coding UTR
chr1 26878461	12	T>C	0.25	0.999845	-	ENSG00000142751.15	protein_coding	GPN2	Within a protein_coding UTR
chr1 26878464	12	T>C	0.583333	1	-	ENSG00000142751.15	protein_coding	GPN2	Within a protein_coding UTR
chr1 26878733	15	T>C	0.4	1	-	ENSG00000142751.15	protein_coding	GPN2	Within a protein_coding UTR
chr1 26880441	14	T>C	0.428571	1	-	ENSG00000142751.15	protein_coding	GPN2	Within a protein_coding intron
chr1 26880583	16	T>C	0.1875	0.999584	-	ENSG00000142751.15	protein_coding	GPN2	Within a protein_coding intron
chr1 26881971	12	T>C	0.166667	0.99482	-	ENSG00000142751.15	protein_coding	GPN2	Within a protein_coding intron
chr1 26882053	11	T>C	0.272727	0.999886	-	ENSG00000142751.15	protein_coding	GPN2	Within a protein_coding intron
chr1 26882104	14	T>C	0.285714	0.999993	-	ENSG00000142751.15	protein_coding	GPN2	Within a protein_coding intron
chr1 26882130	14	T>C	0.214286	0.999735	-	ENSG00000142751.15	protein_coding	GPN2	Within a protein_coding intron
chr1 26882134	13	T>C	0.230769	0.999794	-	ENSG00000142751.15	protein_coding	GPN2	Within a protein_coding intron
chr1 26882135	13	T>C	0.307692	0.999995	-	ENSG00000142751.15	protein_coding	GPN2	Within a protein_coding intron
chr1 26882165	13	T>C	0.615385	1	-	ENSG00000142751.15	protein_coding	GPN2	Within a protein_coding intron
chr1 26882170	13	T>C	0.153846	0.993825	-	ENSG00000142751.15	protein_coding	GPN2	Within a protein_coding intron
chr1 26882171	13	T>C	0.153846	0.993825	-	ENSG00000142751.15	protein_coding	GPN2	Within a protein_coding intron
chr1 26882178	12	T>C	0.416667	1	-	ENSG00000142751.15	protein_coding	GPN2	Within a protein_coding intron
chr1 26925851	11	A>G	0.181818	0.995734	+	ENSG00000090273.14	protein_coding	NUDC	Within a protein_coding intron
chr1 26928660	5	A>G	0.4	0.999408	+	ENSG00000090273.14	protein_coding	NUDC	Within a protein_coding intron
chr1 26929913	7	A>G	0.285714	0.99854	+	ENSG00000090273.14	protein_coding	NUDC	Within a protein_coding intron
chr1 26930229	15	A>G	0.333333	1	+	ENSG00000090273.14	protein_coding	NUDC	Within a protein_coding intron
chr1 26930263	15	A>G	0.533333	1	+	ENSG00000090273.14	protein_coding	NUDC	Within a protein_coding intron
chr1 26930269	15	A>G	0.133333	0.991599	+	ENSG00000090273.14	protein_coding	NUDC	Within a protein_coding intron
chr1 26931852	5	A>G	0.4	0.999408	+	ENSG00000090273.14	protein_coding	NUDC	Within a protein_coding intron
chr1 26931853	5	A>G	0.4	0.999408	+	ENSG00000090273.14	protein_coding	NUDC	Within a protein_coding intron
chr1 26944017	8	A>G	0.25	0.997969	+	ENSG00000090273.14	protein_coding	NUDC	Within a protein_coding intron
chr1 27475690	5	T>C	0.4	0.999408	-	ENSG00000158195.11	protein_coding	WASF2	Within a protein_coding intron
chr1 28054765	10	T>C	0.3	0.99992	-	ENSG00000158161.16	protein_coding	EYA3	Within a protein_coding intron
chr1 28054775	10	T>C	0.2	0.996564	-	ENSG00000158161.16	protein_coding	EYA3	Within a protein_coding intron
chr1 28329996	10	A>G	0.2	0.996564	+	ENSG00000130772.14	protein_coding	MED18	Within a protein_coding intron
chr1 28330008	10	A>G	0.8	1	+	ENSG00000130772.14	protein_coding	MED18	Within a protein_coding intron
chr1 28330014	10	A>G	0.5	1	+	ENSG00000130772.14	protein_coding	MED18	Within a protein_coding intron
chr1 28330015	10	A>G	0.5	1	+	ENSG00000130772.14	protein_coding	MED18	Within a protein_coding intron
chr1 28330096	6	A>G	0.5	0.99999	+	ENSG00000130772.14	protein_coding	MED18	Within a protein_coding intron
chr1 28335065	32	A>G	0.78125	1	+	ENSG00000130772.14	protein_coding	MED18	Within a protein_coding UTR
chr1 28335145	33	A>G	0.30303	1	+	ENSG00000130772.14	protein_coding	MED18	Within a protein_coding UTR
chr1 28335181	36	A>G	0.25	1	+	ENSG00000130772.14	protein_coding	MED18	Within a protein_coding UTR
chr1 28335187	39	A>G	0.153846	0.999998	+	ENSG00000130772.14	protein_coding	MED18	Within a protein_coding UTR
chr1 28335208	48	A>G	0.104167	0.999892	+	ENSG00000130772.14	protein_coding	MED18	Within a protein_coding UTR
chr1 28335561	16	A>G	0.125	0.99037	+	ENSG00000130772.14	protein_coding	MED18	Within a protein_coding UTR
chr1 28335688	9	A>G	0.888889	1	+	ENSG00000130772.14	protein_coding	MED18	Within a protein_coding UTR
chr1 28335702	12	A>G	0.166667	0.99482	+	ENSG00000130772.14	protein_coding	MED18	Within a protein_coding UTR
chr1 28335743	11	A>G	0.272727	0.999886	+	ENSG00000130772.14	protein_coding	MED18	Within a protein_coding UTR
chr1 28451859	6	A>G	0.5	0.99999	+	ENSG00000204138.13	protein_coding	PHACTR4	Within a protein_coding intron
chr1 28498825	25	A>G	0.2	0.999996	+	ENSG00000204138.13	protein_coding	PHACTR4	Within a protein_coding UTR
chr1 28498858	20	A>G	0.35	1	+	ENSG00000204138.13	protein_coding	PHACTR4	Within a protein_coding UTR
chr1 28498906	15	A>G	0.333333	1	+	ENSG00000204138.13	protein_coding	PHACTR4	Within a protein_coding UTR
chr1 28498907	16	A>G	0.125	0.99037	+	ENSG00000204138.13	protein_coding	PHACTR4	Within a protein_coding UTR
chr1 28499192	21	A>G	0.190476	0.999957	+	ENSG00000204138.13	protein_coding	PHACTR4	Within a protein_coding UTR
chr1 28499248	24	A>G	0.541667	1	+	ENSG00000204138.13	protein_coding	PHACTR4	Within a protein_coding UTR
chr1 28499275	19	A>G	0.210526	0.999973	+	ENSG00000204138.13	protein_coding	PHACTR4	Within a protein_coding UTR
chr1 28499307	13	A>G	0.230769	0.999794	+	ENSG00000204138.13	protein_coding	PHACTR4	Within a protein_coding UTR
chr1 28499519	29	A>G	0.206897	1	+	ENSG00000204138.13	protein_coding	PHACTR4	Within a protein_coding UTR
chr1 28499606	47	A>G	0.234043	1	+	ENSG00000204138.13	protein_coding	PHACTR4	Within a protein_coding UTR
chr1 28499616	52	A>G	0.115385	0.999988	+	ENSG00000204138.13	protein_coding	PHACTR4	Within a protein_coding UTR
chr1 28509425	593	A>G	0.0219224	0.992352	+	ENSG00000242125.3	lncRNA	SNHG3	Within a lncRNA exon
chr1 28512858	15	A>G	0.133333	0.991599	+	ENSG00000180198.16	protein_coding	RCC1	Within a protein_coding intron
chr1 28527309	8	A>G	0.5	1	+	ENSG00000180198.16	protein_coding	RCC1	Within a protein_coding intron
chr1 28531108	11	A>G	0.454545	1	+	ENSG00000180198.16	protein_coding	RCC1	Within a protein_coding intron
chr1 28531161	8	A>G	0.5	1	+	ENSG00000180198.16	protein_coding	RCC1	Within a protein_coding intron
chr1 28539433	5	A>G	0.8	1	+	ENSG00000180198.16	protein_coding	RCC1	Downstream of a protein_coding UTR
chr1 28540024	12	A>G	0.333333	0.999997	+	ENSG00000180198.16	protein_coding	RCC1	Downstream of a protein_coding UTR
chr1 28540137	17	A>G	0.294118	1	+	ENSG00000180198.16	protein_coding	RCC1	Downstream of a protein_coding UTR
chr1 28540161	13	A>G	0.384615	1	+	ENSG00000180198.16	protein_coding	RCC1	Downstream of a protein_coding UTR
chr1 28540168	12	A>G	0.25	0.999845	+	ENSG00000180198.16	protein_coding	RCC1	Downstream of a protein_coding UTR
chr1 28540198	14	A>G	0.428571	1	+	ENSG00000180198.16	protein_coding	RCC1	Downstream of a protein_coding UTR
chr1 28540208	14	A>G	0.5	1	+	ENSG00000180198.16	protein_coding	RCC1	Downstream of a protein_coding UTR
chr1 28540510	5	A>G	0.4	0.999408	+	ENSG00000180198.16	protein_coding	RCC1	Downstream of a protein_coding UTR
chr1 28545417	6	A>G	0.333333	0.99902	+	ENSG00000279443.1	TEC	AL513497.1	Within a TEC exon
chr1 28640858	11	T>C	0.181818	0.995734	-	ENSG00000120656.12	protein_coding	TAF12	Within a protein_coding intron
chr1 28640904	12	T>C	0.166667	0.99482	-	ENSG00000120656.12	protein_coding	TAF12	Within a protein_coding intron
chr1 28641576	15	T>C	0.266667	0.999991	-	ENSG00000120656.12	protein_coding	TAF12	Within a protein_coding intron
chr1 28641591	15	T>C	0.266667	0.999991	-	ENSG00000120656.12	protein_coding	TAF12	Within a protein_coding intron
chr1 28641609	20	T>C	0.3	1	-	ENSG00000120656.12	protein_coding	TAF12	Within a protein_coding intron
chr1 28641622	18	T>C	0.222222	0.999979	-	ENSG00000120656.12	protein_coding	TAF12	Within a protein_coding intron
chr1 28744769	15	A>G	0.2	0.999665	+	ENSG00000198492.16	protein_coding	YTHDF2	Within a protein_coding intron
chr1 28744808	15	A>G	0.133333	0.991599	+	ENSG00000198492.16	protein_coding	YTHDF2	Within a protein_coding intron
chr1 28888757	7	A>G	0.285714	0.99854	+	ENSG00000159023.22	protein_coding	EPB41	Within a protein_coding intron
chr1 29172551	24	T>C	0.25	1	-	ENSG00000116350.17	protein_coding	SRSF4	Within a protein_coding exon
chr1 29173565	5	T>C	0.4	0.999408	-	ENSG00000116350.17	protein_coding	SRSF4	Within a protein_coding intron
chr1 29173574	6	T>C	0.666667	1	-	ENSG00000116350.17	protein_coding	SRSF4	Within a protein_coding intron
chr1 29173626	7	T>C	0.285714	0.99854	-	ENSG00000116350.17	protein_coding	SRSF4	Within a protein_coding intron
chr1 29173628	7	T>C	0.571429	1	-	ENSG00000116350.17	protein_coding	SRSF4	Within a protein_coding intron
chr1 29173985	21	T>C	0.142857	0.998996	-	ENSG00000116350.17	protein_coding	SRSF4	Within a protein_coding intron
chr1 29174023	17	T>C	0.411765	1	-	ENSG00000116350.17	protein_coding	SRSF4	Within a protein_coding intron
chr1 29174106	13	T>C	0.153846	0.993825	-	ENSG00000116350.17	protein_coding	SRSF4	Within a protein_coding intron
chr1 29175244	14	T>C	0.142857	0.992751	-	ENSG00000116350.17	protein_coding	SRSF4	Within a protein_coding intron
chr1 29175305	8	T>C	0.25	0.997969	-	ENSG00000116350.17	protein_coding	SRSF4	Within a protein_coding intron
chr1 29176063	17	T>C	0.235294	0.999983	-	ENSG00000116350.17	protein_coding	SRSF4	Within a protein_coding intron
chr1 30732949	260	T>C	0.553846	1	-	ENSG00000162511.8	protein_coding	LAPTM5	Within a protein_coding UTR
chr1 30741973	5	T>C	0.4	0.999408	-	ENSG00000162511.8	protein_coding	LAPTM5	Within a protein_coding exon
chr1 30946515	10	T>C	0.2	0.996564	-	ENSG00000134644.16	protein_coding	PUM1	Within a protein_coding intron
chr1 30946537	9	T>C	0.222222	0.99731	-	ENSG00000134644.16	protein_coding	PUM1	Within a protein_coding intron
chr1 30946905	14	T>C	0.142857	0.992751	-	ENSG00000134644.16	protein_coding	PUM1	Within a protein_coding intron
chr1 30948651	10	T>C	0.4	0.999999	-	ENSG00000134644.16	protein_coding	PUM1	Within a protein_coding intron
chr1 30985468	14	T>C	0.285714	0.999993	-	ENSG00000134644.16	protein_coding	PUM1	Within a protein_coding intron
chr1 30985530	21	T>C	0.142857	0.998996	-	ENSG00000134644.16	protein_coding	PUM1	Within a protein_coding intron
chr1 30985539	17	T>C	0.294118	1	-	ENSG00000134644.16	protein_coding	PUM1	Within a protein_coding intron
chr1 30985540	17	T>C	0.235294	0.999983	-	ENSG00000134644.16	protein_coding	PUM1	Within a protein_coding intron
chr1 30985570	12	T>C	0.166667	0.99482	-	ENSG00000134644.16	protein_coding	PUM1	Within a protein_coding intron
chr1 31014162	6	T>C	0.5	0.99999	-	ENSG00000134644.16	protein_coding	PUM1	Within a protein_coding intron
chr1 31046645	7	T>C	0.285714	0.99854	-	ENSG00000134644.16	protein_coding	PUM1	Within a protein_coding intron
chr1 31050313	13	T>C	0.153846	0.993825	-	ENSG00000134644.16	protein_coding	PUM1	Within a protein_coding intron
chr1 31053926	6	T>C	0.333333	0.99902	-	ENSG00000134644.16	protein_coding	PUM1	Within a protein_coding intron
chr1 31057678	6	T>C	0.333333	0.99902	-	ENSG00000134644.16	protein_coding	PUM1	Within a protein_coding intron
chr1 31265263	9	T>C	0.222222	0.99731	-	ENSG00000060688.13	protein_coding	SNRNP40	Within a protein_coding intron
chr1 31265279	8	T>C	0.25	0.997969	-	ENSG00000060688.13	protein_coding	SNRNP40	Within a protein_coding intron
chr1 31265728	11	T>C	0.181818	0.995734	-	ENSG00000060688.13	protein_coding	SNRNP40	Within a protein_coding intron
chr1 31283415	5	T>C	0.4	0.999408	-	ENSG00000060688.13	protein_coding	SNRNP40	Within a protein_coding intron
chr1 31283546	6	T>C	0.333333	0.99902	-	ENSG00000060688.13	protein_coding	SNRNP40	Within a protein_coding intron
chr1 31283562	5	T>C	0.6	0.999996	-	ENSG00000060688.13	protein_coding	SNRNP40	Within a protein_coding intron
chr1 31283565	5	T>C	0.4	0.999408	-	ENSG00000060688.13	protein_coding	SNRNP40	Within a protein_coding intron
chr1 31287144	5	T>C	0.6	0.999996	-	ENSG00000060688.13	protein_coding	SNRNP40	Within a protein_coding intron
chr1 31920343	6	T>C	0.333333	0.99902	-	ENSG00000269967.1	lncRNA	AL136115.2	Within a lncRNA intron
chr1 31922407	10	T>C	0.2	0.996564	-	ENSG00000184007.22	protein_coding	PTP4A2	Within a protein_coding intron
chr1 31933591	11	T>C	0.181818	0.995734	-	ENSG00000184007.22	protein_coding	PTP4A2	Within a protein_coding intron
chr1 31936317	10	T>C	0.5	1	-	ENSG00000184007.22	protein_coding	PTP4A2	Within a protein_coding intron
chr1 32019901	8	A>G	0.5	1	+	ENSG00000121774.18	protein_coding	KHDRBS1	Within a protein_coding intron
chr1 32115844	7	A>G	0.285714	0.99854	+	ENSG00000025800.14	protein_coding	KPNA6	Within a protein_coding intron
chr1 32318060	10	A>G	0.6	1	+	ENSG00000116478.12	protein_coding	HDAC1	Within a protein_coding intron
chr1 32318112	6	A>G	0.333333	0.99902	+	ENSG00000116478.12	protein_coding	HDAC1	Within a protein_coding intron
chr1 32621211	8	T>C	0.5	1	-	ENSG00000176261.15	protein_coding	ZBTB8OS	Within a protein_coding UTR
chr1 32621275	17	T>C	0.235294	0.999983	-	ENSG00000176261.15	protein_coding	ZBTB8OS	Within a protein_coding UTR
chr1 32621287	15	T>C	0.133333	0.991599	-	ENSG00000176261.15	protein_coding	ZBTB8OS	Within a protein_coding UTR
chr1 32642409	9	T>C	0.222222	0.99731	-	ENSG00000176261.15	protein_coding	ZBTB8OS	Within a protein_coding intron
chr1 32646920	9	T>C	0.222222	0.99731	-	ENSG00000176261.15	protein_coding	ZBTB8OS	Within a protein_coding intron
chr1 32653865	6	A>G	0.666667	1	+	ENSG00000162521.19	protein_coding	RBBP4	Within a protein_coding intron
chr1 32659379	9	A>G	0.333333	0.999946	+	ENSG00000162521.19	protein_coding	RBBP4	Within a protein_coding intron
chr1 32662395	9	A>G	0.333333	0.999946	+	ENSG00000162521.19	protein_coding	RBBP4	Within a protein_coding intron
chr1 32662470	11	A>G	0.181818	0.995734	+	ENSG00000162521.19	protein_coding	RBBP4	Within a protein_coding intron
chr1 32673623	10	A>G	0.2	0.996564	+	ENSG00000162521.19	protein_coding	RBBP4	Within a protein_coding intron
chr1 32673658	9	A>G	0.333333	0.999946	+	ENSG00000162521.19	protein_coding	RBBP4	Within a protein_coding intron
chr1 32673935	19	A>G	0.263158	0.999999	+	ENSG00000162521.19	protein_coding	RBBP4	Within a protein_coding intron
chr1 32673954	20	A>G	0.4	1	+	ENSG00000162521.19	protein_coding	RBBP4	Within a protein_coding intron
chr1 32673980	23	A>G	0.304348	1	+	ENSG00000162521.19	protein_coding	RBBP4	Within a protein_coding intron
chr1 32673986	23	A>G	0.173913	0.999937	+	ENSG00000162521.19	protein_coding	RBBP4	Within a protein_coding intron
chr1 32674797	12	A>G	0.166667	0.99482	+	ENSG00000162521.19	protein_coding	RBBP4	Within a protein_coding intron
chr1 32674845	17	A>G	0.235294	0.999983	+	ENSG00000162521.19	protein_coding	RBBP4	Within a protein_coding intron
chr1 32674999	20	A>G	0.15	0.999141	+	ENSG00000162521.19	protein_coding	RBBP4	Within a protein_coding intron
chr1 32676114	9	A>G	0.222222	0.99731	+	ENSG00000162521.19	protein_coding	RBBP4	Within a protein_coding intron
chr1 32676423	17	A>G	0.352941	1	+	ENSG00000162521.19	protein_coding	RBBP4	Within a protein_coding intron
chr1 32676463	7	A>G	0.285714	0.99854	+	ENSG00000162521.19	protein_coding	RBBP4	Within a protein_coding intron
chr1 32678804	14	A>G	0.428571	1	+	ENSG00000162521.19	protein_coding	RBBP4	Within a protein_coding intron
chr1 32679135	5	A>G	0.4	0.999408	+	ENSG00000162521.19	protein_coding	RBBP4	Within a protein_coding intron
chr1 32682314	54	A>G	0.111111	0.999985	+	ENSG00000162521.19	protein_coding	RBBP4	Within a protein_coding UTR
chr1 32682495	50	A>G	0.32	1	+	ENSG00000162521.19	protein_coding	RBBP4	Within a protein_coding UTR
chr1 32682561	63	A>G	0.111111	0.999997	+	ENSG00000162521.19	protein_coding	RBBP4	Within a protein_coding UTR
chr1 32682585	61	A>G	0.131148	1	+	ENSG00000162521.19	protein_coding	RBBP4	Within a protein_coding UTR
chr1 32682612	27	A>G	0.148148	0.999875	+	ENSG00000162521.19	protein_coding	RBBP4	Within a protein_coding UTR
chr1 32682615	27	A>G	0.259259	1	+	ENSG00000162521.19	protein_coding	RBBP4	Within a protein_coding UTR
chr1 32682681	9	A>G	0.222222	0.99731	+	ENSG00000162521.19	protein_coding	RBBP4	Within a protein_coding UTR
chr1 32682686	9	A>G	0.333333	0.999946	+	ENSG00000162521.19	protein_coding	RBBP4	Within a protein_coding UTR
chr1 32683020	40	A>G	0.2	1	+	ENSG00000162521.19	protein_coding	RBBP4	Within a protein_coding UTR
chr1 32683105	48	A>G	0.125	0.999992	+	ENSG00000162521.19	protein_coding	RBBP4	Within a protein_coding UTR
chr1 32683188	33	A>G	0.393939	1	+	ENSG00000162521.19	protein_coding	RBBP4	Within a protein_coding UTR
chr1 32683655	35	A>G	0.228571	1	+	ENSG00000162521.19	protein_coding	RBBP4	Within a protein_coding UTR
chr1 32683659	36	A>G	0.138889	0.999975	+	ENSG00000162521.19	protein_coding	RBBP4	Within a protein_coding UTR
chr1 32683732	52	A>G	0.0961538	0.99984	+	ENSG00000162521.19	protein_coding	RBBP4	Within a protein_coding UTR
chr1 32683799	64	A>G	0.109375	0.999997	+	ENSG00000162521.19	protein_coding	RBBP4	Within a protein_coding UTR
chr1 32683807	66	A>G	0.0606061	0.995831	+	ENSG00000162521.19	protein_coding	RBBP4	Within a protein_coding UTR
chr1 32683813	63	A>G	0.111111	0.999997	+	ENSG00000162521.19	protein_coding	RBBP4	Within a protein_coding UTR
chr1 32683842	86	A>G	0.162791	1	+	ENSG00000162521.19	protein_coding	RBBP4	Within a protein_coding UTR
chr1 32683885	80	A>G	0.4	1	+	ENSG00000162521.19	protein_coding	RBBP4	Within a protein_coding UTR
chr1 32683894	82	A>G	0.195122	1	+	ENSG00000162521.19	protein_coding	RBBP4	Within a protein_coding UTR
chr1 32683895	79	A>G	0.265823	1	+	ENSG00000162521.19	protein_coding	RBBP4	Within a protein_coding UTR
chr1 32683901	82	A>G	0.695122	1	+	ENSG00000162521.19	protein_coding	RBBP4	Within a protein_coding UTR
chr1 32683907	87	A>G	0.229885	1	+	ENSG00000162521.19	protein_coding	RBBP4	Within a protein_coding UTR
chr1 32788027	7	T>C	0.428571	0.99998	-	ENSG00000134684.11	protein_coding	YARS1	Within a protein_coding intron
chr1 32788389	8	T>C	0.25	0.997969	-	ENSG00000134684.11	protein_coding	YARS1	Within a protein_coding intron
chr1 32819312	11	A>G	0.181818	0.995734	+	ENSG00000116497.18	protein_coding	S100PBP	Within a protein_coding intron
chr1 32819386	12	A>G	0.166667	0.99482	+	ENSG00000116497.18	protein_coding	S100PBP	Within a protein_coding intron
chr1 32820398	12	A>G	0.583333	1	+	ENSG00000116497.18	protein_coding	S100PBP	Within a protein_coding intron
chr1 32837028	20	A>G	0.2	0.999966	+	ENSG00000116497.18	protein_coding	S100PBP	Within a protein_coding exon
chr1 32838164	10	A>G	0.3	0.99992	+	ENSG00000116497.18	protein_coding	S100PBP	Within a protein_coding intron
chr1 32839567	11	A>G	0.272727	0.999886	+	ENSG00000116497.18	protein_coding	S100PBP	Within a protein_coding intron
chr1 32839650	19	A>G	0.210526	0.999973	+	ENSG00000116497.18	protein_coding	S100PBP	Within a protein_coding intron
chr1 32839693	21	A>G	0.238095	0.999999	+	ENSG00000116497.18	protein_coding	S100PBP	Within a protein_coding intron
chr1 32839867	15	A>G	0.2	0.999665	+	ENSG00000116497.18	protein_coding	S100PBP	Within a protein_coding intron
chr1 32839907	15	A>G	0.2	0.999665	+	ENSG00000116497.18	protein_coding	S100PBP	Within a protein_coding intron
chr1 32840433	17	A>G	0.294118	1	+	ENSG00000116497.18	protein_coding	S100PBP	Within a protein_coding intron
chr1 32840482	14	A>G	0.214286	0.999735	+	ENSG00000116497.18	protein_coding	S100PBP	Within a protein_coding intron
chr1 32840486	15	A>G	0.4	1	+	ENSG00000116497.18	protein_coding	S100PBP	Within a protein_coding intron
chr1 32842695	13	A>G	0.153846	0.993825	+	ENSG00000116497.18	protein_coding	S100PBP	Within a protein_coding intron
chr1 32842720	12	A>G	0.25	0.999845	+	ENSG00000116497.18	protein_coding	S100PBP	Within a protein_coding intron
chr1 32842831	13	A>G	0.153846	0.993825	+	ENSG00000116497.18	protein_coding	S100PBP	Within a protein_coding exon
chr1 32842848	12	A>G	0.25	0.999845	+	ENSG00000116497.18	protein_coding	S100PBP	Within a protein_coding exon
chr1 33014260	9	T>C	0.444444	0.999999	-	ENSG00000004455.17	protein_coding	AK2	Within a protein_coding intron
chr1 33021172	7	T>C	0.285714	0.99854	-	ENSG00000004455.17	protein_coding	AK2	Within a protein_coding intron
chr1 33022458	7	T>C	0.285714	0.99854	-	ENSG00000004455.17	protein_coding	AK2	Within a protein_coding intron
chr1 33023306	7	T>C	0.285714	0.99854	-	ENSG00000004455.17	protein_coding	AK2	Within a protein_coding intron
chr1 33028857	8	T>C	0.375	0.999966	-	ENSG00000004455.17	protein_coding	AK2	Within a protein_coding intron
chr1 35551455	6	T>C	0.333333	0.99902	-	ENSG00000142687.18	protein_coding	KIAA0319L	Within a protein_coding intron
chr1 35551482	8	T>C	0.25	0.997969	-	ENSG00000142687.18	protein_coding	KIAA0319L	Within a protein_coding intron
chr1 35551518	5	T>C	0.6	0.999996	-	ENSG00000142687.18	protein_coding	KIAA0319L	Within a protein_coding intron
chr1 35552202	12	T>C	0.416667	1	-	ENSG00000142687.18	protein_coding	KIAA0319L	Within a protein_coding intron
chr1 35552204	12	T>C	0.25	0.999845	-	ENSG00000142687.18	protein_coding	KIAA0319L	Within a protein_coding intron
chr1 35552220	10	T>C	0.2	0.996564	-	ENSG00000142687.18	protein_coding	KIAA0319L	Within a protein_coding intron
chr1 35552230	10	T>C	0.2	0.996564	-	ENSG00000142687.18	protein_coding	KIAA0319L	Within a protein_coding intron
chr1 35599888	19	T>C	0.368421	1	-	ENSG00000126067.12	protein_coding	PSMB2	Within a protein_coding UTR
chr1 35599889	19	T>C	0.368421	1	-	ENSG00000126067.12	protein_coding	PSMB2	Within a protein_coding UTR
chr1 35599903	20	T>C	0.25	0.999999	-	ENSG00000126067.12	protein_coding	PSMB2	Within a protein_coding UTR
chr1 35599915	20	T>C	0.25	0.999999	-	ENSG00000126067.12	protein_coding	PSMB2	Within a protein_coding UTR
chr1 35599928	21	T>C	0.428571	1	-	ENSG00000126067.12	protein_coding	PSMB2	Within a protein_coding UTR
chr1 35599961	14	T>C	0.428571	1	-	ENSG00000126067.12	protein_coding	PSMB2	Within a protein_coding UTR
chr1 35602076	70	T>C	0.228571	1	-	ENSG00000126067.12	protein_coding	PSMB2	Within a protein_coding UTR
chr1 35602151	67	T>C	0.164179	1	-	ENSG00000126067.12	protein_coding	PSMB2	Within a protein_coding UTR
chr1 35602208	80	T>C	0.0625	0.99878	-	ENSG00000126067.12	protein_coding	PSMB2	Within a protein_coding UTR
chr1 35602210	80	T>C	0.0625	0.99878	-	ENSG00000126067.12	protein_coding	PSMB2	Within a protein_coding UTR
chr1 35602216	79	T>C	0.835443	1	-	ENSG00000126067.12	protein_coding	PSMB2	Within a protein_coding UTR
chr1 35602220	82	T>C	0.182927	1	-	ENSG00000126067.12	protein_coding	PSMB2	Within a protein_coding UTR
chr1 35602232	86	T>C	0.0697674	0.999777	-	ENSG00000126067.12	protein_coding	PSMB2	Within a protein_coding UTR
chr1 35602237	90	T>C	0.6	1	-	ENSG00000126067.12	protein_coding	PSMB2	Within a protein_coding UTR
chr1 35602285	95	T>C	0.863158	1	-	ENSG00000126067.12	protein_coding	PSMB2	Within a protein_coding UTR
chr1 35602324	79	T>C	0.468354	1	-	ENSG00000126067.12	protein_coding	PSMB2	Within a protein_coding UTR
chr1 35602565	82	T>C	0.121951	1	-	ENSG00000126067.12	protein_coding	PSMB2	Within a protein_coding UTR
chr1 35602583	78	T>C	0.692308	1	-	ENSG00000126067.12	protein_coding	PSMB2	Within a protein_coding UTR
chr1 35602595	91	T>C	0.142857	1	-	ENSG00000126067.12	protein_coding	PSMB2	Within a protein_coding UTR
chr1 35602609	74	T>C	0.391892	1	-	ENSG00000126067.12	protein_coding	PSMB2	Within a protein_coding UTR
chr1 35602626	70	T>C	0.0857143	0.99993	-	ENSG00000126067.12	protein_coding	PSMB2	Within a protein_coding UTR
chr1 35602630	71	T>C	0.507042	1	-	ENSG00000126067.12	protein_coding	PSMB2	Within a protein_coding UTR
chr1 35602636	68	T>C	0.235294	1	-	ENSG00000126067.12	protein_coding	PSMB2	Within a protein_coding UTR
chr1 35602642	67	T>C	0.0597015	0.995597	-	ENSG00000126067.12	protein_coding	PSMB2	Within a protein_coding UTR
chr1 35602674	66	T>C	0.227273	1	-	ENSG00000126067.12	protein_coding	PSMB2	Within a protein_coding UTR
chr1 35602675	65	T>C	0.261538	1	-	ENSG00000126067.12	protein_coding	PSMB2	Within a protein_coding UTR
chr1 35602677	64	T>C	0.25	1	-	ENSG00000126067.12	protein_coding	PSMB2	Within a protein_coding UTR
chr1 35602680	63	T>C	0.31746	1	-	ENSG00000126067.12	protein_coding	PSMB2	Within a protein_coding UTR
chr1 35602692	63	T>C	0.0634921	0.996483	-	ENSG00000126067.12	protein_coding	PSMB2	Within a protein_coding UTR
chr1 35602694	67	T>C	0.358209	1	-	ENSG00000126067.12	protein_coding	PSMB2	Within a protein_coding UTR
chr1 35602724	57	T>C	0.403509	1	-	ENSG00000126067.12	protein_coding	PSMB2	Within a protein_coding UTR
chr1 35602768	56	T>C	0.196429	1	-	ENSG00000126067.12	protein_coding	PSMB2	Within a protein_coding UTR
chr1 35602769	53	T>C	0.509434	1	-	ENSG00000126067.12	protein_coding	PSMB2	Within a protein_coding UTR
chr1 35723773	5	T>C	0.4	0.999408	-	ENSG00000092853.14	protein_coding	CLSPN	Within a protein_coding intron
chr1 35733168	6	T>C	0.666667	1	-	ENSG00000092853.14	protein_coding	CLSPN	Within a protein_coding UTR
chr1 35736038	80	T>C	0.05	0.991709	-	ENSG00000092853.14	protein_coding	CLSPN	Within a protein_coding UTR
chr1 35872807	12	A>G	0.25	0.999845	+	ENSG00000092847.13	protein_coding	AGO1	Within a protein_coding intron
chr1 35872808	12	A>G	0.25	0.999845	+	ENSG00000092847.13	protein_coding	AGO1	Within a protein_coding intron
chr1 35872849	14	A>G	0.285714	0.999993	+	ENSG00000092847.13	protein_coding	AGO1	Within a protein_coding intron
chr1 36056859	13	A>G	0.153846	0.993825	+	ENSG00000126070.20	protein_coding	AGO3	Within a protein_coding UTR
chr1 36057812	19	A>G	0.263158	0.999999	+	ENSG00000126070.20	protein_coding	AGO3	Within a protein_coding UTR
chr1 36063878	5	A>G	0.4	0.999408	+	ENSG00000126070.20	protein_coding	AGO3	Within a protein_coding UTR
chr1 36063888	7	A>G	0.571429	1	+	ENSG00000126070.20	protein_coding	AGO3	Within a protein_coding UTR
chr1 36063948	8	A>G	0.375	0.999966	+	ENSG00000126070.20	protein_coding	AGO3	Within a protein_coding UTR
chr1 36063955	7	A>G	0.428571	0.99998	+	ENSG00000126070.20	protein_coding	AGO3	Within a protein_coding UTR
chr1 36063974	7	A>G	0.285714	0.99854	+	ENSG00000126070.20	protein_coding	AGO3	Within a protein_coding UTR
chr1 36063998	6	A>G	0.333333	0.99902	+	ENSG00000126070.20	protein_coding	AGO3	Within a protein_coding UTR
chr1 36069135	10	A>G	0.4	0.999999	+	ENSG00000126070.20	protein_coding	AGO3	Within a protein_coding UTR
chr1 36069173	10	A>G	0.5	1	+	ENSG00000126070.20	protein_coding	AGO3	Within a protein_coding UTR
chr1 36069205	9	A>G	0.333333	0.999946	+	ENSG00000126070.20	protein_coding	AGO3	Within a protein_coding UTR
chr1 36069221	7	A>G	0.285714	0.99854	+	ENSG00000126070.20	protein_coding	AGO3	Within a protein_coding UTR
chr1 36147207	7	T>C	0.285714	0.99854	-	ENSG00000054116.12	protein_coding	TRAPPC3	Within a protein_coding intron
chr1 36238107	6	A>G	0.333333	0.99902	+	ENSG00000054118.15	protein_coding	THRAP3	Within a protein_coding intron
chr1 36374664	7	T>C	0.857143	1	-	ENSG00000196182.11	protein_coding	STK40	Within a protein_coding intron
chr1 36414187	5	A>G	0.6	0.999996	+	ENSG00000286379.1	lncRNA	AL591845.1	intergenic
chr1 3658759	20	T>C	0.4	1	-	ENSG00000227589.1	lncRNA	TP73-AS3	Upstream of a lncRNA exon
chr1 3735774	60	A>G	0.0833333	0.99968	+	ENSG00000078900.15	protein_coding	TP73	Within a protein_coding UTR
chr1 37498994	7	T>C	0.428571	0.99998	-	ENSG00000163875.16	protein_coding	MEAF6	Within a protein_coding intron
chr1 37579213	6	T>C	0.5	0.99999	-	ENSG00000134697.13	protein_coding	GNL2	Within a protein_coding intron
chr1 37805059	8	T>C	0.375	0.999966	-	ENSG00000196449.4	protein_coding	YRDC	Within a protein_coding intron
chr1 3785930	8	T>C	0.25	0.997969	-	ENSG00000130764.10	protein_coding	LRRC47	Within a protein_coding intron
chr1 37861028	27	T>C	0.148148	0.999875	-	ENSG00000204084.13	protein_coding	INPP5B	Within a protein_coding UTR
chr1 37861785	11	T>C	0.181818	0.995734	-	ENSG00000204084.13	protein_coding	INPP5B	Within a protein_coding UTR
chr1 37861815	12	T>C	0.166667	0.99482	-	ENSG00000204084.13	protein_coding	INPP5B	Within a protein_coding UTR
chr1 3786400	5	T>C	0.4	0.999408	-	ENSG00000130764.10	protein_coding	LRRC47	Within a protein_coding intron
chr1 37993250	6	T>C	0.5	0.99999	-	ENSG00000183431.12	protein_coding	SF3A3	intergenic
chr1 37993271	9	T>C	0.222222	0.99731	-	ENSG00000183431.12	protein_coding	SF3A3	intergenic
chr1 37993274	9	T>C	0.444444	0.999999	-	ENSG00000183431.12	protein_coding	SF3A3	intergenic
chr1 37993685	7	T>C	0.857143	1	-	ENSG00000183386.10	protein_coding	FHL3	intergenic
chr1 37993936	8	T>C	0.25	0.997969	-	ENSG00000183386.10	protein_coding	FHL3	intergenic
chr1 3813763	7	T>C	0.714286	1	-	ENSG00000116198.14	protein_coding	CEP104	Within a protein_coding UTR
chr1 3813767	7	T>C	0.571429	1	-	ENSG00000116198.14	protein_coding	CEP104	Within a protein_coding UTR
chr1 3813871	14	T>C	0.642857	1	-	ENSG00000116198.14	protein_coding	CEP104	Within a protein_coding UTR
chr1 38996736	15	A>G	0.266667	0.999991	+	ENSG00000174574.16	protein_coding	AKIRIN1	Within a protein_coding intron
chr1 39747956	12	A>G	0.166667	0.99482	+	ENSG00000084072.17	protein_coding	PPIE	Within a protein_coding UTR
chr1 39865755	10	T>C	0.5	1	-	ENSG00000043514.17	protein_coding	TRIT1	Within a protein_coding intron
chr1 40229584	7	A>G	0.571429	1	+	ENSG00000117000.9	protein_coding	RLF	Within a protein_coding intron
chr1 40229588	7	A>G	0.714286	1	+	ENSG00000117000.9	protein_coding	RLF	Within a protein_coding intron
chr1 41175655	8	T>C	0.75	1	-	ENSG00000010803.16	protein_coding	SCMH1	Within a protein_coding intron
chr1 41230047	7	T>C	0.285714	0.99854	-	ENSG00000010803.16	protein_coding	SCMH1	Within a protein_coding intron
chr1 42183058	12	T>C	0.333333	0.999997	-	ENSG00000198815.9	protein_coding	FOXJ3	Within a protein_coding intron
chr1 42328174	6	T>C	0.833333	1	-	ENSG00000198815.9	protein_coding	FOXJ3	Within a protein_coding intron
chr1 42669067	5	A>G	0.4	0.999408	+	ENSG00000171960.12	protein_coding	PPIH	Within a protein_coding UTR
chr1 42670815	7	A>G	0.285714	0.99854	+	ENSG00000171960.12	protein_coding	PPIH	Within a protein_coding intron
chr1 42671250	8	A>G	0.25	0.997969	+	ENSG00000171960.12	protein_coding	PPIH	Within a protein_coding intron
chr1 43593903	12	T>C	0.583333	1	-	ENSG00000236200.6	lncRNA	KDM4A-AS1	intergenic
chr1 43593904	12	T>C	0.25	0.999845	-	ENSG00000236200.6	lncRNA	KDM4A-AS1	intergenic
chr1 43593947	9	T>C	0.555556	1	-	ENSG00000236200.6	lncRNA	KDM4A-AS1	intergenic
chr1 43593950	9	T>C	0.222222	0.99731	-	ENSG00000236200.6	lncRNA	KDM4A-AS1	intergenic
chr1 43842425	6	A>G	0.833333	1	+	ENSG00000126091.21	protein_coding	ST3GAL3	Within a protein_coding exon
chr1 43845037	8	A>G	0.25	0.997969	+	ENSG00000284989.1	protein_coding	AL451062.2	Within a protein_coding intron
chr1 43916631	12	A>G	0.75	1	+	ENSG00000126091.21	protein_coding	ST3GAL3	Within a protein_coding UTR
chr1 43916695	14	A>G	0.214286	0.999735	+	ENSG00000126091.21	protein_coding	ST3GAL3	Within a protein_coding UTR
chr1 44721827	57	T>C	0.508772	1	-	ENSG00000199377.1	snRNA	RNU5F-1	Within a snRNA exon
chr1 44721839	54	T>C	0.5	1	-	ENSG00000199377.1	snRNA	RNU5F-1	Within a snRNA exon
chr1 45509673	39	A>G	0.153846	0.999998	+	ENSG00000132763.15	protein_coding	MMACHC	Within a protein_coding UTR
chr1 45509902	41	A>G	0.146341	0.999997	+	ENSG00000132763.15	protein_coding	MMACHC	Within a protein_coding UTR
chr1 45509998	6	A>G	0.666667	1	+	ENSG00000132763.15	protein_coding	MMACHC	Within a protein_coding UTR
chr1 45554824	5	A>G	0.4	0.999408	+	ENSG00000117448.14	protein_coding	AKR1A1	Within a protein_coding intron
chr1 45589207	6	A>G	0.333333	0.99902	+	ENSG00000132780.17	protein_coding	NASP	Within a protein_coding intron
chr1 45591574	12	A>G	0.166667	0.99482	+	ENSG00000132780.17	protein_coding	NASP	Within a protein_coding intron
[truncated: 22,950 more rows]

## Sheet: BCBL1 lytic
Chromosomal position	read coverage	change	percentage of editing	confidence score	strand	geneID	bioType	geneName	feature_distance
chr1 100024063	14	A>G	0.571429	1	+	ENSG00000117620.15	protein_coding	SLC35A3	Within a protein_coding UTR
chr1 100024440	10	A>G	0.8	1	+	ENSG00000117620.15	protein_coding	SLC35A3	Within a protein_coding UTR
chr1 100084298	6	T>C	0.333333	0.99902	-	ENSG00000156876.10	protein_coding	SASS6	Within a protein_coding UTR
chr1 100124416	7	T>C	0.428571	0.99998	-	ENSG00000156876.10	protein_coding	SASS6	Within a protein_coding intron
chr1 100125513	6	T>C	0.333333	0.99902	-	ENSG00000156876.10	protein_coding	SASS6	Within a protein_coding intron
chr1 100125516	6	T>C	0.5	0.99999	-	ENSG00000156876.10	protein_coding	SASS6	Within a protein_coding intron
chr1 100125522	6	T>C	0.5	0.99999	-	ENSG00000156876.10	protein_coding	SASS6	Within a protein_coding intron
chr1 100125547	8	T>C	0.375	0.999966	-	ENSG00000156876.10	protein_coding	SASS6	Within a protein_coding intron
chr1 100125551	8	T>C	0.375	0.999966	-	ENSG00000156876.10	protein_coding	SASS6	Within a protein_coding intron
chr1 100125557	8	T>C	0.375	0.999966	-	ENSG00000156876.10	protein_coding	SASS6	Within a protein_coding intron
chr1 100125592	7	T>C	0.428571	0.99998	-	ENSG00000156876.10	protein_coding	SASS6	Within a protein_coding intron
chr1 100125593	7	T>C	0.285714	0.99854	-	ENSG00000156876.10	protein_coding	SASS6	Within a protein_coding intron
chr1 100125595	7	T>C	0.428571	0.99998	-	ENSG00000156876.10	protein_coding	SASS6	Within a protein_coding intron
chr1 100145764	8	A>G	0.25	0.997969	+	ENSG00000122435.10	protein_coding	TRMT13	Within a protein_coding intron
chr1 100145825	14	A>G	0.142857	0.992751	+	ENSG00000122435.10	protein_coding	TRMT13	Within a protein_coding intron
chr1 100152947	6	A>G	0.333333	0.99902	+	ENSG00000122435.10	protein_coding	TRMT13	intergenic
chr1 100152979	8	A>G	0.375	0.999966	+	ENSG00000122435.10	protein_coding	TRMT13	intergenic
chr1 100189256	6	T>C	0.333333	0.99902	-	ENSG00000137992.14	protein_coding	DBT	Within a protein_coding UTR
chr1 101075597	8	A>G	0.25	0.997969	+	ENSG00000233184.7	lncRNA	AC093157.1	Within a lncRNA exon
chr1 101075607	8	A>G	0.25	0.997969	+	ENSG00000233184.7	lncRNA	AC093157.1	Within a lncRNA exon
chr1 101075616	8	A>G	0.625	1	+	ENSG00000233184.7	lncRNA	AC093157.1	Within a lncRNA exon
chr1 10214076	14	A>G	0.214286	0.999735	+	ENSG00000054523.18	protein_coding	KIF1B	Within a protein_coding intron
chr1 10234989	9	A>G	0.333333	0.999946	+	ENSG00000054523.18	protein_coding	KIF1B	Within a protein_coding intron
chr1 10357082	5	A>G	0.4	0.999408	+	ENSG00000054523.18	protein_coding	KIF1B	Within a protein_coding intron
chr1 10390284	5	A>G	0.4	0.999408	+	ENSG00000284642.1	lncRNA	AL139424.2	intergenic
chr1 10390400	13	A>G	0.384615	1	+	ENSG00000284642.1	lncRNA	AL139424.2	intergenic
chr1 10456032	5	T>C	0.6	0.999996	-	ENSG00000160049.12	protein_coding	DFFA	Upstream of a protein_coding UTR
chr1 10456039	5	T>C	0.8	1	-	ENSG00000160049.12	protein_coding	DFFA	Upstream of a protein_coding UTR
chr1 10456106	7	T>C	0.571429	1	-	ENSG00000160049.12	protein_coding	DFFA	Upstream of a protein_coding UTR
chr1 10456112	7	T>C	0.857143	1	-	ENSG00000160049.12	protein_coding	DFFA	Upstream of a protein_coding UTR
chr1 10457216	31	T>C	0.483871	1	-	ENSG00000160049.12	protein_coding	DFFA	Within a protein_coding UTR
chr1 10457219	32	T>C	0.21875	1	-	ENSG00000160049.12	protein_coding	DFFA	Within a protein_coding UTR
chr1 10457233	28	T>C	0.214286	1	-	ENSG00000160049.12	protein_coding	DFFA	Within a protein_coding UTR
chr1 10457243	26	T>C	0.307692	1	-	ENSG00000160049.12	protein_coding	DFFA	Within a protein_coding UTR
chr1 10457256	25	T>C	0.16	0.999909	-	ENSG00000160049.12	protein_coding	DFFA	Within a protein_coding UTR
chr1 10457257	25	T>C	0.32	1	-	ENSG00000160049.12	protein_coding	DFFA	Within a protein_coding UTR
chr1 10457399	39	T>C	0.128205	0.999962	-	ENSG00000160049.12	protein_coding	DFFA	Within a protein_coding UTR
chr1 10457428	42	T>C	0.190476	1	-	ENSG00000160049.12	protein_coding	DFFA	Within a protein_coding UTR
chr1 10457429	40	T>C	0.1	0.999378	-	ENSG00000160049.12	protein_coding	DFFA	Within a protein_coding UTR
chr1 10457447	46	T>C	0.130435	0.999994	-	ENSG00000160049.12	protein_coding	DFFA	Within a protein_coding UTR
chr1 10457451	47	T>C	0.106383	0.999903	-	ENSG00000160049.12	protein_coding	DFFA	Within a protein_coding UTR
chr1 10457455	45	T>C	0.533333	1	-	ENSG00000160049.12	protein_coding	DFFA	Within a protein_coding UTR
chr1 10457456	44	T>C	0.272727	1	-	ENSG00000160049.12	protein_coding	DFFA	Within a protein_coding UTR
chr1 10457468	45	T>C	0.111111	0.999922	-	ENSG00000160049.12	protein_coding	DFFA	Within a protein_coding UTR
chr1 10457470	45	T>C	0.577778	1	-	ENSG00000160049.12	protein_coding	DFFA	Within a protein_coding UTR
chr1 10457481	44	T>C	0.159091	1	-	ENSG00000160049.12	protein_coding	DFFA	Within a protein_coding UTR
chr1 10457490	39	T>C	0.153846	0.999998	-	ENSG00000160049.12	protein_coding	DFFA	Within a protein_coding UTR
chr1 10457501	36	T>C	0.25	1	-	ENSG00000160049.12	protein_coding	DFFA	Within a protein_coding UTR
chr1 10457507	33	T>C	0.181818	0.999999	-	ENSG00000160049.12	protein_coding	DFFA	Within a protein_coding UTR
chr1 10457510	32	T>C	0.1875	0.999999	-	ENSG00000160049.12	protein_coding	DFFA	Within a protein_coding UTR
chr1 10457556	22	T>C	0.727273	1	-	ENSG00000160049.12	protein_coding	DFFA	Within a protein_coding UTR
chr1 10457566	22	T>C	0.363636	1	-	ENSG00000160049.12	protein_coding	DFFA	Within a protein_coding UTR
chr1 10457578	29	T>C	0.172414	0.999992	-	ENSG00000160049.12	protein_coding	DFFA	Within a protein_coding UTR
chr1 10457596	27	T>C	0.518519	1	-	ENSG00000160049.12	protein_coding	DFFA	Within a protein_coding UTR
chr1 10457602	29	T>C	0.241379	1	-	ENSG00000160049.12	protein_coding	DFFA	Within a protein_coding UTR
chr1 10457615	31	T>C	0.193548	1	-	ENSG00000160049.12	protein_coding	DFFA	Within a protein_coding UTR
chr1 10457616	29	T>C	0.172414	0.999992	-	ENSG00000160049.12	protein_coding	DFFA	Within a protein_coding UTR
chr1 10457631	30	T>C	0.166667	0.99999	-	ENSG00000160049.12	protein_coding	DFFA	Within a protein_coding UTR
chr1 10457632	30	T>C	0.166667	0.99999	-	ENSG00000160049.12	protein_coding	DFFA	Within a protein_coding UTR
chr1 10457935	22	T>C	0.227273	0.999998	-	ENSG00000160049.12	protein_coding	DFFA	Within a protein_coding UTR
chr1 10457980	41	T>C	0.146341	0.999997	-	ENSG00000160049.12	protein_coding	DFFA	Within a protein_coding UTR
chr1 10457995	43	T>C	0.139535	0.999996	-	ENSG00000160049.12	protein_coding	DFFA	Within a protein_coding UTR
chr1 10458699	16	T>C	0.125	0.99037	-	ENSG00000160049.12	protein_coding	DFFA	Within a protein_coding UTR
chr1 10459055	9	T>C	0.444444	0.999999	-	ENSG00000160049.12	protein_coding	DFFA	Within a protein_coding UTR
chr1 10459062	10	T>C	0.4	0.999999	-	ENSG00000160049.12	protein_coding	DFFA	Within a protein_coding UTR
chr1 10459105	10	T>C	0.4	0.999999	-	ENSG00000160049.12	protein_coding	DFFA	Within a protein_coding UTR
chr1 10459133	11	T>C	0.181818	0.995734	-	ENSG00000160049.12	protein_coding	DFFA	Within a protein_coding UTR
chr1 10459817	28	T>C	0.214286	1	-	ENSG00000160049.12	protein_coding	DFFA	Within a protein_coding UTR
chr1 10459831	27	T>C	0.444444	1	-	ENSG00000160049.12	protein_coding	DFFA	Within a protein_coding UTR
chr1 10459855	25	T>C	0.48	1	-	ENSG00000160049.12	protein_coding	DFFA	Within a protein_coding UTR
chr1 10459875	22	T>C	0.227273	0.999998	-	ENSG00000160049.12	protein_coding	DFFA	Within a protein_coding UTR
chr1 10459879	19	T>C	0.210526	0.999973	-	ENSG00000160049.12	protein_coding	DFFA	Within a protein_coding UTR
chr1 10460201	9	T>C	0.444444	0.999999	-	ENSG00000160049.12	protein_coding	DFFA	Within a protein_coding UTR
chr1 10460239	8	T>C	0.5	1	-	ENSG00000160049.12	protein_coding	DFFA	Within a protein_coding UTR
chr1 10460382	6	T>C	0.333333	0.99902	-	ENSG00000160049.12	protein_coding	DFFA	Within a protein_coding UTR
chr1 10460658	26	T>C	0.230769	1	-	ENSG00000160049.12	protein_coding	DFFA	Within a protein_coding UTR
chr1 10460694	23	T>C	0.347826	1	-	ENSG00000160049.12	protein_coding	DFFA	Within a protein_coding UTR
chr1 10460762	18	T>C	0.388889	1	-	ENSG00000160049.12	protein_coding	DFFA	Within a protein_coding UTR
chr1 10461046	14	T>C	0.285714	0.999993	-	ENSG00000160049.12	protein_coding	DFFA	Within a protein_coding UTR
chr1 10461047	14	T>C	0.357143	1	-	ENSG00000160049.12	protein_coding	DFFA	Within a protein_coding UTR
chr1 10461069	17	T>C	0.235294	0.999983	-	ENSG00000160049.12	protein_coding	DFFA	Within a protein_coding UTR
chr1 10461113	17	T>C	0.294118	1	-	ENSG00000160049.12	protein_coding	DFFA	Within a protein_coding UTR
chr1 10461181	17	T>C	0.176471	0.999492	-	ENSG00000160049.12	protein_coding	DFFA	Within a protein_coding UTR
chr1 10500759	7	A>G	0.285714	0.99854	+	ENSG00000142655.13	protein_coding	PEX14	Within a protein_coding intron
chr1 108223250	10	T>C	0.8	1	-	ENSG00000196427.13	protein_coding	NBPF4	Upstream of a protein_coding UTR
chr1 108223264	10	T>C	0.9	1	-	ENSG00000196427.13	protein_coding	NBPF4	Upstream of a protein_coding UTR
chr1 108223268	10	T>C	0.4	0.999999	-	ENSG00000196427.13	protein_coding	NBPF4	Upstream of a protein_coding UTR
chr1 108223276	10	T>C	0.5	1	-	ENSG00000196427.13	protein_coding	NBPF4	Upstream of a protein_coding UTR
chr1 108223286	10	T>C	0.4	0.999999	-	ENSG00000196427.13	protein_coding	NBPF4	Upstream of a protein_coding UTR
chr1 108266360	7	T>C	0.285714	0.99854	-	ENSG00000238122.1	lncRNA	AL359258.1	Within a lncRNA intron
chr1 108331508	8	T>C	0.5	1	-	ENSG00000238118.1	unprocessed_pseudogene	SLC25A24P2	intergenic
chr1 108339236	14	T>C	0.142857	0.992751	-	ENSG00000238118.1	unprocessed_pseudogene	SLC25A24P2	intergenic
chr1 108350166	12	T>C	0.5	1	-	ENSG00000238118.1	unprocessed_pseudogene	SLC25A24P2	intergenic
chr1 108373198	23	T>C	0.173913	0.999937	-	ENSG00000238118.1	unprocessed_pseudogene	SLC25A24P2	intergenic
chr1 108932152	42	T>C	0.0714286	0.99197	-	ENSG00000121940.16	protein_coding	CLCC1	Within a protein_coding UTR
chr1 108932158	41	T>C	0.195122	1	-	ENSG00000121940.16	protein_coding	CLCC1	Within a protein_coding UTR
chr1 108951319	11	T>C	0.181818	0.995734	-	ENSG00000121940.16	protein_coding	CLCC1	Within a protein_coding UTR
chr1 108954298	12	T>C	0.5	1	-	ENSG00000162641.20	protein_coding	AKNAD1	Within a protein_coding intron
chr1 108960982	8	T>C	0.25	0.997969	-	ENSG00000162641.20	protein_coding	AKNAD1	Within a protein_coding intron
chr1 109063527	12	T>C	0.666667	1	-	ENSG00000197780.10	protein_coding	TAF13	Within a protein_coding intron
chr1 109063534	13	T>C	0.384615	1	-	ENSG00000197780.10	protein_coding	TAF13	Within a protein_coding intron
chr1 109063550	13	T>C	0.384615	1	-	ENSG00000197780.10	protein_coding	TAF13	Within a protein_coding intron
chr1 109063570	13	T>C	0.153846	0.993825	-	ENSG00000197780.10	protein_coding	TAF13	Within a protein_coding intron
chr1 109063609	21	T>C	0.190476	0.999957	-	ENSG00000197780.10	protein_coding	TAF13	Within a protein_coding intron
chr1 109063610	21	T>C	0.285714	1	-	ENSG00000197780.10	protein_coding	TAF13	Within a protein_coding intron
chr1 109063617	22	T>C	0.181818	0.999948	-	ENSG00000197780.10	protein_coding	TAF13	Within a protein_coding intron
chr1 109063621	21	T>C	0.190476	0.999957	-	ENSG00000197780.10	protein_coding	TAF13	Within a protein_coding intron
chr1 109063684	23	T>C	0.173913	0.999937	-	ENSG00000197780.10	protein_coding	TAF13	Within a protein_coding intron
chr1 109063714	25	T>C	0.12	0.998271	-	ENSG00000197780.10	protein_coding	TAF13	Within a protein_coding intron
chr1 109063715	26	T>C	0.230769	1	-	ENSG00000197780.10	protein_coding	TAF13	Within a protein_coding intron
chr1 109063721	27	T>C	0.222222	1	-	ENSG00000197780.10	protein_coding	TAF13	Within a protein_coding intron
chr1 109064035	11	T>C	0.545455	1	-	ENSG00000197780.10	protein_coding	TAF13	Within a protein_coding intron
chr1 109064046	11	T>C	0.454545	1	-	ENSG00000197780.10	protein_coding	TAF13	Within a protein_coding intron
chr1 109064075	8	T>C	0.25	0.997969	-	ENSG00000197780.10	protein_coding	TAF13	Within a protein_coding intron
chr1 109064076	9	T>C	0.333333	0.999946	-	ENSG00000197780.10	protein_coding	TAF13	Within a protein_coding intron
chr1 109064101	10	T>C	0.3	0.99992	-	ENSG00000197780.10	protein_coding	TAF13	Within a protein_coding intron
chr1 109409429	9	T>C	0.666667	1	-	ENSG00000143106.13	protein_coding	PSMA5	Within a protein_coding intron
chr1 109596415	6	A>G	0.5	0.99999	+	ENSG00000065135.12	protein_coding	GNAI3	Within a protein_coding UTR
chr1 109596493	9	A>G	0.222222	0.99731	+	ENSG00000065135.12	protein_coding	GNAI3	Within a protein_coding UTR
chr1 109596559	13	A>G	0.307692	0.999995	+	ENSG00000065135.12	protein_coding	GNAI3	Within a protein_coding UTR
chr1 109597036	9	A>G	0.444444	0.999999	+	ENSG00000065135.12	protein_coding	GNAI3	Within a protein_coding UTR
chr1 109597206	16	A>G	0.3125	1	+	ENSG00000065135.12	protein_coding	GNAI3	Within a protein_coding UTR
chr1 109597275	12	A>G	0.166667	0.99482	+	ENSG00000065135.12	protein_coding	GNAI3	Within a protein_coding UTR
chr1 109597276	12	A>G	0.166667	0.99482	+	ENSG00000065135.12	protein_coding	GNAI3	Within a protein_coding UTR
chr1 109597285	11	A>G	0.181818	0.995734	+	ENSG00000065135.12	protein_coding	GNAI3	Within a protein_coding UTR
chr1 110339822	63	A>G	0.444444	1	+	ENSG00000162775.16	protein_coding	RBM15	Within a protein_coding CDS
chr1 110352624	6	A>G	0.5	0.99999	+	ENSG00000224699.9	lncRNA	LAMTOR5-AS1	Within a lncRNA intron
chr1 110357592	19	A>G	0.157895	0.999271	+	ENSG00000224699.9	lncRNA	LAMTOR5-AS1	Within a lncRNA intron
chr1 110358199	6	A>G	0.333333	0.99902	+	ENSG00000224699.9	lncRNA	LAMTOR5-AS1	Within a lncRNA intron
chr1 110359392	20	A>G	0.4	1	+	ENSG00000224699.9	lncRNA	LAMTOR5-AS1	Within a lncRNA intron
chr1 110359393	21	A>G	0.333333	1	+	ENSG00000224699.9	lncRNA	LAMTOR5-AS1	Within a lncRNA intron
chr1 110359873	21	A>G	0.380952	1	+	ENSG00000224699.9	lncRNA	LAMTOR5-AS1	Within a lncRNA intron
chr1 110359999	10	A>G	0.3	0.99992	+	ENSG00000224699.9	lncRNA	LAMTOR5-AS1	Within a lncRNA intron
chr1 110360009	9	A>G	0.222222	0.99731	+	ENSG00000224699.9	lncRNA	LAMTOR5-AS1	Within a lncRNA intron
chr1 110365994	29	A>G	0.310345	1	+	ENSG00000224699.9	lncRNA	LAMTOR5-AS1	Within a lncRNA intron
chr1 110366003	25	A>G	0.4	1	+	ENSG00000224699.9	lncRNA	LAMTOR5-AS1	Within a lncRNA intron
chr1 110366009	25	A>G	0.32	1	+	ENSG00000224699.9	lncRNA	LAMTOR5-AS1	Within a lncRNA intron
chr1 110366024	20	A>G	0.25	0.999999	+	ENSG00000224699.9	lncRNA	LAMTOR5-AS1	Within a lncRNA intron
chr1 110367285	20	A>G	0.45	1	+	ENSG00000224699.9	lncRNA	LAMTOR5-AS1	Within a lncRNA intron
chr1 110367292	19	A>G	0.473684	1	+	ENSG00000224699.9	lncRNA	LAMTOR5-AS1	Within a lncRNA intron
chr1 110367461	15	A>G	0.333333	1	+	ENSG00000224699.9	lncRNA	LAMTOR5-AS1	Within a lncRNA intron
chr1 110367621	5	A>G	0.4	0.999408	+	ENSG00000224699.9	lncRNA	LAMTOR5-AS1	Within a lncRNA intron
chr1 110367958	11	A>G	0.727273	1	+	ENSG00000224699.9	lncRNA	LAMTOR5-AS1	Within a lncRNA intron
chr1 110368030	12	A>G	0.333333	0.999997	+	ENSG00000224699.9	lncRNA	LAMTOR5-AS1	Within a lncRNA intron
chr1 110600189	19	T>C	0.526316	1	-	ENSG00000177301.16	protein_coding	KCNA2	Within a protein_coding UTR
chr1 110655562	19	T>C	0.473684	1	-	ENSG00000259834.1	lncRNA	AL365361.1	Within a lncRNA exon
chr1 110656583	130	T>C	0.276923	1	-	ENSG00000259834.1	lncRNA	AL365361.1	Within a lncRNA exon
chr1 111439382	6	T>C	0.333333	0.99902	-	ENSG00000243960.1	lncRNA	AL390195.1	Within a lncRNA intron
chr1 112664748	8	A>G	0.25	0.997969	+	ENSG00000116489.13	protein_coding	CAPZA1	Within a protein_coding intron
chr1 112922984	32	T>C	0.1875	0.999999	-	ENSG00000155380.12	protein_coding	SLC16A1	Within a protein_coding intron
chr1 112923021	27	T>C	0.518519	1	-	ENSG00000155380.12	protein_coding	SLC16A1	Within a protein_coding intron
chr1 112940988	26	T>C	0.384615	1	-	ENSG00000155380.12	protein_coding	SLC16A1	Within a protein_coding intron
chr1 112941462	11	T>C	0.181818	0.995734	-	ENSG00000155380.12	protein_coding	SLC16A1	Within a protein_coding intron
chr1 112944857	12	T>C	0.166667	0.99482	-	ENSG00000155380.12	protein_coding	SLC16A1	Within a protein_coding intron
chr1 112944901	13	T>C	0.153846	0.993825	-	ENSG00000155380.12	protein_coding	SLC16A1	Within a protein_coding intron
chr1 112945270	19	T>C	0.473684	1	-	ENSG00000155380.12	protein_coding	SLC16A1	Within a protein_coding intron
chr1 112945827	23	T>C	0.173913	0.999937	-	ENSG00000155380.12	protein_coding	SLC16A1	Within a protein_coding intron
chr1 112945870	26	T>C	0.192308	0.999996	-	ENSG00000155380.12	protein_coding	SLC16A1	Within a protein_coding intron
chr1 112945880	24	T>C	0.375	1	-	ENSG00000155380.12	protein_coding	SLC16A1	Within a protein_coding intron
chr1 112945986	24	T>C	0.208333	0.999997	-	ENSG00000155380.12	protein_coding	SLC16A1	Within a protein_coding intron
chr1 112948056	35	T>C	0.0857143	0.995253	-	ENSG00000155380.12	protein_coding	SLC16A1	Within a protein_coding intron
chr1 112948995	17	T>C	0.176471	0.999492	-	ENSG00000155380.12	protein_coding	SLC16A1	Within a protein_coding intron
chr1 112970657	8	A>G	0.5	1	+	ENSG00000226419.8	lncRNA	SLC16A1-AS1	Within a lncRNA exon
chr1 113423478	11	A>G	0.272727	0.999886	+	ENSG00000081026.19	protein_coding	MAGI3	Within a protein_coding intron
chr1 113653873	65	A>G	0.507692	1	+	ENSG00000081026.19	protein_coding	MAGI3	Within a protein_coding CDS
chr1 113748672	12	T>C	0.25	0.999845	-	ENSG00000116793.16	protein_coding	PHTF1	Within a protein_coding intron
chr1 113900071	24	T>C	0.625	1	-	ENSG00000134262.13	protein_coding	AP4B1	Within a protein_coding CDS
chr1 114416157	5	T>C	0.6	0.999996	-	ENSG00000197323.12	protein_coding	TRIM33	Within a protein_coding intron
chr1 114430807	56	T>C	0.375	1	-	ENSG00000197323.12	protein_coding	TRIM33	Within a protein_coding CDS
chr1 114494497	9	T>C	0.333333	0.999946	-	ENSG00000197323.12	protein_coding	TRIM33	Within a protein_coding intron
chr1 114503043	11	T>C	0.272727	0.999886	-	ENSG00000197323.12	protein_coding	TRIM33	Within a protein_coding intron
chr1 114506271	18	T>C	0.277778	0.999999	-	ENSG00000197323.12	protein_coding	TRIM33	Within a protein_coding intron
chr1 114720224	13	T>C	0.538462	1	-	ENSG00000009307.16	protein_coding	CSDE1	Within a protein_coding exon
chr1 114743294	9	T>C	0.222222	0.99731	-	ENSG00000009307.16	protein_coding	CSDE1	Within a protein_coding intron
chr1 114751138	14	T>C	0.571429	1	-	ENSG00000009307.16	protein_coding	CSDE1	Within a protein_coding intron
chr1 114752539	6	T>C	0.5	0.99999	-	ENSG00000009307.16	protein_coding	CSDE1	Within a protein_coding intron
chr1 114753816	31	T>C	0.0967742	0.996682	-	ENSG00000009307.16	protein_coding	CSDE1	Within a protein_coding intron
chr1 114755365	39	T>C	0.487179	1	-	ENSG00000009307.16	protein_coding	CSDE1	Within a protein_coding intron
chr1 114755904	11	T>C	0.454545	1	-	ENSG00000009307.16	protein_coding	CSDE1	Within a protein_coding intron
chr1 114757749	14	T>C	0.714286	1	-	ENSG00000009307.16	protein_coding	CSDE1	Within a protein_coding intron
chr1 117056821	5	T>C	0.8	1	-	ENSG00000236137.1	lncRNA	AL445231.1	Within a lncRNA intron
chr1 117523219	40	A>G	0.375	1	+	ENSG00000198162.12	protein_coding	MAN1A2	Within a protein_coding UTR
chr1 117610790	36	A>G	0.111111	0.999591	+	ENSG00000183508.5	protein_coding	TENT5C	Within a protein_coding intron
chr1 117615457	13	A>G	0.384615	1	+	ENSG00000183508.5	protein_coding	TENT5C	Within a protein_coding intron
chr1 117615985	10	A>G	0.7	1	+	ENSG00000183508.5	protein_coding	TENT5C	Within a protein_coding intron
chr1 117624128	234	A>G	0.461538	1	+	ENSG00000183508.5	protein_coding	TENT5C	Within a protein_coding UTR
chr1 117639879	8	A>G	0.375	0.999966	+	ENSG00000183508.5	protein_coding	TENT5C	intergenic
chr1 117639896	8	A>G	0.375	0.999966	+	ENSG00000183508.5	protein_coding	TENT5C	intergenic
chr1 117859000	17	T>C	0.411765	1	-	ENSG00000196505.11	protein_coding	GDAP2	intergenic
chr1 117864095	39	T>C	0.564103	1	-	ENSG00000196505.11	protein_coding	GDAP2	Within a protein_coding UTR
chr1 117866624	15	T>C	0.2	0.999665	-	ENSG00000196505.11	protein_coding	GDAP2	Within a protein_coding UTR
chr1 11804293	15	T>C	0.2	0.999665	-	ENSG00000177000.13	protein_coding	MTHFR	Within a protein_coding UTR
chr1 119141089	14	A>G	0.214286	0.999735	+	ENSG00000231365.6	lncRNA	WARS2-AS1	Within a lncRNA intron
chr1 119143356	6	A>G	0.333333	0.99902	+	ENSG00000231365.6	lncRNA	WARS2-AS1	Within a lncRNA intron
chr1 119150872	20	A>G	0.15	0.999141	+	ENSG00000231365.6	lncRNA	WARS2-AS1	Within a lncRNA exon
chr1 119158340	6	A>G	0.333333	0.99902	+	ENSG00000231365.6	lncRNA	WARS2-AS1	Within a lncRNA intron
chr1 119158751	5	A>G	0.4	0.999408	+	ENSG00000231365.6	lncRNA	WARS2-AS1	Within a lncRNA intron
chr1 119619819	8	T>C	0.375	0.999966	-	ENSG00000143067.5	protein_coding	ZNF697	Within a protein_coding UTR
chr1 119620164	15	T>C	0.4	1	-	ENSG00000143067.5	protein_coding	ZNF697	Within a protein_coding UTR
chr1 119932276	8	T>C	0.25	0.997969	-	ENSG00000134250.20	protein_coding	NOTCH2	Within a protein_coding intron
chr1 120154565	10	T>C	0.6	1	-	ENSG00000265808.4	protein_coding	SEC22B	Within a protein_coding UTR
chr1 120429896	5	A>G	0.4	0.999408	+	ENSG00000270231.4	transcribed_unprocessed_pseudogene	NBPF8	Within a transcribed_unprocessed_pseudogene intron
chr1 120538674	24	T>C	0.416667	1	-	ENSG00000275131.3	transcribed_unprocessed_pseudogene	AC241952.1	Within a transcribed_unprocessed_pseudogene exon
chr1 121185091	65	A>G	0.0615385	0.996056	+	ENSG00000171943.12	protein_coding	SRGAP2C	Within a protein_coding UTR
chr1 121367449	19	A>G	0.157895	0.999271	+	ENSG00000171943.12	protein_coding	SRGAP2C	Within a protein_coding intron
chr1 121379590	15	A>G	0.266667	0.999991	+	ENSG00000171943.12	protein_coding	SRGAP2C	Within a protein_coding intron
chr1 1312114	142	T>C	0.457746	1	-	ENSG00000127054.21	protein_coding	INTS11	Within a protein_coding CDS
chr1 1316230	21	T>C	0.190476	0.999957	-	ENSG00000127054.21	protein_coding	INTS11	Within a protein_coding exon
chr1 1316800	12	T>C	0.583333	1	-	ENSG00000127054.21	protein_coding	INTS11	Within a protein_coding exon
chr1 1316802	12	T>C	0.166667	0.99482	-	ENSG00000127054.21	protein_coding	INTS11	Within a protein_coding exon
chr1 1317933	10	T>C	0.3	0.99992	-	ENSG00000127054.21	protein_coding	INTS11	Within a protein_coding intron
chr1 1317934	10	T>C	0.3	0.99992	-	ENSG00000127054.21	protein_coding	INTS11	Within a protein_coding intron
chr1 1317955	11	T>C	0.272727	0.999886	-	ENSG00000127054.21	protein_coding	INTS11	Within a protein_coding intron
chr1 1317963	12	T>C	0.333333	0.999997	-	ENSG00000127054.21	protein_coding	INTS11	Within a protein_coding intron
chr1 1317977	11	T>C	0.272727	0.999886	-	ENSG00000127054.21	protein_coding	INTS11	Within a protein_coding intron
chr1 136488	8	T>C	0.25	0.997969	-	ENSG00000268903.1	processed_pseudogene	AL627309.6	Downstream of a processed_pseudogene exon
chr1 136573	9	T>C	0.777778	1	-	ENSG00000268903.1	processed_pseudogene	AL627309.6	Downstream of a processed_pseudogene exon
chr1 136671	10	T>C	0.3	0.99992	-	ENSG00000268903.1	processed_pseudogene	AL627309.6	Downstream of a processed_pseudogene exon
chr1 136817	18	T>C	0.722222	1	-	ENSG00000269981.1	processed_pseudogene	AL627309.7	Upstream of a processed_pseudogene exon
chr1 13722041	5	A>G	0.6	0.999996	+	ENSG00000116731.22	protein_coding	PRDM2	Within a protein_coding intron
chr1 13754743	9	A>G	0.444444	0.999999	+	ENSG00000116731.22	protein_coding	PRDM2	Within a protein_coding intron
chr1 137636	15	T>C	0.333333	1	-	ENSG00000269981.1	processed_pseudogene	AL627309.7	Upstream of a processed_pseudogene exon
chr1 13767808	10	A>G	0.2	0.996564	+	ENSG00000116731.22	protein_coding	PRDM2	Within a protein_coding intron
chr1 13767824	9	A>G	0.222222	0.99731	+	ENSG00000116731.22	protein_coding	PRDM2	Within a protein_coding intron
chr1 13767854	6	A>G	0.833333	1	+	ENSG00000116731.22	protein_coding	PRDM2	Within a protein_coding intron
chr1 13773403	10	A>G	0.7	1	+	ENSG00000116731.22	protein_coding	PRDM2	Within a protein_coding exon
chr1 13782619	107	A>G	0.383178	1	+	ENSG00000116731.22	protein_coding	PRDM2	Within a protein_coding CDS
chr1 1397789	7	T>C	0.285714	0.99854	-	ENSG00000221978.12	protein_coding	CCNL2	Within a protein_coding intron
chr1 1397805	6	T>C	0.333333	0.99902	-	ENSG00000221978.12	protein_coding	CCNL2	Within a protein_coding intron
chr1 1405316	16	T>C	0.4375	1	-	ENSG00000242485.6	protein_coding	MRPL20	Within a protein_coding UTR
chr1 1407775	12	A>G	0.5	1	+	ENSG00000272455.1	lncRNA	MRPL20-DT	Upstream of a lncRNA exon
chr1 1408126	20	A>G	0.45	1	+	ENSG00000272455.1	lncRNA	MRPL20-DT	Upstream of a lncRNA exon
chr1 1408874	21	A>G	0.666667	1	+	ENSG00000272455.1	lncRNA	MRPL20-DT	Upstream of a lncRNA exon
chr1 1408875	21	A>G	0.666667	1	+	ENSG00000272455.1	lncRNA	MRPL20-DT	Upstream of a lncRNA exon
chr1 1409513	22	A>G	0.454545	1	+	ENSG00000272455.1	lncRNA	MRPL20-DT	Within a lncRNA exon
chr1 1409621	11	A>G	0.818182	1	+	ENSG00000272455.1	lncRNA	MRPL20-DT	Within a lncRNA exon
chr1 1409622	11	A>G	0.272727	0.999886	+	ENSG00000272455.1	lncRNA	MRPL20-DT	Within a lncRNA exon
chr1 1428745	15	A>G	0.533333	1	+	ENSG00000205116.3	protein_coding	TMEM88B	Downstream of a protein_coding UTR
chr1 1428746	15	A>G	0.6	1	+	ENSG00000205116.3	protein_coding	TMEM88B	Downstream of a protein_coding UTR
chr1 1428763	16	A>G	0.5625	1	+	ENSG00000205116.3	protein_coding	TMEM88B	Downstream of a protein_coding UTR
chr1 1428813	16	A>G	0.3125	1	+	ENSG00000205116.3	protein_coding	TMEM88B	Downstream of a protein_coding UTR
chr1 1428837	15	A>G	0.133333	0.991599	+	ENSG00000205116.3	protein_coding	TMEM88B	Downstream of a protein_coding UTR
chr1 1428838	16	A>G	0.125	0.99037	+	ENSG00000205116.3	protein_coding	TMEM88B	Downstream of a protein_coding UTR
chr1 1428839	15	A>G	0.133333	0.991599	+	ENSG00000205116.3	protein_coding	TMEM88B	Downstream of a protein_coding UTR
chr1 1428840	16	A>G	0.25	0.999988	+	ENSG00000205116.3	protein_coding	TMEM88B	Downstream of a protein_coding UTR
chr1 1428889	10	A>G	0.3	0.99992	+	ENSG00000205116.3	protein_coding	TMEM88B	Downstream of a protein_coding UTR
chr1 1429007	14	A>G	0.285714	0.999993	+	ENSG00000205116.3	protein_coding	TMEM88B	Downstream of a protein_coding UTR
chr1 1429009	14	A>G	0.214286	0.999735	+	ENSG00000205116.3	protein_coding	TMEM88B	Downstream of a protein_coding UTR
chr1 1429012	14	A>G	0.214286	0.999735	+	ENSG00000205116.3	protein_coding	TMEM88B	Downstream of a protein_coding UTR
chr1 1429058	23	A>G	0.217391	0.999998	+	ENSG00000205116.3	protein_coding	TMEM88B	Downstream of a protein_coding UTR
chr1 1429071	24	A>G	0.25	1	+	ENSG00000205116.3	protein_coding	TMEM88B	Downstream of a protein_coding UTR
chr1 1429075	24	A>G	0.166667	0.999924	+	ENSG00000205116.3	protein_coding	TMEM88B	Downstream of a protein_coding UTR
chr1 1429090	25	A>G	0.24	1	+	ENSG00000205116.3	protein_coding	TMEM88B	Downstream of a protein_coding UTR
chr1 1429094	24	A>G	0.458333	1	+	ENSG00000205116.3	protein_coding	TMEM88B	Downstream of a protein_coding UTR
chr1 1429201	30	A>G	0.133333	0.999806	+	ENSG00000205116.3	protein_coding	TMEM88B	Downstream of a protein_coding UTR
chr1 1429930	48	A>G	0.729167	1	+	ENSG00000205116.3	protein_coding	TMEM88B	intergenic
chr1 1429940	47	A>G	0.361702	1	+	ENSG00000205116.3	protein_coding	TMEM88B	intergenic
chr1 1429961	40	A>G	0.85	1	+	ENSG00000205116.3	protein_coding	TMEM88B	intergenic
chr1 1429965	40	A>G	0.4	1	+	ENSG00000205116.3	protein_coding	TMEM88B	intergenic
chr1 1429986	36	A>G	0.111111	0.999591	+	ENSG00000205116.3	protein_coding	TMEM88B	intergenic
chr1 1430058	22	A>G	0.590909	1	+	ENSG00000205116.3	protein_coding	TMEM88B	intergenic
chr1 1430086	25	A>G	0.52	1	+	ENSG00000205116.3	protein_coding	TMEM88B	intergenic
chr1 1430093	35	A>G	0.142857	0.999978	+	ENSG00000205116.3	protein_coding	TMEM88B	intergenic
chr1 1430110	39	A>G	0.769231	1	+	ENSG00000205116.3	protein_coding	TMEM88B	intergenic
chr1 1430119	38	A>G	0.157895	0.999998	+	ENSG00000205116.3	protein_coding	TMEM88B	intergenic
chr1 1430120	37	A>G	0.459459	1	+	ENSG00000205116.3	protein_coding	TMEM88B	intergenic
chr1 1430132	39	A>G	0.410256	1	+	ENSG00000205116.3	protein_coding	TMEM88B	intergenic
chr1 144047878	22	A>G	0.136364	0.998838	+	ENSG00000270872.2	unprocessed_pseudogene	SRGAP2D	Within a unprocessed_pseudogene intron
chr1 144421988	54	T>C	0.759259	1	-	ENSG00000266338.6	protein_coding	NBPF15	Within a protein_coding UTR
chr1 144421989	56	T>C	0.357143	1	-	ENSG00000266338.6	protein_coding	NBPF15	Within a protein_coding UTR
chr1 144426370	50	T>C	0.12	0.99999	-	ENSG00000266338.6	protein_coding	NBPF15	Within a protein_coding CDS
chr1 144445994	20	T>C	0.35	1	-	ENSG00000266338.6	protein_coding	NBPF15	Within a protein_coding intron
chr1 144446012	18	T>C	0.166667	0.999388	-	ENSG00000266338.6	protein_coding	NBPF15	Within a protein_coding intron
chr1 144446132	14	T>C	0.642857	1	-	ENSG00000266338.6	protein_coding	NBPF15	Within a protein_coding intron
chr1 145096639	86	A>G	0.0930233	0.999998	+	ENSG00000215784.6	protein_coding	FAM72D	Within a protein_coding UTR
chr1 145193346	5	T>C	0.4	0.999408	-	ENSG00000272419.6	transcribed_unprocessed_pseudogene	LINC01145	Within a transcribed_unprocessed_pseudogene intron
chr1 145213221	6	T>C	0.333333	0.99902	-	ENSG00000272419.6	transcribed_unprocessed_pseudogene	LINC01145	Within a transcribed_unprocessed_pseudogene intron
chr1 145235524	18	A>G	0.833333	1	+	ENSG00000223612.3	processed_pseudogene	AC241585.1	intergenic
chr1 145740976	19	T>C	0.368421	1	-	ENSG00000265491.5	protein_coding	RNF115	Within a protein_coding UTR
chr1 145741070	12	T>C	0.333333	0.999997	-	ENSG00000265491.5	protein_coding	RNF115	Within a protein_coding UTR
chr1 145741129	9	T>C	0.333333	0.999946	-	ENSG00000265491.5	protein_coding	RNF115	Within a protein_coding UTR
chr1 145741961	8	T>C	0.375	0.999966	-	ENSG00000265491.5	protein_coding	RNF115	Within a protein_coding UTR
chr1 145745275	30	T>C	0.133333	0.999806	-	ENSG00000265491.5	protein_coding	RNF115	Within a protein_coding UTR
chr1 145745370	23	T>C	0.434783	1	-	ENSG00000265491.5	protein_coding	RNF115	Within a protein_coding UTR
chr1 145745486	19	T>C	0.157895	0.999271	-	ENSG00000265491.5	protein_coding	RNF115	Within a protein_coding UTR
chr1 145745519	18	T>C	0.555556	1	-	ENSG00000265491.5	protein_coding	RNF115	Within a protein_coding UTR
chr1 145745521	17	T>C	0.529412	1	-	ENSG00000265491.5	protein_coding	RNF115	Within a protein_coding UTR
chr1 145745550	20	T>C	0.55	1	-	ENSG00000265491.5	protein_coding	RNF115	Within a protein_coding UTR
chr1 145745554	22	T>C	0.363636	1	-	ENSG00000265491.5	protein_coding	RNF115	Within a protein_coding UTR
chr1 145745596	17	T>C	0.352941	1	-	ENSG00000265491.5	protein_coding	RNF115	Within a protein_coding UTR
chr1 145746149	18	T>C	0.166667	0.999388	-	ENSG00000265491.5	protein_coding	RNF115	Within a protein_coding UTR
chr1 145775626	7	T>C	0.285714	0.99854	-	ENSG00000265491.5	protein_coding	RNF115	Within a protein_coding intron
chr1 145776784	12	T>C	0.166667	0.99482	-	ENSG00000265491.5	protein_coding	RNF115	Within a protein_coding intron
chr1 145836322	6	A>G	0.666667	1	+	ENSG00000186141.9	protein_coding	POLR3C	Within a protein_coding intron
chr1 145842836	10	A>G	0.4	0.999999	+	ENSG00000186141.9	protein_coding	POLR3C	Within a protein_coding UTR
chr1 145852217	6	T>C	0.666667	1	-	ENSG00000131788.16	protein_coding	PIAS3	Within a protein_coding intron
chr1 145852256	9	T>C	0.333333	0.999946	-	ENSG00000131788.16	protein_coding	PIAS3	Within a protein_coding intron
chr1 145921978	24	T>C	0.166667	0.999924	-	ENSG00000265241.7	protein_coding	RBM8A	Within a protein_coding UTR
chr1 145921979	24	T>C	0.25	1	-	ENSG00000265241.7	protein_coding	RBM8A	Within a protein_coding UTR
chr1 145921980	24	T>C	0.208333	0.999997	-	ENSG00000265241.7	protein_coding	RBM8A	Within a protein_coding UTR
chr1 145921994	28	T>C	0.214286	1	-	ENSG00000265241.7	protein_coding	RBM8A	Within a protein_coding UTR
chr1 145921998	26	T>C	0.346154	1	-	ENSG00000265241.7	protein_coding	RBM8A	Within a protein_coding UTR
chr1 145922041	37	T>C	0.108108	0.999544	-	ENSG00000265241.7	protein_coding	RBM8A	Within a protein_coding UTR
chr1 145922056	40	T>C	0.075	0.993014	-	ENSG00000265241.7	protein_coding	RBM8A	Within a protein_coding UTR
chr1 145922058	39	T>C	0.153846	0.999998	-	ENSG00000265241.7	protein_coding	RBM8A	Within a protein_coding UTR
chr1 145922061	40	T>C	0.275	1	-	ENSG00000265241.7	protein_coding	RBM8A	Within a protein_coding UTR
chr1 145922075	34	T>C	0.529412	1	-	ENSG00000265241.7	protein_coding	RBM8A	Within a protein_coding UTR
chr1 145922076	36	T>C	0.277778	1	-	ENSG00000265241.7	protein_coding	RBM8A	Within a protein_coding UTR
chr1 145922100	42	T>C	0.142857	0.999997	-	ENSG00000265241.7	protein_coding	RBM8A	Within a protein_coding UTR
chr1 145922137	52	T>C	0.0769231	0.998282	-	ENSG00000265241.7	protein_coding	RBM8A	Within a protein_coding UTR
chr1 145922141	49	T>C	0.591837	1	-	ENSG00000265241.7	protein_coding	RBM8A	Within a protein_coding UTR
chr1 145922142	48	T>C	0.479167	1	-	ENSG00000265241.7	protein_coding	RBM8A	Within a protein_coding UTR
chr1 145922148	44	T>C	0.681818	1	-	ENSG00000265241.7	protein_coding	RBM8A	Within a protein_coding UTR
chr1 145922162	41	T>C	0.439024	1	-	ENSG00000265241.7	protein_coding	RBM8A	Within a protein_coding UTR
chr1 145922167	39	T>C	0.230769	1	-	ENSG00000265241.7	protein_coding	RBM8A	Within a protein_coding UTR
chr1 145923068	13	T>C	0.461538	1	-	ENSG00000265241.7	protein_coding	RBM8A	Within a protein_coding UTR
chr1 145923094	19	T>C	0.736842	1	-	ENSG00000265241.7	protein_coding	RBM8A	Within a protein_coding UTR
chr1 145923101	21	T>C	0.238095	0.999999	-	ENSG00000265241.7	protein_coding	RBM8A	Within a protein_coding UTR
chr1 145923104	21	T>C	0.285714	1	-	ENSG00000265241.7	protein_coding	RBM8A	Within a protein_coding UTR
chr1 145923108	22	T>C	0.272727	1	-	ENSG00000265241.7	protein_coding	RBM8A	Within a protein_coding UTR
chr1 145923109	22	T>C	0.318182	1	-	ENSG00000265241.7	protein_coding	RBM8A	Within a protein_coding UTR
chr1 145923124	25	T>C	0.24	1	-	ENSG00000265241.7	protein_coding	RBM8A	Within a protein_coding UTR
chr1 145923134	26	T>C	0.115385	0.998049	-	ENSG00000265241.7	protein_coding	RBM8A	Within a protein_coding UTR
chr1 145923163	29	T>C	0.551724	1	-	ENSG00000265241.7	protein_coding	RBM8A	Within a protein_coding UTR
chr1 145925523	59	T>C	0.220339	1	-	ENSG00000265241.7	protein_coding	RBM8A	Within a protein_coding UTR
chr1 146378181	13	A>G	0.461538	1	+	ENSG00000273768.1	snRNA	RNVU1-29	Downstream of a snRNA exon
chr1 147156828	10	T>C	0.2	0.996564	-	ENSG00000131791.8	protein_coding	PRKAB2	Within a protein_coding UTR
chr1 147158150	22	T>C	0.318182	1	-	ENSG00000131791.8	protein_coding	PRKAB2	Within a protein_coding UTR
chr1 147290186	15	A>G	0.466667	1	+	ENSG00000237188.5	lncRNA	AC242426.2	Within a lncRNA intron
chr1 147982328	17	A>G	0.411765	1	+	ENSG00000188092.15	protein_coding	GPR89B	Within a protein_coding intron
chr1 148107750	12	T>C	0.75	1	-	ENSG00000263956.6	protein_coding	NBPF11	Within a protein_coding CDS
chr1 148120501	13	T>C	0.230769	0.999794	-	ENSG00000263956.6	protein_coding	NBPF11	Within a protein_coding CDS
chr1 148334435	42	T>C	0.214286	1	-	ENSG00000274020.4	lncRNA	LINC01138	Within a lncRNA intron
chr1 1483680	8	A>G	0.5	1	+	ENSG00000160072.20	protein_coding	ATAD3B	Within a protein_coding exon
chr1 148420119	5	T>C	0.4	0.999408	-	ENSG00000274020.4	lncRNA	LINC01138	Within a lncRNA intron
chr1 148420198	5	T>C	0.4	0.999408	-	ENSG00000274020.4	lncRNA	LINC01138	Within a lncRNA intron
chr1 1484285	14	A>G	0.142857	0.992751	+	ENSG00000160072.20	protein_coding	ATAD3B	Within a protein_coding exon
chr1 1484388	11	A>G	0.363636	0.999998	+	ENSG00000160072.20	protein_coding	ATAD3B	Within a protein_coding exon
chr1 1484393	11	A>G	0.636364	1	+	ENSG00000160072.20	protein_coding	ATAD3B	Within a protein_coding exon
chr1 148532069	8	T>C	0.5	1	-	ENSG00000270629.6	protein_coding	NBPF14	Within a protein_coding UTR
chr1 148532187	31	T>C	0.193548	1	-	ENSG00000270629.6	protein_coding	NBPF14	Within a protein_coding UTR
chr1 148532191	29	T>C	0.896552	1	-	ENSG00000270629.6	protein_coding	NBPF14	Within a protein_coding UTR
chr1 148532200	29	T>C	0.172414	0.999992	-	ENSG00000270629.6	protein_coding	NBPF14	Within a protein_coding UTR
chr1 148532206	29	T>C	0.517241	1	-	ENSG00000270629.6	protein_coding	NBPF14	Within a protein_coding UTR
chr1 148532209	30	T>C	0.7	1	-	ENSG00000270629.6	protein_coding	NBPF14	Within a protein_coding UTR
chr1 148532213	30	T>C	0.166667	0.99999	-	ENSG00000270629.6	protein_coding	NBPF14	Within a protein_coding UTR
chr1 148637891	8	T>C	0.375	0.999966	-	ENSG00000270629.6	protein_coding	NBPF14	Within a protein_coding intron
chr1 148645641	9	T>C	0.222222	0.99731	-	ENSG00000270629.6	protein_coding	NBPF14	Within a protein_coding intron
chr1 149054628	24	T>C	0.208333	0.999997	-	ENSG00000269713.7	protein_coding	NBPF9	Within a protein_coding UTR
chr1 149054631	24	T>C	0.791667	1	-	ENSG00000269713.7	protein_coding	NBPF9	Within a protein_coding UTR
chr1 149054632	24	T>C	0.375	1	-	ENSG00000269713.7	protein_coding	NBPF9	Within a protein_coding UTR
chr1 149054842	54	T>C	0.833333	1	-	ENSG00000269713.7	protein_coding	NBPF9	Within a protein_coding UTR
chr1 149054848	56	T>C	0.107143	0.999981	-	ENSG00000269713.7	protein_coding	NBPF9	Within a protein_coding UTR
chr1 149054857	56	T>C	0.5	1	-	ENSG00000269713.7	protein_coding	NBPF9	Within a protein_coding UTR
chr1 149054860	56	T>C	0.767857	1	-	ENSG00000269713.7	protein_coding	NBPF9	Within a protein_coding UTR
chr1 149054864	53	T>C	0.150943	1	-	ENSG00000269713.7	protein_coding	NBPF9	Within a protein_coding UTR
chr1 149088110	11	T>C	0.545455	1	-	ENSG00000269713.7	protein_coding	NBPF9	Within a protein_coding intron
chr1 149162652	16	T>C	0.1875	0.999584	-	ENSG00000201699.1	snRNA	RNVU1-24	Upstream of a snRNA exon
chr1 149223317	5	A>G	0.6	0.999996	+	ENSG00000274265.5	lncRNA	AC245297.3	Within a lncRNA intron
chr1 149223324	5	A>G	0.6	0.999996	+	ENSG00000274265.5	lncRNA	AC245297.3	Within a lncRNA intron
chr1 149813610	304	T>C	0.0361842	0.999712	-	ENSG00000183598.4	protein_coding	H3C13	Within a protein_coding CDS
chr1 149833016	62	A>G	0.112903	0.999997	+	ENSG00000270882.2	protein_coding	H4C14	Within a protein_coding UTR
chr1 149843756	14	A>G	0.214286	0.999735	+	ENSG00000220323.4	transcribed_unprocessed_pseudogene	H2BC19P	Within a transcribed_unprocessed_pseudogene exon
chr1 149845471	11	T>C	0.181818	0.995734	-	ENSG00000261716.2	transcribed_unprocessed_pseudogene	H2BC20P	Within a transcribed_unprocessed_pseudogene exon
chr1 149846941	13	T>C	0.538462	1	-	ENSG00000261716.2	transcribed_unprocessed_pseudogene	H2BC20P	Within a transcribed_unprocessed_pseudogene exon
chr1 149847987	10	T>C	0.7	1	-	ENSG00000261716.2	transcribed_unprocessed_pseudogene	H2BC20P	Within a transcribed_unprocessed_pseudogene exon
chr1 149848059	15	T>C	0.133333	0.991599	-	ENSG00000261716.2	transcribed_unprocessed_pseudogene	H2BC20P	Within a transcribed_unprocessed_pseudogene exon
chr1 149860800	21	T>C	0.666667	1	-	ENSG00000270276.2	protein_coding	H4C15	Within a protein_coding UTR
chr1 149887567	60	A>G	0.0833333	0.99968	+	ENSG00000184260.6	protein_coding	H2AC20	Downstream of a protein_coding UTR
chr1 149887575	61	A>G	0.180328	1	+	ENSG00000184260.6	protein_coding	H2AC20	Downstream of a protein_coding UTR
chr1 149887584	61	A>G	0.393443	1	+	ENSG00000184260.6	protein_coding	H2AC20	Downstream of a protein_coding UTR
chr1 149887592	61	A>G	0.147541	1	+	ENSG00000184260.6	protein_coding	H2AC20	Downstream of a protein_coding UTR
chr1 149941614	19	T>C	0.368421	1	-	ENSG00000264522.6	protein_coding	OTUD7B	Within a protein_coding UTR
chr1 149941828	16	T>C	0.3125	1	-	ENSG00000264522.6	protein_coding	OTUD7B	Within a protein_coding UTR
chr1 150109211	6	A>G	0.666667	1	+	ENSG00000136631.15	protein_coding	VPS45	Within a protein_coding exon
chr1 150109214	6	A>G	0.833333	1	+	ENSG00000136631.15	protein_coding	VPS45	Within a protein_coding exon
chr1 150109231	6	A>G	0.666667	1	+	ENSG00000136631.15	protein_coding	VPS45	Within a protein_coding exon
chr1 150109266	6	A>G	0.333333	0.99902	+	ENSG00000136631.15	protein_coding	VPS45	Within a protein_coding exon
chr1 150295179	24	A>G	0.25	1	+	ENSG00000266472.6	protein_coding	MRPS21	Within a protein_coding intron
chr1 150298033	19	A>G	0.157895	0.999271	+	ENSG00000266472.6	protein_coding	MRPS21	Within a protein_coding intron
chr1 150298138	23	A>G	0.26087	1	+	ENSG00000266472.6	protein_coding	MRPS21	Within a protein_coding intron
chr1 150309097	7	A>G	0.571429	1	+	ENSG00000266472.6	protein_coding	MRPS21	Downstream of a protein_coding UTR
chr1 150309562	16	A>G	0.25	0.999988	+	ENSG00000266472.6	protein_coding	MRPS21	Downstream of a protein_coding UTR
chr1 150339931	15	A>G	0.266667	0.999991	+	ENSG00000117360.13	protein_coding	PRPF3	Within a protein_coding intron
chr1 150339932	16	A>G	0.25	0.999988	+	ENSG00000117360.13	protein_coding	PRPF3	Within a protein_coding intron
chr1 150348731	13	A>G	0.307692	0.999995	+	ENSG00000117360.13	protein_coding	PRPF3	Within a protein_coding exon
chr1 150350759	5	A>G	0.4	0.999408	+	ENSG00000117360.13	protein_coding	PRPF3	Within a protein_coding intron
chr1 150571617	8	T>C	0.375	0.999966	-	ENSG00000143384.14	protein_coding	MCL1	Within a protein_coding intron
chr1 150602078	7	T>C	0.428571	0.99998	-	ENSG00000143420.19	protein_coding	ENSA	Within a protein_coding intron
chr1 150602185	7	T>C	0.285714	0.99854	-	ENSG00000143420.19	protein_coding	ENSA	Within a protein_coding intron
chr1 150607005	10	T>C	0.7	1	-	ENSG00000143420.19	protein_coding	ENSA	Within a protein_coding intron
chr1 150607006	10	T>C	0.2	0.996564	-	ENSG00000143420.19	protein_coding	ENSA	Within a protein_coding intron
chr1 150607054	7	T>C	0.285714	0.99854	-	ENSG00000143420.19	protein_coding	ENSA	Within a protein_coding intron
chr1 150607057	7	T>C	0.714286	1	-	ENSG00000143420.19	protein_coding	ENSA	Within a protein_coding intron
chr1 150612597	8	T>C	0.25	0.997969	-	ENSG00000143420.19	protein_coding	ENSA	Within a protein_coding intron
chr1 150612650	8	T>C	0.25	0.997969	-	ENSG00000143420.19	protein_coding	ENSA	Within a protein_coding intron
chr1 150613096	8	T>C	0.25	0.997969	-	ENSG00000143420.19	protein_coding	ENSA	Within a protein_coding intron
chr1 150613178	29	T>C	0.448276	1	-	ENSG00000143420.19	protein_coding	ENSA	Within a protein_coding intron
chr1 150613179	30	T>C	0.233333	1	-	ENSG00000143420.19	protein_coding	ENSA	Within a protein_coding intron
chr1 150613185	29	T>C	0.655172	1	-	ENSG00000143420.19	protein_coding	ENSA	Within a protein_coding intron
chr1 150613192	30	T>C	0.466667	1	-	ENSG00000143420.19	protein_coding	ENSA	Within a protein_coding intron
chr1 150613214	28	T>C	0.285714	1	-	ENSG00000143420.19	protein_coding	ENSA	Within a protein_coding intron
chr1 150613215	31	T>C	0.193548	1	-	ENSG00000143420.19	protein_coding	ENSA	Within a protein_coding intron
chr1 150613222	31	T>C	0.258065	1	-	ENSG00000143420.19	protein_coding	ENSA	Within a protein_coding intron
chr1 150613256	31	T>C	0.290323	1	-	ENSG00000143420.19	protein_coding	ENSA	Within a protein_coding intron
chr1 150614043	25	T>C	0.24	1	-	ENSG00000143420.19	protein_coding	ENSA	Within a protein_coding intron
chr1 150615020	6	T>C	0.5	0.99999	-	ENSG00000143420.19	protein_coding	ENSA	Within a protein_coding intron
chr1 150616427	10	T>C	0.2	0.996564	-	ENSG00000143420.19	protein_coding	ENSA	Within a protein_coding intron
chr1 150616440	10	T>C	0.2	0.996564	-	ENSG00000143420.19	protein_coding	ENSA	Within a protein_coding intron
chr1 150617756	12	T>C	0.25	0.999845	-	ENSG00000143420.19	protein_coding	ENSA	Within a protein_coding intron
chr1 150617913	18	T>C	0.277778	0.999999	-	ENSG00000143420.19	protein_coding	ENSA	Within a protein_coding intron
chr1 150617918	18	T>C	0.333333	1	-	ENSG00000143420.19	protein_coding	ENSA	Within a protein_coding intron
chr1 150617962	18	T>C	0.166667	0.999388	-	ENSG00000143420.19	protein_coding	ENSA	Within a protein_coding intron
chr1 150618096	5	T>C	0.4	0.999408	-	ENSG00000143420.19	protein_coding	ENSA	Within a protein_coding intron
chr1 150618594	37	T>C	0.108108	0.999544	-	ENSG00000143420.19	protein_coding	ENSA	Within a protein_coding intron
chr1 150618832	19	T>C	0.157895	0.999271	-	ENSG00000143420.19	protein_coding	ENSA	Within a protein_coding intron
chr1 150618850	29	T>C	0.241379	1	-	ENSG00000143420.19	protein_coding	ENSA	Within a protein_coding intron
chr1 150618889	27	T>C	0.185185	0.999994	-	ENSG00000143420.19	protein_coding	ENSA	Within a protein_coding intron
chr1 150618920	27	T>C	0.259259	1	-	ENSG00000143420.19	protein_coding	ENSA	Within a protein_coding intron
chr1 150618967	20	T>C	0.3	1	-	ENSG00000143420.19	protein_coding	ENSA	Within a protein_coding intron
chr1 150619099	19	T>C	0.157895	0.999271	-	ENSG00000143420.19	protein_coding	ENSA	Within a protein_coding intron
chr1 150619110	17	T>C	0.411765	1	-	ENSG00000143420.19	protein_coding	ENSA	Within a protein_coding intron
chr1 150619128	17	T>C	0.176471	0.999492	-	ENSG00000143420.19	protein_coding	ENSA	Within a protein_coding intron
chr1 150619154	18	T>C	0.388889	1	-	ENSG00000143420.19	protein_coding	ENSA	Within a protein_coding intron
chr1 150619164	18	T>C	0.222222	0.999979	-	ENSG00000143420.19	protein_coding	ENSA	Within a protein_coding intron
chr1 150619171	17	T>C	0.294118	1	-	ENSG00000143420.19	protein_coding	ENSA	Within a protein_coding intron
chr1 150620827	47	T>C	0.12766	0.999993	-	ENSG00000143420.19	protein_coding	ENSA	Within a protein_coding intron
chr1 150620839	46	T>C	0.282609	1	-	ENSG00000143420.19	protein_coding	ENSA	Within a protein_coding intron
chr1 150620849	43	T>C	0.255814	1	-	ENSG00000143420.19	protein_coding	ENSA	Within a protein_coding intron
chr1 150620910	32	T>C	0.125	0.999746	-	ENSG00000143420.19	protein_coding	ENSA	Within a protein_coding intron
chr1 150620953	35	T>C	0.742857	1	-	ENSG00000143420.19	protein_coding	ENSA	Within a protein_coding intron
chr1 150620954	35	T>C	0.371429	1	-	ENSG00000143420.19	protein_coding	ENSA	Within a protein_coding intron
chr1 150620956	36	T>C	0.527778	1	-	ENSG00000143420.19	protein_coding	ENSA	Within a protein_coding intron
chr1 150620991	25	T>C	0.32	1	-	ENSG00000143420.19	protein_coding	ENSA	Within a protein_coding intron
chr1 150620992	25	T>C	0.12	0.998271	-	ENSG00000143420.19	protein_coding	ENSA	Within a protein_coding intron
chr1 150620995	25	T>C	0.28	1	-	ENSG00000143420.19	protein_coding	ENSA	Within a protein_coding intron
chr1 150621411	13	T>C	0.461538	1	-	ENSG00000143420.19	protein_coding	ENSA	Within a protein_coding intron
chr1 150621412	12	T>C	0.5	1	-	ENSG00000143420.19	protein_coding	ENSA	Within a protein_coding intron
chr1 150621414	13	T>C	0.461538	1	-	ENSG00000143420.19	protein_coding	ENSA	Within a protein_coding intron
chr1 150621482	21	T>C	0.428571	1	-	ENSG00000143420.19	protein_coding	ENSA	Within a protein_coding intron
chr1 150621549	15	T>C	0.333333	1	-	ENSG00000143420.19	protein_coding	ENSA	Within a protein_coding intron
chr1 150930998	5	A>G	0.8	1	+	ENSG00000143379.12	protein_coding	SETDB1	Within a protein_coding intron
chr1 150961572	8	T>C	0.375	0.999966	-	ENSG00000143418.20	protein_coding	CERS2	Within a protein_coding intron
chr1 150993772	5	T>C	0.6	0.999996	-	ENSG00000143409.15	protein_coding	MINDY1	intergenic
chr1 150993800	9	T>C	0.222222	0.99731	-	ENSG00000143409.15	protein_coding	MINDY1	intergenic
chr1 150993805	9	T>C	0.333333	0.999946	-	ENSG00000143409.15	protein_coding	MINDY1	intergenic
chr1 150993812	8	T>C	0.25	0.997969	-	ENSG00000143409.15	protein_coding	MINDY1	intergenic
chr1 150993836	9	T>C	0.333333	0.999946	-	ENSG00000143409.15	protein_coding	MINDY1	intergenic
chr1 150993862	11	T>C	0.363636	0.999998	-	ENSG00000143409.15	protein_coding	MINDY1	intergenic
chr1 150993906	15	T>C	0.133333	0.991599	-	ENSG00000143409.15	protein_coding	MINDY1	intergenic
chr1 150993925	12	T>C	0.166667	0.99482	-	ENSG00000143409.15	protein_coding	MINDY1	intergenic
chr1 150993937	10	T>C	0.5	1	-	ENSG00000143409.15	protein_coding	MINDY1	intergenic
chr1 150994837	12	T>C	0.333333	0.999997	-	ENSG00000143409.15	protein_coding	MINDY1	Upstream of a protein_coding UTR
chr1 150994849	10	T>C	0.3	0.99992	-	ENSG00000143409.15	protein_coding	MINDY1	Upstream of a protein_coding UTR
chr1 150994850	9	T>C	0.333333	0.999946	-	ENSG00000143409.15	protein_coding	MINDY1	Upstream of a protein_coding UTR
chr1 150995091	6	T>C	0.666667	1	-	ENSG00000143409.15	protein_coding	MINDY1	Upstream of a protein_coding UTR
chr1 150996723	6	T>C	0.5	0.99999	-	ENSG00000143409.15	protein_coding	MINDY1	Within a protein_coding UTR
chr1 150996745	8	T>C	0.375	0.999966	-	ENSG00000143409.15	protein_coding	MINDY1	Within a protein_coding UTR
chr1 150996781	9	T>C	0.333333	0.999946	-	ENSG00000143409.15	protein_coding	MINDY1	Within a protein_coding UTR
chr1 150996794	9	T>C	0.222222	0.99731	-	ENSG00000143409.15	protein_coding	MINDY1	Within a protein_coding UTR
chr1 150996810	8	T>C	0.375	0.999966	-	ENSG00000143409.15	protein_coding	MINDY1	Within a protein_coding UTR
chr1 150996835	10	T>C	0.3	0.99992	-	ENSG00000143409.15	protein_coding	MINDY1	Within a protein_coding UTR
chr1 151054910	9	T>C	0.222222	0.99731	-	ENSG00000197622.13	protein_coding	CDC42SE1	Within a protein_coding intron
chr1 151201536	6	A>G	0.666667	1	+	ENSG00000143398.20	protein_coding	PIP5K1A	Within a protein_coding intron
chr1 151201561	6	A>G	0.833333	1	+	ENSG00000143398.20	protein_coding	PIP5K1A	Within a protein_coding intron
chr1 151202491	19	A>G	0.157895	0.999271	+	ENSG00000143398.20	protein_coding	PIP5K1A	Within a protein_coding intron
chr1 151202552	16	A>G	0.25	0.999988	+	ENSG00000143398.20	protein_coding	PIP5K1A	Within a protein_coding intron
chr1 151204391	34	A>G	0.205882	1	+	ENSG00000143398.20	protein_coding	PIP5K1A	Within a protein_coding intron
chr1 151205185	14	A>G	0.428571	1	+	ENSG00000143398.20	protein_coding	PIP5K1A	Within a protein_coding intron
chr1 151205189	14	A>G	0.214286	0.999735	+	ENSG00000143398.20	protein_coding	PIP5K1A	Within a protein_coding intron
chr1 151205269	7	A>G	0.857143	1	+	ENSG00000143398.20	protein_coding	PIP5K1A	Within a protein_coding intron
chr1 151205677	5	A>G	0.4	0.999408	+	ENSG00000143398.20	protein_coding	PIP5K1A	Within a protein_coding intron
chr1 151205678	5	A>G	0.4	0.999408	+	ENSG00000143398.20	protein_coding	PIP5K1A	Within a protein_coding intron
chr1 151205683	5	A>G	0.6	0.999996	+	ENSG00000143398.20	protein_coding	PIP5K1A	Within a protein_coding intron
chr1 151210390	10	A>G	0.5	1	+	ENSG00000143398.20	protein_coding	PIP5K1A	Within a protein_coding intron
chr1 151211916	8	A>G	0.5	1	+	ENSG00000143398.20	protein_coding	PIP5K1A	Within a protein_coding intron
chr1 151211965	7	A>G	0.428571	0.99998	+	ENSG00000143398.20	protein_coding	PIP5K1A	Within a protein_coding intron
chr1 151211991	7	A>G	0.428571	0.99998	+	ENSG00000143398.20	protein_coding	PIP5K1A	Within a protein_coding intron
chr1 151217078	13	A>G	0.230769	0.999794	+	ENSG00000143398.20	protein_coding	PIP5K1A	Within a protein_coding intron
chr1 151217621	13	A>G	0.153846	0.993825	+	ENSG00000143398.20	protein_coding	PIP5K1A	Within a protein_coding intron
chr1 151220203	14	A>G	0.214286	0.999735	+	ENSG00000143398.20	protein_coding	PIP5K1A	Within a protein_coding intron
chr1 151220211	13	A>G	0.769231	1	+	ENSG00000143398.20	protein_coding	PIP5K1A	Within a protein_coding intron
chr1 151220606	30	A>G	0.233333	1	+	ENSG00000143398.20	protein_coding	PIP5K1A	Within a protein_coding intron
chr1 151220676	25	A>G	0.24	1	+	ENSG00000143398.20	protein_coding	PIP5K1A	Within a protein_coding intron
chr1 151220729	27	A>G	0.185185	0.999994	+	ENSG00000143398.20	protein_coding	PIP5K1A	Within a protein_coding intron
chr1 151260708	5	A>G	0.4	0.999408	+	ENSG00000159352.16	protein_coding	PSMD4	Within a protein_coding intron
chr1 151403108	60	T>C	0.35	1	-	ENSG00000143442.22	protein_coding	POGZ	Within a protein_coding UTR
chr1 151423306	12	T>C	0.833333	1	-	ENSG00000143442.22	protein_coding	POGZ	Within a protein_coding intron
chr1 151433316	15	T>C	0.333333	1	-	ENSG00000143442.22	protein_coding	POGZ	Within a protein_coding intron
chr1 151434417	15	T>C	0.333333	1	-	ENSG00000143442.22	protein_coding	POGZ	Within a protein_coding intron
chr1 151434467	19	T>C	0.473684	1	-	ENSG00000143442.22	protein_coding	POGZ	Within a protein_coding intron
chr1 151436504	11	T>C	0.545455	1	-	ENSG00000143442.22	protein_coding	POGZ	Within a protein_coding intron
chr1 151437147	9	T>C	0.222222	0.99731	-	ENSG00000143442.22	protein_coding	POGZ	Within a protein_coding intron
chr1 151446593	19	T>C	0.210526	0.999973	-	ENSG00000143442.22	protein_coding	POGZ	Within a protein_coding intron
chr1 151447135	6	T>C	0.333333	0.99902	-	ENSG00000143442.22	protein_coding	POGZ	Within a protein_coding intron
chr1 151447206	16	T>C	0.1875	0.999584	-	ENSG00000143442.22	protein_coding	POGZ	Within a protein_coding intron
chr1 151447223	15	T>C	0.333333	1	-	ENSG00000143442.22	protein_coding	POGZ	Within a protein_coding intron
chr1 151447519	8	T>C	0.25	0.997969	-	ENSG00000143442.22	protein_coding	POGZ	Within a protein_coding intron
chr1 151448361	13	T>C	0.461538	1	-	ENSG00000143442.22	protein_coding	POGZ	Within a protein_coding intron
chr1 151448382	15	T>C	0.4	1	-	ENSG00000143442.22	protein_coding	POGZ	Within a protein_coding intron
chr1 151448419	15	T>C	0.466667	1	-	ENSG00000143442.22	protein_coding	POGZ	Within a protein_coding intron
chr1 151450210	12	T>C	0.25	0.999845	-	ENSG00000143442.22	protein_coding	POGZ	Within a protein_coding intron
chr1 151450211	12	T>C	0.166667	0.99482	-	ENSG00000143442.22	protein_coding	POGZ	Within a protein_coding intron
chr1 151450236	11	T>C	0.181818	0.995734	-	ENSG00000143442.22	protein_coding	POGZ	Within a protein_coding intron
chr1 151451553	10	T>C	0.2	0.996564	-	ENSG00000143442.22	protein_coding	POGZ	Within a protein_coding intron
chr1 151451853	14	T>C	0.142857	0.992751	-	ENSG00000143442.22	protein_coding	POGZ	Within a protein_coding intron
chr1 151451912	12	T>C	0.333333	0.999997	-	ENSG00000143442.22	protein_coding	POGZ	Within a protein_coding intron
chr1 151452495	8	T>C	0.375	0.999966	-	ENSG00000143442.22	protein_coding	POGZ	Within a protein_coding intron
chr1 151452609	18	T>C	0.166667	0.999388	-	ENSG00000143442.22	protein_coding	POGZ	Within a protein_coding intron
chr1 151452622	17	T>C	0.176471	0.999492	-	ENSG00000143442.22	protein_coding	POGZ	Within a protein_coding intron
chr1 151452833	7	T>C	0.857143	1	-	ENSG00000143442.22	protein_coding	POGZ	Within a protein_coding intron
chr1 151453193	7	T>C	0.285714	0.99854	-	ENSG00000143442.22	protein_coding	POGZ	Within a protein_coding intron
chr1 151453199	7	T>C	0.428571	0.99998	-	ENSG00000143442.22	protein_coding	POGZ	Within a protein_coding intron
chr1 151454923	25	T>C	0.32	1	-	ENSG00000143442.22	protein_coding	POGZ	Within a protein_coding intron
chr1 151454925	25	T>C	0.2	0.999996	-	ENSG00000143442.22	protein_coding	POGZ	Within a protein_coding intron
chr1 151455190	6	T>C	0.666667	1	-	ENSG00000143442.22	protein_coding	POGZ	Within a protein_coding UTR
chr1 151459156	41	T>C	0.536585	1	-	ENSG00000143442.22	protein_coding	POGZ	Within a protein_coding UTR
chr1 151545056	10	A>G	0.2	0.996564	+	ENSG00000143367.16	protein_coding	TUFT1	Within a protein_coding intron
chr1 151545096	13	A>G	0.153846	0.993825	+	ENSG00000143367.16	protein_coding	TUFT1	Within a protein_coding intron
chr1 151556486	13	A>G	0.461538	1	+	ENSG00000143367.16	protein_coding	TUFT1	Within a protein_coding intron
chr1 151769525	7	T>C	0.714286	1	-	ENSG00000249602.1	lncRNA	AL589765.4	Downstream of a lncRNA exon
chr1 151871090	5	T>C	0.4	0.999408	-	ENSG00000159445.13	protein_coding	THEM4	Within a protein_coding UTR
chr1 151871153	5	T>C	0.6	0.999996	-	ENSG00000159445.13	protein_coding	THEM4	Within a protein_coding UTR
chr1 151871216	8	T>C	0.375	0.999966	-	ENSG00000159445.13	protein_coding	THEM4	Within a protein_coding UTR
chr1 151871217	8	T>C	0.25	0.997969	-	ENSG00000159445.13	protein_coding	THEM4	Within a protein_coding UTR
chr1 151874634	45	T>C	0.0888889	0.999013	-	ENSG00000159445.13	protein_coding	THEM4	Within a protein_coding UTR
chr1 151874650	44	T>C	0.545455	1	-	ENSG00000159445.13	protein_coding	THEM4	Within a protein_coding UTR
chr1 153632925	9	T>C	0.333333	0.999946	-	ENSG00000271853.5	lncRNA	AL162258.1	Within a lncRNA intron
chr1 153639577	7	A>G	0.428571	0.99998	+	ENSG00000160679.13	protein_coding	CHTOP	Within a protein_coding intron
chr1 153639913	46	A>G	0.195652	1	+	ENSG00000160679.13	protein_coding	CHTOP	Within a protein_coding intron
chr1 153639957	28	A>G	0.285714	1	+	ENSG00000160679.13	protein_coding	CHTOP	Within a protein_coding intron
chr1 153639983	33	A>G	0.121212	0.999713	+	ENSG00000160679.13	protein_coding	CHTOP	Within a protein_coding intron
chr1 153640551	23	A>G	0.130435	0.998664	+	ENSG00000160679.13	protein_coding	CHTOP	Within a protein_coding intron
chr1 153640651	17	A>G	0.235294	0.999983	+	ENSG00000160679.13	protein_coding	CHTOP	Within a protein_coding intron
chr1 153640720	24	A>G	0.166667	0.999924	+	ENSG00000160679.13	protein_coding	CHTOP	Within a protein_coding intron
chr1 153669565	27	T>C	0.111111	0.997811	-	ENSG00000143621.17	protein_coding	ILF2	Within a protein_coding intron
chr1 153753725	13	A>G	0.153846	0.993825	+	ENSG00000143624.14	protein_coding	INTS3	Within a protein_coding exon
chr1 153753730	13	A>G	0.230769	0.999794	+	ENSG00000143624.14	protein_coding	INTS3	Within a protein_coding exon
chr1 153821663	6	T>C	0.333333	0.99902	-	ENSG00000143614.10	protein_coding	GATAD2B	Within a protein_coding intron
chr1 153848795	11	T>C	0.181818	0.995734	-	ENSG00000143614.10	protein_coding	GATAD2B	Within a protein_coding intron
chr1 153848832	12	T>C	0.25	0.999845	-	ENSG00000143614.10	protein_coding	GATAD2B	Within a protein_coding intron
chr1 153848854	12	T>C	0.166667	0.99482	-	ENSG00000143614.10	protein_coding	GATAD2B	Within a protein_coding intron
chr1 153848867	12	T>C	0.333333	0.999997	-	ENSG00000143614.10	protein_coding	GATAD2B	Within a protein_coding intron
chr1 153848870	11	T>C	0.363636	0.999998	-	ENSG00000143614.10	protein_coding	GATAD2B	Within a protein_coding intron
chr1 153848871	11	T>C	0.454545	1	-	ENSG00000143614.10	protein_coding	GATAD2B	Within a protein_coding intron
chr1 153854213	12	T>C	0.583333	1	-	ENSG00000143614.10	protein_coding	GATAD2B	Within a protein_coding intron
chr1 153855511	9	T>C	0.333333	0.999946	-	ENSG00000143614.10	protein_coding	GATAD2B	Within a protein_coding intron
chr1 153855760	17	T>C	0.294118	1	-	ENSG00000143614.10	protein_coding	GATAD2B	Within a protein_coding intron
chr1 153857363	8	T>C	0.5	1	-	ENSG00000143614.10	protein_coding	GATAD2B	Within a protein_coding intron
chr1 153857415	11	T>C	0.272727	0.999886	-	ENSG00000143614.10	protein_coding	GATAD2B	Within a protein_coding intron
chr1 153863388	12	T>C	0.25	0.999845	-	ENSG00000143614.10	protein_coding	GATAD2B	Within a protein_coding intron
chr1 153864432	14	T>C	0.285714	0.999993	-	ENSG00000143614.10	protein_coding	GATAD2B	Within a protein_coding intron
chr1 153864586	9	T>C	0.333333	0.999946	-	ENSG00000143614.10	protein_coding	GATAD2B	Within a protein_coding intron
chr1 153866092	12	T>C	0.166667	0.99482	-	ENSG00000143614.10	protein_coding	GATAD2B	Within a protein_coding intron
chr1 153866913	6	T>C	0.333333	0.99902	-	ENSG00000143614.10	protein_coding	GATAD2B	Within a protein_coding intron
chr1 153866918	6	T>C	0.5	0.99999	-	ENSG00000143614.10	protein_coding	GATAD2B	Within a protein_coding intron
chr1 153866919	6	T>C	0.5	0.99999	-	ENSG00000143614.10	protein_coding	GATAD2B	Within a protein_coding intron
chr1 153866921	6	T>C	0.5	0.99999	-	ENSG00000143614.10	protein_coding	GATAD2B	Within a protein_coding intron
chr1 153867743	11	T>C	0.181818	0.995734	-	ENSG00000143614.10	protein_coding	GATAD2B	Within a protein_coding intron
chr1 153867744	11	T>C	0.272727	0.999886	-	ENSG00000143614.10	protein_coding	GATAD2B	Within a protein_coding intron
chr1 153867748	11	T>C	0.181818	0.995734	-	ENSG00000143614.10	protein_coding	GATAD2B	Within a protein_coding intron
chr1 153869229	8	T>C	0.5	1	-	ENSG00000143614.10	protein_coding	GATAD2B	Within a protein_coding intron
chr1 153870456	14	T>C	0.285714	0.999993	-	ENSG00000143614.10	protein_coding	GATAD2B	Within a protein_coding intron
chr1 153870461	14	T>C	0.5	1	-	ENSG00000143614.10	protein_coding	GATAD2B	Within a protein_coding intron
chr1 153871743	14	T>C	0.142857	0.992751	-	ENSG00000143614.10	protein_coding	GATAD2B	Within a protein_coding intron
chr1 153874650	10	T>C	0.3	0.99992	-	ENSG00000143614.10	protein_coding	GATAD2B	Within a protein_coding intron
chr1 153875151	15	T>C	0.2	0.999665	-	ENSG00000143614.10	protein_coding	GATAD2B	Within a protein_coding intron
chr1 153875157	15	T>C	0.4	1	-	ENSG00000143614.10	protein_coding	GATAD2B	Within a protein_coding intron
chr1 153884251	8	T>C	0.25	0.997969	-	ENSG00000143614.10	protein_coding	GATAD2B	Within a protein_coding intron
chr1 153884558	11	T>C	0.363636	0.999998	-	ENSG00000143614.10	protein_coding	GATAD2B	Within a protein_coding intron
chr1 153884960	5	T>C	0.4	0.999408	-	ENSG00000143614.10	protein_coding	GATAD2B	Within a protein_coding intron
chr1 153885678	9	T>C	0.222222	0.99731	-	ENSG00000143614.10	protein_coding	GATAD2B	Within a protein_coding intron
chr1 153885741	9	T>C	0.333333	0.999946	-	ENSG00000143614.10	protein_coding	GATAD2B	Within a protein_coding intron
chr1 153887904	13	T>C	0.153846	0.993825	-	ENSG00000143614.10	protein_coding	GATAD2B	Within a protein_coding intron
chr1 153891913	16	T>C	0.1875	0.999584	-	ENSG00000143614.10	protein_coding	GATAD2B	Within a protein_coding intron
chr1 153891929	16	T>C	0.125	0.99037	-	ENSG00000143614.10	protein_coding	GATAD2B	Within a protein_coding intron
chr1 153894233	11	T>C	0.181818	0.995734	-	ENSG00000143614.10	protein_coding	GATAD2B	Within a protein_coding intron
chr1 153900357	15	T>C	0.266667	0.999991	-	ENSG00000143614.10	protein_coding	GATAD2B	Within a protein_coding intron
chr1 153903028	6	T>C	0.5	0.99999	-	ENSG00000143614.10	protein_coding	GATAD2B	Within a protein_coding intron
chr1 153904156	12	T>C	0.166667	0.99482	-	ENSG00000143614.10	protein_coding	GATAD2B	Within a protein_coding intron
chr1 153904158	12	T>C	0.166667	0.99482	-	ENSG00000143614.10	protein_coding	GATAD2B	Within a protein_coding intron
chr1 153905254	14	T>C	0.142857	0.992751	-	ENSG00000143614.10	protein_coding	GATAD2B	Within a protein_coding intron
chr1 153908259	10	T>C	0.5	1	-	ENSG00000143614.10	protein_coding	GATAD2B	Within a protein_coding intron
chr1 153916032	17	T>C	0.176471	0.999492	-	ENSG00000143614.10	protein_coding	GATAD2B	Within a protein_coding intron
chr1 153992593	36	A>G	0.0833333	0.994846	+	ENSG00000177954.14	protein_coding	RPS27	Downstream of a protein_coding UTR
chr1 153993445	20	A>G	0.35	1	+	ENSG00000177954.14	protein_coding	RPS27	Downstream of a protein_coding UTR
chr1 153993451	20	A>G	0.15	0.999141	+	ENSG00000177954.14	protein_coding	RPS27	Downstream of a protein_coding UTR
chr1 153996491	11	A>G	0.272727	0.999886	+	ENSG00000231416.1	processed_pseudogene	AL358472.1	Downstream of a processed_pseudogene exon
chr1 15412520	20	A>G	0.5	1	+	ENSG00000142634.13	protein_coding	EFHD2	Within a protein_coding intron
chr1 154162217	9	T>C	0.222222	0.99731	-	ENSG00000143549.21	protein_coding	TPM3	Within a protein_coding UTR
chr1 154207203	69	T>C	0.637681	1	-	ENSG00000143612.21	protein_coding	C1orf43	Within a protein_coding UTR
chr1 154243497	6	A>G	0.333333	0.99902	+	ENSG00000143569.19	protein_coding	UBAP2L	Within a protein_coding intron
chr1 154245666	6	A>G	0.333333	0.99902	+	ENSG00000143569.19	protein_coding	UBAP2L	Within a protein_coding intron
chr1 154248097	5	A>G	0.6	0.999996	+	ENSG00000143569.19	protein_coding	UBAP2L	Within a protein_coding intron
chr1 154248219	11	A>G	0.181818	0.995734	+	ENSG00000143569.19	protein_coding	UBAP2L	Within a protein_coding intron
chr1 154250616	17	A>G	0.352941	1	+	ENSG00000143569.19	protein_coding	UBAP2L	Within a protein_coding intron
chr1 154336617	7	A>G	0.285714	0.99854	+	ENSG00000143515.19	protein_coding	ATP8B2	Within a protein_coding intron
chr1 154336645	7	A>G	0.428571	0.99998	+	ENSG00000143515.19	protein_coding	ATP8B2	Within a protein_coding intron
chr1 15491540	6	T>C	0.5	0.99999	-	ENSG00000132906.18	protein_coding	CASP9	Within a protein_coding UTR
chr1 154937536	13	A>G	0.769231	1	+	ENSG00000270361.1	lncRNA	AL451085.1	Within a lncRNA exon
chr1 155016481	146	A>G	0.657534	1	+	ENSG00000160685.13	protein_coding	ZBTB7B	Within a protein_coding CDS
chr1 155055343	5	A>G	0.4	0.999408	+	ENSG00000143537.14	protein_coding	ADAM15	Within a protein_coding intron
chr1 155215684	28	T>C	0.214286	1	-	ENSG00000160766.14	transcribed_unprocessed_pseudogene	GBAP1	Within a transcribed_unprocessed_pseudogene exon
chr1 155220640	6	T>C	0.333333	0.99902	-	ENSG00000160766.14	transcribed_unprocessed_pseudogene	GBAP1	Within a transcribed_unprocessed_pseudogene intron
chr1 155220664	7	T>C	0.428571	0.99998	-	ENSG00000160766.14	transcribed_unprocessed_pseudogene	GBAP1	Within a transcribed_unprocessed_pseudogene intron
chr1 155223043	8	T>C	0.625	1	-	ENSG00000160766.14	transcribed_unprocessed_pseudogene	GBAP1	Within a transcribed_unprocessed_pseudogene intron
chr1 155223767	10	T>C	0.2	0.996564	-	ENSG00000160766.14	transcribed_unprocessed_pseudogene	GBAP1	Within a transcribed_unprocessed_pseudogene intron
chr1 155223790	9	T>C	0.444444	0.999999	-	ENSG00000160766.14	transcribed_unprocessed_pseudogene	GBAP1	Within a transcribed_unprocessed_pseudogene intron
chr1 155223819	8	T>C	0.625	1	-	ENSG00000160766.14	transcribed_unprocessed_pseudogene	GBAP1	Within a transcribed_unprocessed_pseudogene intron
chr1 155224053	12	T>C	0.416667	1	-	ENSG00000160766.14	transcribed_unprocessed_pseudogene	GBAP1	Within a transcribed_unprocessed_pseudogene intron
chr1 155224619	10	T>C	0.2	0.996564	-	ENSG00000160766.14	transcribed_unprocessed_pseudogene	GBAP1	Within a transcribed_unprocessed_pseudogene intron
chr1 155224678	9	T>C	0.666667	1	-	ENSG00000160766.14	transcribed_unprocessed_pseudogene	GBAP1	Within a transcribed_unprocessed_pseudogene intron
chr1 155233046	6	A>G	0.833333	1	+	ENSG00000236675.1	unprocessed_pseudogene	MTX1P1	Within a unprocessed_pseudogene exon
chr1 155244215	95	T>C	0.105263	1	-	ENSG00000177628.16	protein_coding	GBA	Within a protein_coding exon
chr1 155313880	10	A>G	0.3	0.99992	+	ENSG00000160752.15	protein_coding	FDPS	Within a protein_coding intron
chr1 155313912	10	A>G	0.2	0.996564	+	ENSG00000160752.15	protein_coding	FDPS	Within a protein_coding intron
chr1 155313919	8	A>G	0.5	1	+	ENSG00000160752.15	protein_coding	FDPS	Within a protein_coding intron
chr1 155314016	11	A>G	0.363636	0.999998	+	ENSG00000160752.15	protein_coding	FDPS	Within a protein_coding intron
chr1 155399426	18	T>C	0.555556	1	-	ENSG00000116539.14	protein_coding	ASH1L	Within a protein_coding intron
chr1 155399455	16	T>C	0.5625	1	-	ENSG00000116539.14	protein_coding	ASH1L	Within a protein_coding intron
chr1 155402800	7	T>C	0.428571	0.99998	-	ENSG00000116539.14	protein_coding	ASH1L	Within a protein_coding intron
chr1 155404296	7	T>C	0.285714	0.99854	-	ENSG00000116539.14	protein_coding	ASH1L	Within a protein_coding intron
chr1 155423483	8	T>C	0.25	0.997969	-	ENSG00000116539.14	protein_coding	ASH1L	Within a protein_coding intron
chr1 155423507	10	T>C	0.2	0.996564	-	ENSG00000116539.14	protein_coding	ASH1L	Within a protein_coding intron
chr1 155448039	8	T>C	0.5	1	-	ENSG00000116539.14	protein_coding	ASH1L	Within a protein_coding intron
chr1 155452760	12	T>C	0.666667	1	-	ENSG00000116539.14	protein_coding	ASH1L	Within a protein_coding intron
chr1 155452761	12	T>C	0.416667	1	-	ENSG00000116539.14	protein_coding	ASH1L	Within a protein_coding intron
chr1 155453167	17	T>C	0.705882	1	-	ENSG00000116539.14	protein_coding	ASH1L	Within a protein_coding intron
chr1 155469323	12	T>C	0.416667	1	-	ENSG00000116539.14	protein_coding	ASH1L	Within a protein_coding intron
chr1 155469386	20	T>C	0.4	1	-	ENSG00000116539.14	protein_coding	ASH1L	Within a protein_coding intron
chr1 155469425	21	T>C	0.380952	1	-	ENSG00000116539.14	protein_coding	ASH1L	Within a protein_coding intron
chr1 155470690	13	T>C	0.461538	1	-	ENSG00000116539.14	protein_coding	ASH1L	Within a protein_coding intron
chr1 155470716	15	T>C	0.4	1	-	ENSG00000116539.14	protein_coding	ASH1L	Within a protein_coding intron
chr1 155470722	15	T>C	0.133333	0.991599	-	ENSG00000116539.14	protein_coding	ASH1L	Within a protein_coding intron
chr1 155470747	17	T>C	0.529412	1	-	ENSG00000116539.14	protein_coding	ASH1L	Within a protein_coding intron
chr1 155470748	16	T>C	0.5625	1	-	ENSG00000116539.14	protein_coding	ASH1L	Within a protein_coding intron
chr1 155470825	12	T>C	0.166667	0.99482	-	ENSG00000116539.14	protein_coding	ASH1L	Within a protein_coding intron
chr1 155472094	7	T>C	0.285714	0.99854	-	ENSG00000116539.14	protein_coding	ASH1L	Within a protein_coding intron
chr1 155472259	28	T>C	0.357143	1	-	ENSG00000116539.14	protein_coding	ASH1L	Within a protein_coding intron
chr1 155472297	32	T>C	0.21875	1	-	ENSG00000116539.14	protein_coding	ASH1L	Within a protein_coding intron
chr1 155474516	25	T>C	0.4	1	-	ENSG00000116539.14	protein_coding	ASH1L	Within a protein_coding intron
chr1 155474541	25	T>C	0.24	1	-	ENSG00000116539.14	protein_coding	ASH1L	Within a protein_coding intron
chr1 155474551	25	T>C	0.12	0.998271	-	ENSG00000116539.14	protein_coding	ASH1L	Within a protein_coding intron
chr1 155474552	24	T>C	0.208333	0.999997	-	ENSG00000116539.14	protein_coding	ASH1L	Within a protein_coding intron
chr1 155474570	39	T>C	0.25641	1	-	ENSG00000116539.14	protein_coding	ASH1L	Within a protein_coding intron
chr1 155474579	39	T>C	0.282051	1	-	ENSG00000116539.14	protein_coding	ASH1L	Within a protein_coding intron
chr1 155474607	37	T>C	0.189189	1	-	ENSG00000116539.14	protein_coding	ASH1L	Within a protein_coding intron
chr1 155474618	34	T>C	0.117647	0.999675	-	ENSG00000116539.14	protein_coding	ASH1L	Within a protein_coding intron
chr1 155474642	31	T>C	0.0967742	0.996682	-	ENSG00000116539.14	protein_coding	ASH1L	Within a protein_coding intron
chr1 155475233	11	T>C	0.545455	1	-	ENSG00000116539.14	protein_coding	ASH1L	Within a protein_coding intron
chr1 155475248	13	T>C	0.307692	0.999995	-	ENSG00000116539.14	protein_coding	ASH1L	Within a protein_coding intron
chr1 155519945	11	T>C	0.272727	0.999886	-	ENSG00000116539.14	protein_coding	ASH1L	Within a protein_coding intron
chr1 155539587	7	T>C	0.285714	0.99854	-	ENSG00000116539.14	protein_coding	ASH1L	Within a protein_coding intron
chr1 155543328	6	T>C	0.333333	0.99902	-	ENSG00000116539.14	protein_coding	ASH1L	Within a protein_coding intron
chr1 155543697	25	T>C	0.28	1	-	ENSG00000116539.14	protein_coding	ASH1L	Within a protein_coding intron
chr1 155543883	10	T>C	0.2	0.996564	-	ENSG00000116539.14	protein_coding	ASH1L	Within a protein_coding intron
chr1 155544559	6	T>C	0.333333	0.99902	-	ENSG00000116539.14	protein_coding	ASH1L	Within a protein_coding intron
chr1 155550960	5	T>C	0.4	0.999408	-	ENSG00000116539.14	protein_coding	ASH1L	Within a protein_coding intron
chr1 155551932	14	T>C	0.142857	0.992751	-	ENSG00000116539.14	protein_coding	ASH1L	Within a protein_coding intron
chr1 155556861	10	T>C	0.3	0.99992	-	ENSG00000116539.14	protein_coding	ASH1L	Within a protein_coding intron
chr1 155556886	11	T>C	0.363636	0.999998	-	ENSG00000116539.14	protein_coding	ASH1L	Within a protein_coding intron
chr1 155556932	10	T>C	0.2	0.996564	-	ENSG00000116539.14	protein_coding	ASH1L	Within a protein_coding intron
chr1 155558419	10	T>C	0.2	0.996564	-	ENSG00000116539.14	protein_coding	ASH1L	Within a protein_coding intron
chr1 155559037	12	T>C	0.333333	0.999997	-	ENSG00000116539.14	protein_coding	ASH1L	Within a protein_coding intron
chr1 155566374	17	A>G	0.176471	0.999492	+	ENSG00000235919.4	lncRNA	ASH1L-AS1	intergenic
chr1 155567224	13	A>G	0.384615	1	+	ENSG00000235919.4	lncRNA	ASH1L-AS1	intergenic
chr1 155568179	16	A>G	0.125	0.99037	+	ENSG00000235919.4	lncRNA	ASH1L-AS1	intergenic
chr1 155568219	17	A>G	0.176471	0.999492	+	ENSG00000235919.4	lncRNA	ASH1L-AS1	intergenic
chr1 155568470	16	A>G	0.375	1	+	ENSG00000235919.4	lncRNA	ASH1L-AS1	intergenic
chr1 155568508	18	A>G	0.166667	0.999388	+	ENSG00000235919.4	lncRNA	ASH1L-AS1	intergenic
chr1 155568578	21	A>G	0.142857	0.998996	+	ENSG00000235919.4	lncRNA	ASH1L-AS1	intergenic
chr1 155568690	18	A>G	0.166667	0.999388	+	ENSG00000235919.4	lncRNA	ASH1L-AS1	intergenic
chr1 155569577	11	A>G	0.272727	0.999886	+	ENSG00000235919.4	lncRNA	ASH1L-AS1	intergenic
chr1 155662378	8	T>C	0.25	0.997969	-	ENSG00000163374.19	protein_coding	YY1AP1	Within a protein_coding intron
chr1 155669809	11	T>C	0.181818	0.995734	-	ENSG00000163374.19	protein_coding	YY1AP1	Within a protein_coding intron
chr1 155670930	6	T>C	0.333333	0.99902	-	ENSG00000163374.19	protein_coding	YY1AP1	Within a protein_coding exon
chr1 155670942	7	T>C	0.285714	0.99854	-	ENSG00000163374.19	protein_coding	YY1AP1	Within a protein_coding exon
chr1 155681529	12	T>C	0.166667	0.99482	-	ENSG00000163374.19	protein_coding	YY1AP1	Within a protein_coding intron
chr1 155681537	12	T>C	0.25	0.999845	-	ENSG00000163374.19	protein_coding	YY1AP1	Within a protein_coding intron
chr1 155681555	11	T>C	0.181818	0.995734	-	ENSG00000163374.19	protein_coding	YY1AP1	Within a protein_coding intron
chr1 155682554	8	T>C	0.25	0.997969	-	ENSG00000163374.19	protein_coding	YY1AP1	Within a protein_coding intron
chr1 155683392	21	T>C	0.142857	0.998996	-	ENSG00000163374.19	protein_coding	YY1AP1	Within a protein_coding intron
chr1 155683404	21	T>C	0.428571	1	-	ENSG00000163374.19	protein_coding	YY1AP1	Within a protein_coding intron
chr1 155683414	23	T>C	0.217391	0.999998	-	ENSG00000163374.19	protein_coding	YY1AP1	Within a protein_coding intron
chr1 155684003	22	T>C	0.136364	0.998838	-	ENSG00000163374.19	protein_coding	YY1AP1	Within a protein_coding intron
chr1 155684076	22	T>C	0.227273	0.999998	-	ENSG00000163374.19	protein_coding	YY1AP1	Within a protein_coding intron
chr1 155684858	15	T>C	0.266667	0.999991	-	ENSG00000163374.19	protein_coding	YY1AP1	Within a protein_coding intron
chr1 15571988	6	T>C	0.333333	0.99902	-	ENSG00000116771.6	protein_coding	AGMAT	Within a protein_coding UTR
chr1 15572021	8	T>C	0.5	1	-	ENSG00000116771.6	protein_coding	AGMAT	Within a protein_coding UTR
chr1 15572029	8	T>C	0.75	1	-	ENSG00000116771.6	protein_coding	AGMAT	Within a protein_coding UTR
chr1 155726169	23	A>G	0.391304	1	+	ENSG00000132676.16	protein_coding	DAP3	Within a protein_coding exon
chr1 155726177	22	A>G	0.136364	0.998838	+	ENSG00000132676.16	protein_coding	DAP3	Within a protein_coding exon
chr1 155726178	23	A>G	0.217391	0.999998	+	ENSG00000132676.16	protein_coding	DAP3	Within a protein_coding exon
chr1 15572892	8	T>C	0.375	0.999966	-	ENSG00000116771.6	protein_coding	AGMAT	Within a protein_coding UTR
chr1 15572983	8	T>C	0.375	0.999966	-	ENSG00000116771.6	protein_coding	AGMAT	Within a protein_coding UTR
chr1 15573001	7	T>C	0.428571	0.99998	-	ENSG00000116771.6	protein_coding	AGMAT	Within a protein_coding UTR
chr1 15573013	6	T>C	0.333333	0.99902	-	ENSG00000116771.6	protein_coding	AGMAT	Within a protein_coding UTR
chr1 15573079	6	T>C	0.333333	0.99902	-	ENSG00000116771.6	protein_coding	AGMAT	Within a protein_coding UTR
chr1 15573093	6	T>C	0.666667	1	-	ENSG00000116771.6	protein_coding	AGMAT	Within a protein_coding UTR
chr1 15573135	14	T>C	0.357143	1	-	ENSG00000116771.6	protein_coding	AGMAT	Within a protein_coding UTR
chr1 15573196	12	T>C	0.166667	0.99482	-	ENSG00000116771.6	protein_coding	AGMAT	Within a protein_coding UTR
chr1 15573220	12	T>C	0.666667	1	-	ENSG00000116771.6	protein_coding	AGMAT	Within a protein_coding UTR
chr1 155732309	6	A>G	0.333333	0.99902	+	ENSG00000132676.16	protein_coding	DAP3	Within a protein_coding intron
chr1 155732493	16	A>G	0.3125	1	+	ENSG00000132676.16	protein_coding	DAP3	Within a protein_coding intron
chr1 155732499	16	A>G	0.375	1	+	ENSG00000132676.16	protein_coding	DAP3	Within a protein_coding intron
chr1 155732775	8	A>G	0.375	0.999966	+	ENSG00000132676.16	protein_coding	DAP3	Within a protein_coding intron
chr1 155732861	10	A>G	0.7	1	+	ENSG00000132676.16	protein_coding	DAP3	Within a protein_coding intron
chr1 155733653	15	A>G	0.133333	0.991599	+	ENSG00000132676.16	protein_coding	DAP3	Within a protein_coding intron
chr1 155733885	12	A>G	0.583333	1	+	ENSG00000132676.16	protein_coding	DAP3	Within a protein_coding intron
chr1 155733925	16	A>G	0.375	1	+	ENSG00000132676.16	protein_coding	DAP3	Within a protein_coding intron
chr1 155734266	15	A>G	0.466667	1	+	ENSG00000132676.16	protein_coding	DAP3	Within a protein_coding intron
chr1 155734405	36	A>G	0.444444	1	+	ENSG00000132676.16	protein_coding	DAP3	Within a protein_coding intron
chr1 155734411	42	A>G	0.0714286	0.99197	+	ENSG00000132676.16	protein_coding	DAP3	Within a protein_coding intron
chr1 155734424	40	A>G	0.475	1	+	ENSG00000132676.16	protein_coding	DAP3	Within a protein_coding intron
chr1 155734439	38	A>G	0.184211	1	+	ENSG00000132676.16	protein_coding	DAP3	Within a protein_coding intron
chr1 155734451	37	A>G	0.243243	1	+	ENSG00000132676.16	protein_coding	DAP3	Within a protein_coding intron
chr1 155735418	10	A>G	0.2	0.996564	+	ENSG00000132676.16	protein_coding	DAP3	Within a protein_coding intron
chr1 155735741	16	A>G	0.125	0.99037	+	ENSG00000132676.16	protein_coding	DAP3	Within a protein_coding intron
chr1 155736493	23	A>G	0.173913	0.999937	+	ENSG00000132676.16	protein_coding	DAP3	Within a protein_coding intron
chr1 155736556	19	A>G	0.263158	0.999999	+	ENSG00000132676.16	protein_coding	DAP3	Within a protein_coding intron
chr1 155736562	17	A>G	0.176471	0.999492	+	ENSG00000132676.16	protein_coding	DAP3	Within a protein_coding intron
chr1 155750867	7	A>G	0.571429	1	+	ENSG00000203761.5	unprocessed_pseudogene	MSTO2P	Downstream of a unprocessed_pseudogene exon
chr1 155750903	5	A>G	0.6	0.999996	+	ENSG00000203761.5	unprocessed_pseudogene	MSTO2P	Downstream of a unprocessed_pseudogene exon
chr1 155750921	5	A>G	0.6	0.999996	+	ENSG00000203761.5	unprocessed_pseudogene	MSTO2P	Downstream of a unprocessed_pseudogene exon
chr1 155750984	6	A>G	0.5	0.99999	+	ENSG00000203761.5	unprocessed_pseudogene	MSTO2P	Downstream of a unprocessed_pseudogene exon
chr1 155751011	8	A>G	0.625	1	+	ENSG00000203761.5	unprocessed_pseudogene	MSTO2P	Downstream of a unprocessed_pseudogene exon
chr1 155763837	15	T>C	0.4	1	-	ENSG00000116580.18	protein_coding	GON4L	Within a protein_coding intron
chr1 155763840	17	T>C	0.352941	1	-	ENSG00000116580.18	protein_coding	GON4L	Within a protein_coding intron
chr1 155763881	13	T>C	0.153846	0.993825	-	ENSG00000116580.18	protein_coding	GON4L	Within a protein_coding intron
chr1 155764315	11	T>C	0.272727	0.999886	-	ENSG00000116580.18	protein_coding	GON4L	Within a protein_coding intron
chr1 155779037	8	T>C	0.375	0.999966	-	ENSG00000116580.18	protein_coding	GON4L	Within a protein_coding intron
chr1 155881829	41	A>G	0.195122	1	+	ENSG00000132718.9	protein_coding	SYT11	Within a protein_coding UTR
chr1 155881846	45	A>G	0.244444	1	+	ENSG00000132718.9	protein_coding	SYT11	Within a protein_coding UTR
chr1 155883270	11	A>G	0.363636	0.999998	+	ENSG00000132718.9	protein_coding	SYT11	Within a protein_coding UTR
chr1 155932809	6	T>C	0.333333	0.99902	-	ENSG00000132680.11	protein_coding	KHDC4	Within a protein_coding intron
chr1 155932877	11	T>C	0.363636	0.999998	-	ENSG00000132680.11	protein_coding	KHDC4	Within a protein_coding intron
chr1 155932933	8	T>C	0.25	0.997969	-	ENSG00000132680.11	protein_coding	KHDC4	Within a protein_coding intron
chr1 1561278	8	T>C	0.25	0.997969	-	ENSG00000160075.12	protein_coding	SSU72	Within a protein_coding UTR
chr1 1561284	7	T>C	0.428571	0.99998	-	ENSG00000160075.12	protein_coding	SSU72	Within a protein_coding UTR
chr1 1561305	5	T>C	0.4	0.999408	-	ENSG00000160075.12	protein_coding	SSU72	Within a protein_coding UTR
chr1 156198713	12	A>G	0.25	0.999845	+	ENSG00000160785.13	protein_coding	SLC25A44	Within a protein_coding exon
chr1 156329817	6	T>C	0.333333	0.99902	-	ENSG00000163468.15	protein_coding	CCT3	Within a protein_coding intron
chr1 156329831	6	T>C	0.333333	0.99902	-	ENSG00000163468.15	protein_coding	CCT3	Within a protein_coding intron
chr1 156469325	6	T>C	0.333333	0.99902	-	ENSG00000116604.18	protein_coding	MEF2D	Within a protein_coding intron
chr1 156469395	13	T>C	0.384615	1	-	ENSG00000116604.18	protein_coding	MEF2D	Within a protein_coding intron
chr1 156469764	16	T>C	0.4375	1	-	ENSG00000116604.18	protein_coding	MEF2D	Within a protein_coding intron
chr1 156469774	16	T>C	0.3125	1	-	ENSG00000116604.18	protein_coding	MEF2D	Within a protein_coding intron
chr1 156469786	20	T>C	0.4	1	-	ENSG00000116604.18	protein_coding	MEF2D	Within a protein_coding intron
chr1 156469834	19	T>C	0.210526	0.999973	-	ENSG00000116604.18	protein_coding	MEF2D	Within a protein_coding intron
chr1 156477111	271	T>C	0.258303	1	-	ENSG00000116604.18	protein_coding	MEF2D	Within a protein_coding CDS
chr1 156493056	15	T>C	0.266667	0.999991	-	ENSG00000116604.18	protein_coding	MEF2D	Within a protein_coding intron
chr1 156499455	16	T>C	0.25	0.999988	-	ENSG00000116604.18	protein_coding	MEF2D	Within a protein_coding UTR
chr1 156530177	13	T>C	0.923077	1	-	ENSG00000183856.11	protein_coding	IQGAP3	Within a protein_coding CDS
chr1 156635473	7	T>C	0.285714	0.99854	-	ENSG00000272068.1	lncRNA	AL365181.2	intergenic
chr1 156713630	15	T>C	0.133333	0.991599	-	ENSG00000223356.1	lncRNA	AL590666.1	Downstream of a lncRNA exon
chr1 156730650	7	A>G	0.714286	1	+	ENSG00000143303.12	protein_coding	RRNAD1	Within a protein_coding intron
chr1 156730707	11	A>G	0.181818	0.995734	+	ENSG00000143303.12	protein_coding	RRNAD1	Within a protein_coding intron
chr1 156731224	10	A>G	0.4	0.999999	+	ENSG00000143303.12	protein_coding	RRNAD1	Within a protein_coding intron
chr1 156731326	8	A>G	0.25	0.997969	+	ENSG00000143303.12	protein_coding	RRNAD1	Within a protein_coding intron
chr1 156734606	8	A>G	0.25	0.997969	+	ENSG00000143303.12	protein_coding	RRNAD1	Within a protein_coding intron
chr1 156734612	8	A>G	0.375	0.999966	+	ENSG00000143303.12	protein_coding	RRNAD1	Within a protein_coding intron
chr1 156734661	6	A>G	0.5	0.99999	+	ENSG00000143303.12	protein_coding	RRNAD1	Within a protein_coding intron
chr1 156737342	109	T>C	0.40367	1	-	ENSG00000143314.12	protein_coding	MRPL24	Within a protein_coding UTR
chr1 157038937	5	T>C	0.4	0.999408	-	ENSG00000132694.19	protein_coding	ARHGEF11	Within a protein_coding intron
chr1 160251611	12	T>C	0.333333	0.999997	-	ENSG00000132716.19	protein_coding	DCAF8	Within a protein_coding intron
chr1 160253288	9	T>C	0.444444	0.999999	-	ENSG00000132716.19	protein_coding	DCAF8	Within a protein_coding intron
chr1 160258180	9	T>C	0.888889	1	-	ENSG00000132716.19	protein_coding	DCAF8	Within a protein_coding intron
chr1 160266922	15	T>C	0.866667	1	-	ENSG00000224261.2	processed_pseudogene	RPSAP18	Within a processed_pseudogene exon
chr1 160303163	6	T>C	0.666667	1	-	ENSG00000122218.16	protein_coding	COPA	Within a protein_coding intron
chr1 160350197	250	A>G	0.036	0.998972	+	ENSG00000162736.17	protein_coding	NCSTN	Within a protein_coding CDS
chr1 16057858	22	T>C	0.772727	1	-	ENSG00000185519.9	protein_coding	FAM131C	Within a protein_coding UTR
chr1 160676089	15	T>C	0.266667	0.999991	-	ENSG00000117091.10	protein_coding	CD48	intergenic
chr1 160676103	14	T>C	0.357143	1	-	ENSG00000117091.10	protein_coding	CD48	intergenic
chr1 160676567	18	T>C	0.777778	1	-	ENSG00000117091.10	protein_coding	CD48	intergenic
chr1 160704409	12	T>C	0.5	1	-	ENSG00000117091.10	protein_coding	CD48	Within a protein_coding intron
chr1 160705485	9	T>C	0.444444	0.999999	-	ENSG00000117091.10	protein_coding	CD48	Within a protein_coding intron
chr1 160705495	11	T>C	0.272727	0.999886	-	ENSG00000117091.10	protein_coding	CD48	Within a protein_coding intron
chr1 160705496	11	T>C	0.454545	1	-	ENSG00000117091.10	protein_coding	CD48	Within a protein_coding intron
chr1 160743909	50	A>G	0.14	0.999999	+	ENSG00000026751.17	protein_coding	SLAMF7	Within a protein_coding intron
chr1 160747553	19	A>G	0.157895	0.999271	+	ENSG00000026751.17	protein_coding	SLAMF7	Within a protein_coding intron
chr1 160815601	11	A>G	0.181818	0.995734	+	ENSG00000122224.18	protein_coding	LY9	Within a protein_coding intron
chr1 160815666	10	A>G	0.3	0.99992	+	ENSG00000122224.18	protein_coding	LY9	Within a protein_coding intron
chr1 160995589	15	T>C	0.333333	1	-	ENSG00000158769.18	protein_coding	F11R	Within a protein_coding UTR
chr1 160996561	111	T>C	0.522523	1	-	ENSG00000158769.18	protein_coding	F11R	Within a protein_coding UTR
chr1 160996562	113	T>C	0.539823	1	-	ENSG00000158769.18	protein_coding	F11R	Within a protein_coding UTR
chr1 160996563	114	T>C	0.368421	1	-	ENSG00000158769.18	protein_coding	F11R	Within a protein_coding UTR
chr1 160996628	116	T>C	0.0775862	0.999997	-	ENSG00000158769.18	protein_coding	F11R	Within a protein_coding UTR
chr1 160996644	112	T>C	0.848214	1	-	ENSG00000158769.18	protein_coding	F11R	Within a protein_coding UTR
chr1 160996809	85	T>C	0.235294	1	-	ENSG00000158769.18	protein_coding	F11R	Within a protein_coding UTR
chr1 160997665	69	T>C	0.246377	1	-	ENSG00000158769.18	protein_coding	F11R	Within a protein_coding UTR
chr1 160998027	22	T>C	0.181818	0.999948	-	ENSG00000158769.18	protein_coding	F11R	Within a protein_coding UTR
chr1 160998043	22	T>C	0.545455	1	-	ENSG00000158769.18	protein_coding	F11R	Within a protein_coding UTR
chr1 160998066	34	T>C	0.264706	1	-	ENSG00000158769.18	protein_coding	F11R	Within a protein_coding UTR
chr1 160998101	67	T>C	0.313433	1	-	ENSG00000158769.18	protein_coding	F11R	Within a protein_coding UTR
chr1 160998106	66	T>C	0.0909091	0.99995	-	ENSG00000158769.18	protein_coding	F11R	Within a protein_coding UTR
chr1 160998148	75	T>C	0.213333	1	-	ENSG00000158769.18	protein_coding	F11R	Within a protein_coding UTR
chr1 161058230	20	T>C	0.3	1	-	ENSG00000186517.14	protein_coding	ARHGAP30	Within a protein_coding intron
chr1 161058439	7	T>C	0.285714	0.99854	-	ENSG00000186517.14	protein_coding	ARHGAP30	Within a protein_coding intron
chr1 161058545	11	T>C	0.181818	0.995734	-	ENSG00000186517.14	protein_coding	ARHGAP30	Within a protein_coding intron
chr1 161060093	15	T>C	0.533333	1	-	ENSG00000186517.14	protein_coding	ARHGAP30	Within a protein_coding intron
chr1 161060430	9	T>C	0.222222	0.99731	-	ENSG00000186517.14	protein_coding	ARHGAP30	Within a protein_coding intron
chr1 161060909	21	T>C	0.142857	0.998996	-	ENSG00000186517.14	protein_coding	ARHGAP30	Within a protein_coding intron
chr1 161062511	15	T>C	0.2	0.999665	-	ENSG00000186517.14	protein_coding	ARHGAP30	Within a protein_coding intron
chr1 161062574	13	T>C	0.538462	1	-	ENSG00000186517.14	protein_coding	ARHGAP30	Within a protein_coding intron
chr1 161062620	17	T>C	0.294118	1	-	ENSG00000186517.14	protein_coding	ARHGAP30	Within a protein_coding intron
chr1 161062677	14	T>C	0.357143	1	-	ENSG00000186517.14	protein_coding	ARHGAP30	Within a protein_coding intron
chr1 161062682	13	T>C	0.384615	1	-	ENSG00000186517.14	protein_coding	ARHGAP30	Within a protein_coding intron
chr1 161062940	8	T>C	0.25	0.997969	-	ENSG00000186517.14	protein_coding	ARHGAP30	Within a protein_coding intron
chr1 161064533	18	T>C	0.333333	1	-	ENSG00000186517.14	protein_coding	ARHGAP30	Within a protein_coding intron
chr1 161064634	15	T>C	0.333333	1	-	ENSG00000186517.14	protein_coding	ARHGAP30	Within a protein_coding intron
chr1 161065113	43	T>C	0.0697674	0.991416	-	ENSG00000186517.14	protein_coding	ARHGAP30	Within a protein_coding intron
chr1 161065158	32	T>C	0.125	0.999746	-	ENSG00000186517.14	protein_coding	ARHGAP30	Within a protein_coding intron
chr1 161065235	25	T>C	0.32	1	-	ENSG00000186517.14	protein_coding	ARHGAP30	Within a protein_coding intron
chr1 161066003	19	T>C	0.315789	1	-	ENSG00000186517.14	protein_coding	ARHGAP30	Within a protein_coding intron
chr1 161066402	22	T>C	0.181818	0.999948	-	ENSG00000186517.14	protein_coding	ARHGAP30	Within a protein_coding intron
chr1 161066430	27	T>C	0.111111	0.997811	-	ENSG00000186517.14	protein_coding	ARHGAP30	Within a protein_coding intron
chr1 161066450	26	T>C	0.230769	1	-	ENSG00000186517.14	protein_coding	ARHGAP30	Within a protein_coding intron
chr1 161106973	12	T>C	0.25	0.999845	-	ENSG00000143256.5	protein_coding	PFDN2	Within a protein_coding intron
chr1 161107802	33	T>C	0.181818	0.999999	-	ENSG00000143256.5	protein_coding	PFDN2	Within a protein_coding intron
chr1 161109365	13	T>C	0.538462	1	-	ENSG00000143256.5	protein_coding	PFDN2	Within a protein_coding intron
chr1 161110994	15	T>C	0.333333	1	-	ENSG00000143256.5	protein_coding	PFDN2	Within a protein_coding intron
chr1 161286154	12	A>G	0.416667	1	+	ENSG00000248485.2	protein_coding	PCP4L1	Downstream of a protein_coding UTR
chr1 161286164	12	A>G	0.666667	1	+	ENSG00000248485.2	protein_coding	PCP4L1	Downstream of a protein_coding UTR
chr1 161286207	11	A>G	0.727273	1	+	ENSG00000248485.2	protein_coding	PCP4L1	Downstream of a protein_coding UTR
chr1 161286233	10	A>G	0.3	0.99992	+	ENSG00000248485.2	protein_coding	PCP4L1	Downstream of a protein_coding UTR
chr1 161286796	23	A>G	0.608696	1	+	ENSG00000248485.2	protein_coding	PCP4L1	Downstream of a protein_coding UTR
chr1 161286805	23	A>G	0.521739	1	+	ENSG00000248485.2	protein_coding	PCP4L1	Downstream of a protein_coding UTR
chr1 161286841	21	A>G	0.47619	1	+	ENSG00000248485.2	protein_coding	PCP4L1	Downstream of a protein_coding UTR
chr1 161286848	20	A>G	0.45	1	+	ENSG00000248485.2	protein_coding	PCP4L1	Downstream of a protein_coding UTR
chr1 161286857	21	A>G	0.238095	0.999999	+	ENSG00000248485.2	protein_coding	PCP4L1	Downstream of a protein_coding UTR
chr1 161325932	5	A>G	0.4	0.999408	+	ENSG00000143252.16	protein_coding	SDHC	Within a protein_coding intron
chr1 161354098	5	A>G	0.8	1	+	ENSG00000143252.16	protein_coding	SDHC	Within a protein_coding intron
chr1 161751130	16	A>G	0.1875	0.999584	+	ENSG00000081721.12	protein_coding	DUSP12	Within a protein_coding intron
chr1 161751165	20	A>G	0.2	0.999966	+	ENSG00000081721.12	protein_coding	DUSP12	Within a protein_coding CDS
chr1 161866865	10	A>G	0.5	1	+	ENSG00000118217.6	protein_coding	ATF6	Within a protein_coding intron
chr1 161960940	38	A>G	0.157895	0.999998	+	ENSG00000118217.6	protein_coding	ATF6	Within a protein_coding UTR
chr1 16229075	10	T>C	0.4	0.999999	-	ENSG00000288398.1	lncRNA	AL109627.1	Within a lncRNA exon
chr1 16229493	23	T>C	0.217391	0.999998	-	ENSG00000288398.1	lncRNA	AL109627.1	Within a lncRNA exon
chr1 16231084	17	T>C	0.235294	0.999983	-	ENSG00000288398.1	lncRNA	AL109627.1	Within a lncRNA exon
chr1 16231085	17	T>C	0.235294	0.999983	-	ENSG00000288398.1	lncRNA	AL109627.1	Within a lncRNA exon
chr1 16231196	27	T>C	0.37037	1	-	ENSG00000288398.1	lncRNA	AL109627.1	Within a lncRNA exon
chr1 16231223	29	T>C	0.206897	1	-	ENSG00000288398.1	lncRNA	AL109627.1	Within a lncRNA exon
chr1 163310859	11	T>C	0.272727	0.999886	-	ENSG00000143248.13	protein_coding	RGS5	Within a protein_coding intron
chr1 163310900	17	T>C	0.352941	1	-	ENSG00000143248.13	protein_coding	RGS5	Within a protein_coding intron
chr1 163310950	16	T>C	0.4375	1	-	ENSG00000143248.13	protein_coding	RGS5	Within a protein_coding intron
chr1 163310951	16	T>C	0.4375	1	-	ENSG00000143248.13	protein_coding	RGS5	Within a protein_coding intron
chr1 163310953	16	T>C	0.875	1	-	ENSG00000143248.13	protein_coding	RGS5	Within a protein_coding intron
chr1 163310968	14	T>C	0.142857	0.992751	-	ENSG00000143248.13	protein_coding	RGS5	Within a protein_coding intron
chr1 163311024	5	T>C	0.8	1	-	ENSG00000143248.13	protein_coding	RGS5	Within a protein_coding intron
chr1 163311090	6	T>C	0.5	0.99999	-	ENSG00000143248.13	protein_coding	RGS5	Within a protein_coding intron
chr1 163312085	25	T>C	0.48	1	-	ENSG00000143248.13	protein_coding	RGS5	Within a protein_coding intron
chr1 163312089	25	T>C	0.56	1	-	ENSG00000143248.13	protein_coding	RGS5	Within a protein_coding intron
chr1 163312119	28	T>C	0.285714	1	-	ENSG00000143248.13	protein_coding	RGS5	Within a protein_coding intron
chr1 163312155	29	T>C	0.413793	1	-	ENSG00000143248.13	protein_coding	RGS5	Within a protein_coding intron
chr1 163312159	24	T>C	0.166667	0.999924	-	ENSG00000143248.13	protein_coding	RGS5	Within a protein_coding intron
chr1 163312160	24	T>C	0.833333	1	-	ENSG00000143248.13	protein_coding	RGS5	Within a protein_coding intron
chr1 163312361	5	T>C	0.6	0.999996	-	ENSG00000143248.13	protein_coding	RGS5	Within a protein_coding intron
chr1 163334636	6	A>G	0.5	0.99999	+	ENSG00000143228.13	protein_coding	NUF2	Within a protein_coding intron
chr1 163334673	9	A>G	0.222222	0.99731	+	ENSG00000143228.13	protein_coding	NUF2	Within a protein_coding intron
chr1 163335115	12	A>G	0.416667	1	+	ENSG00000143228.13	protein_coding	NUF2	Within a protein_coding intron
chr1 16373745	8	A>G	0.5	1	+	ENSG00000055070.17	protein_coding	SZRD1	Within a protein_coding intron
chr1 164574718	11	A>G	0.181818	0.995734	+	ENSG00000185630.19	protein_coding	PBX1	Within a protein_coding intron
chr1 164589580	19	A>G	0.157895	0.999271	+	ENSG00000185630.19	protein_coding	PBX1	Within a protein_coding intron
chr1 164594188	19	A>G	0.210526	0.999973	+	ENSG00000185630.19	protein_coding	PBX1	Within a protein_coding intron
chr1 164600483	11	A>G	0.818182	1	+	ENSG00000185630.19	protein_coding	PBX1	Within a protein_coding intron
chr1 164600523	14	A>G	0.642857	1	+	ENSG00000185630.19	protein_coding	PBX1	Within a protein_coding intron
chr1 164604155	16	A>G	0.4375	1	+	ENSG00000185630.19	protein_coding	PBX1	Within a protein_coding intron
chr1 164604175	17	A>G	0.176471	0.999492	+	ENSG00000185630.19	protein_coding	PBX1	Within a protein_coding intron
chr1 164609580	11	A>G	0.181818	0.995734	+	ENSG00000185630.19	protein_coding	PBX1	Within a protein_coding intron
chr1 164612991	19	A>G	0.263158	0.999999	+	ENSG00000185630.19	protein_coding	PBX1	Within a protein_coding intron
chr1 164617047	18	A>G	0.166667	0.999388	+	ENSG00000185630.19	protein_coding	PBX1	Within a protein_coding intron
chr1 164652127	20	A>G	0.55	1	+	ENSG00000185630.19	protein_coding	PBX1	Within a protein_coding exon
chr1 164652175	14	A>G	0.571429	1	+	ENSG00000185630.19	protein_coding	PBX1	Within a protein_coding intron
chr1 164652197	14	A>G	0.642857	1	+	ENSG00000185630.19	protein_coding	PBX1	Within a protein_coding intron
chr1 164652199	14	A>G	0.428571	1	+	ENSG00000185630.19	protein_coding	PBX1	Within a protein_coding intron
chr1 164652200	14	A>G	0.785714	1	+	ENSG00000185630.19	protein_coding	PBX1	Within a protein_coding intron
chr1 164653647	11	A>G	0.454545	1	+	ENSG00000185630.19	protein_coding	PBX1	Within a protein_coding intron
chr1 164653649	11	A>G	0.181818	0.995734	+	ENSG00000185630.19	protein_coding	PBX1	Within a protein_coding intron
chr1 164653650	11	A>G	0.363636	0.999998	+	ENSG00000185630.19	protein_coding	PBX1	Within a protein_coding intron
chr1 164653671	13	A>G	0.307692	0.999995	+	ENSG00000185630.19	protein_coding	PBX1	Within a protein_coding intron
chr1 164653719	14	A>G	0.5	1	+	ENSG00000185630.19	protein_coding	PBX1	Within a protein_coding intron
chr1 164653720	14	A>G	0.142857	0.992751	+	ENSG00000185630.19	protein_coding	PBX1	Within a protein_coding intron
chr1 16465529	10	T>C	0.4	0.999999	-	ENSG00000080947.15	transcribed_unprocessed_pseudogene	CROCCP3	Upstream of a transcribed_unprocessed_pseudogene exon
chr1 164661556	19	A>G	0.578947	1	+	ENSG00000185630.19	protein_coding	PBX1	Within a protein_coding intron
chr1 164661661	13	A>G	0.307692	0.999995	+	ENSG00000185630.19	protein_coding	PBX1	Within a protein_coding intron
chr1 164661670	11	A>G	0.636364	1	+	ENSG00000185630.19	protein_coding	PBX1	Within a protein_coding intron
chr1 164662101	6	A>G	0.5	0.99999	+	ENSG00000185630.19	protein_coding	PBX1	Within a protein_coding intron
chr1 164662179	9	A>G	0.555556	1	+	ENSG00000185630.19	protein_coding	PBX1	Within a protein_coding intron
chr1 164662205	9	A>G	0.333333	0.999946	+	ENSG00000185630.19	protein_coding	PBX1	Within a protein_coding intron
chr1 164662206	9	A>G	0.222222	0.99731	+	ENSG00000185630.19	protein_coding	PBX1	Within a protein_coding intron
chr1 164662276	12	A>G	0.166667	0.99482	+	ENSG00000185630.19	protein_coding	PBX1	Within a protein_coding intron
chr1 164684480	15	A>G	0.266667	0.999991	+	ENSG00000185630.19	protein_coding	PBX1	Within a protein_coding exon
chr1 164690997	5	A>G	0.6	0.999996	+	ENSG00000185630.19	protein_coding	PBX1	Within a protein_coding intron
chr1 164694212	14	A>G	0.857143	1	+	ENSG00000185630.19	protein_coding	PBX1	Within a protein_coding intron
chr1 164751829	10	A>G	0.4	0.999999	+	ENSG00000185630.19	protein_coding	PBX1	Within a protein_coding intron
chr1 16513728	15	T>C	0.2	0.999665	-	ENSG00000206652.1	snRNA	RNU1-1	Upstream of a snRNA exon
chr1 165731127	7	T>C	0.285714	0.99854	-	ENSG00000143183.18	protein_coding	TMCO1	Within a protein_coding intron
chr1 165740071	7	T>C	0.857143	1	-	ENSG00000143183.18	protein_coding	TMCO1	Within a protein_coding intron
chr1 165740073	8	T>C	0.375	0.999966	-	ENSG00000143183.18	protein_coding	TMCO1	Within a protein_coding intron
chr1 165829909	15	A>G	0.2	0.999665	+	ENSG00000143179.16	protein_coding	UCK2	Within a protein_coding intron
chr1 165830029	38	A>G	0.131579	0.999967	+	ENSG00000143179.16	protein_coding	UCK2	Within a protein_coding intron
chr1 165831071	12	A>G	0.166667	0.99482	+	ENSG00000143179.16	protein_coding	UCK2	Within a protein_coding intron
chr1 165831150	29	A>G	0.103448	0.997283	+	ENSG00000143179.16	protein_coding	UCK2	Within a protein_coding intron
chr1 1658422	15	T>C	0.133333	0.991599	-	ENSG00000248333.9	protein_coding	CDK11B	Within a protein_coding intron
chr1 165845747	38	A>G	0.447368	1	+	ENSG00000143179.16	protein_coding	UCK2	Within a protein_coding intron
chr1 165846042	8	A>G	0.375	0.999966	+	ENSG00000143179.16	protein_coding	UCK2	Within a protein_coding intron
chr1 165846241	11	A>G	0.727273	1	+	ENSG00000143179.16	protein_coding	UCK2	Within a protein_coding intron
chr1 165846247	11	A>G	0.181818	0.995734	+	ENSG00000143179.16	protein_coding	UCK2	Within a protein_coding intron
chr1 165859631	20	A>G	0.35	1	+	ENSG00000143179.16	protein_coding	UCK2	Within a protein_coding intron
chr1 165893968	13	A>G	0.153846	0.993825	+	ENSG00000143179.16	protein_coding	UCK2	Within a protein_coding intron
chr1 165912180	13	A>G	0.538462	1	+	ENSG00000143179.16	protein_coding	UCK2	Downstream of a protein_coding UTR
chr1 165912183	13	A>G	0.153846	0.993825	+	ENSG00000143179.16	protein_coding	UCK2	Downstream of a protein_coding UTR
chr1 165913379	13	A>G	0.153846	0.993825	+	ENSG00000143179.16	protein_coding	UCK2	Downstream of a protein_coding UTR
chr1 165913452	16	A>G	0.3125	1	+	ENSG00000143179.16	protein_coding	UCK2	Downstream of a protein_coding UTR
chr1 165919819	12	A>G	0.583333	1	+	ENSG00000143179.16	protein_coding	UCK2	intergenic
chr1 16624724	7	T>C	0.285714	0.99854	-	ENSG00000215908.10	transcribed_unprocessed_pseudogene	CROCCP2	Within a transcribed_unprocessed_pseudogene intron
chr1 1663038	50	T>C	0.54	1	-	ENSG00000189339.12	protein_coding	SLC35E2B	Within a protein_coding UTR
chr1 1663538	43	T>C	0.186047	1	-	ENSG00000189339.12	protein_coding	SLC35E2B	Within a protein_coding UTR
chr1 1663567	44	T>C	0.340909	1	-	ENSG00000189339.12	protein_coding	SLC35E2B	Within a protein_coding UTR
chr1 1663609	51	T>C	0.176471	1	-	ENSG00000189339.12	protein_coding	SLC35E2B	Within a protein_coding UTR
chr1 1664099	116	T>C	0.0603448	0.999829	-	ENSG00000189339.12	protein_coding	SLC35E2B	Within a protein_coding UTR
chr1 1664100	117	T>C	0.0512821	0.998837	-	ENSG00000189339.12	protein_coding	SLC35E2B	Within a protein_coding UTR
chr1 1664101	117	T>C	0.119658	1	-	ENSG00000189339.12	protein_coding	SLC35E2B	Within a protein_coding UTR
chr1 1664147	102	T>C	0.852941	1	-	ENSG00000189339.12	protein_coding	SLC35E2B	Within a protein_coding UTR
chr1 1664757	37	T>C	0.243243	1	-	ENSG00000189339.12	protein_coding	SLC35E2B	Within a protein_coding UTR
chr1 166857476	11	T>C	0.181818	0.995734	-	ENSG00000152382.6	protein_coding	TADA1	Within a protein_coding UTR
chr1 167239022	10	A>G	0.5	1	+	ENSG00000143190.23	protein_coding	POU2F1	Within a protein_coding intron
chr1 167282351	14	A>G	0.142857	0.992751	+	ENSG00000143190.23	protein_coding	POU2F1	Within a protein_coding intron
chr1 167636643	16	A>G	0.125	0.99037	+	ENSG00000198771.11	protein_coding	RCSD1	Within a protein_coding intron
chr1 167638872	10	A>G	0.5	1	+	ENSG00000198771.11	protein_coding	RCSD1	Within a protein_coding intron
chr1 167639038	11	A>G	0.272727	0.999886	+	ENSG00000198771.11	protein_coding	RCSD1	Within a protein_coding intron
chr1 167639556	14	A>G	0.214286	0.999735	+	ENSG00000198771.11	protein_coding	RCSD1	Within a protein_coding intron
chr1 167639557	14	A>G	0.285714	0.999993	+	ENSG00000198771.11	protein_coding	RCSD1	Within a protein_coding intron
chr1 167639619	9	A>G	0.222222	0.99731	+	ENSG00000198771.11	protein_coding	RCSD1	Within a protein_coding intron
chr1 167639622	9	A>G	0.444444	0.999999	+	ENSG00000198771.11	protein_coding	RCSD1	Within a protein_coding intron
chr1 167640601	27	A>G	0.185185	0.999994	+	ENSG00000198771.11	protein_coding	RCSD1	Within a protein_coding exon
chr1 167640651	28	A>G	0.214286	1	+	ENSG00000198771.11	protein_coding	RCSD1	Within a protein_coding exon
chr1 167641533	21	A>G	0.190476	0.999957	+	ENSG00000198771.11	protein_coding	RCSD1	Within a protein_coding exon
chr1 167641535	21	A>G	0.190476	0.999957	+	ENSG00000198771.11	protein_coding	RCSD1	Within a protein_coding exon
chr1 167664830	7	A>G	0.428571	0.99998	+	ENSG00000198771.11	protein_coding	RCSD1	Within a protein_coding exon
chr1 167701496	9	A>G	0.444444	0.999999	+	ENSG00000198771.11	protein_coding	RCSD1	Within a protein_coding intron
chr1 167701508	11	A>G	0.363636	0.999998	+	ENSG00000198771.11	protein_coding	RCSD1	Within a protein_coding intron
chr1 168011246	16	A>G	0.25	0.999988	+	ENSG00000143164.15	protein_coding	DCAF6	Within a protein_coding intron
chr1 168034390	21	A>G	0.142857	0.998996	+	ENSG00000143164.15	protein_coding	DCAF6	Within a protein_coding intron
chr1 168034391	21	A>G	0.238095	0.999999	+	ENSG00000143164.15	protein_coding	DCAF6	Within a protein_coding intron
chr1 168244389	70	A>G	0.114286	1	+	ENSG00000213064.10	protein_coding	SFT2D2	Within a protein_coding UTR
chr1 168244413	89	A>G	0.101124	1	+	ENSG00000213064.10	protein_coding	SFT2D2	Within a protein_coding UTR
chr1 168244441	82	A>G	0.146341	1	+	ENSG00000213064.10	protein_coding	SFT2D2	Within a protein_coding UTR
chr1 168249256	66	A>G	0.19697	1	+	ENSG00000213064.10	protein_coding	SFT2D2	Within a protein_coding UTR
chr1 168249271	80	A>G	0.075	0.999851	+	ENSG00000213064.10	protein_coding	SFT2D2	Within a protein_coding UTR
chr1 168249284	73	A>G	0.205479	1	+	ENSG00000213064.10	protein_coding	SFT2D2	Within a protein_coding UTR
chr1 168249305	78	A>G	0.346154	1	+	ENSG00000213064.10	protein_coding	SFT2D2	Within a protein_coding UTR
chr1 168249335	87	A>G	0.149425	1	+	ENSG00000213064.10	protein_coding	SFT2D2	Within a protein_coding UTR
chr1 168249336	89	A>G	0.146067	1	+	ENSG00000213064.10	protein_coding	SFT2D2	Within a protein_coding UTR
chr1 168249416	77	A>G	0.0649351	0.998975	+	ENSG00000213064.10	protein_coding	SFT2D2	Within a protein_coding UTR
chr1 168249433	78	A>G	0.141026	1	+	ENSG00000213064.10	protein_coding	SFT2D2	Within a protein_coding UTR
chr1 168249471	81	A>G	0.0493827	0.991341	+	ENSG00000213064.10	protein_coding	SFT2D2	Within a protein_coding UTR
chr1 168249498	34	A>G	0.352941	1	+	ENSG00000213064.10	protein_coding	SFT2D2	Within a protein_coding UTR
chr1 168249510	37	A>G	0.0810811	0.994419	+	ENSG00000213064.10	protein_coding	SFT2D2	Within a protein_coding UTR
chr1 168251048	63	A>G	0.0952381	0.999962	+	ENSG00000213064.10	protein_coding	SFT2D2	Within a protein_coding UTR
chr1 168251094	60	A>G	0.2	1	+	ENSG00000213064.10	protein_coding	SFT2D2	Within a protein_coding UTR
chr1 168251102	62	A>G	0.241935	1	+	ENSG00000213064.10	protein_coding	SFT2D2	Within a protein_coding UTR
chr1 168251103	62	A>G	0.0806452	0.999626	+	ENSG00000213064.10	protein_coding	SFT2D2	Within a protein_coding UTR
chr1 168251125	67	A>G	0.149254	1	+	ENSG00000213064.10	protein_coding	SFT2D2	Within a protein_coding UTR
chr1 168251169	60	A>G	0.383333	1	+	ENSG00000213064.10	protein_coding	SFT2D2	Within a protein_coding UTR
chr1 168251192	55	A>G	0.163636	1	+	ENSG00000213064.10	protein_coding	SFT2D2	Within a protein_coding UTR
chr1 168251236	63	A>G	0.142857	1	+	ENSG00000213064.10	protein_coding	SFT2D2	Within a protein_coding UTR
chr1 168251237	63	A>G	0.269841	1	+	ENSG00000213064.10	protein_coding	SFT2D2	Within a protein_coding UTR
chr1 168251251	60	A>G	0.383333	1	+	ENSG00000213064.10	protein_coding	SFT2D2	Within a protein_coding UTR
chr1 168251291	38	A>G	0.105263	0.999493	+	ENSG00000213064.10	protein_coding	SFT2D2	Within a protein_coding UTR
chr1 168253433	6	A>G	0.333333	0.99902	+	ENSG00000213064.10	protein_coding	SFT2D2	Downstream of a protein_coding UTR
chr1 168413661	5	A>G	0.6	0.999996	+	ENSG00000227722.2	transcribed_processed_pseudogene	AL022100.1	intergenic
chr1 168413907	10	A>G	0.7	1	+	ENSG00000227722.2	transcribed_processed_pseudogene	AL022100.1	intergenic
chr1 168413908	10	A>G	0.7	1	+	ENSG00000227722.2	transcribed_processed_pseudogene	AL022100.1	intergenic
chr1 168413939	6	A>G	0.333333	0.99902	+	ENSG00000227722.2	transcribed_processed_pseudogene	AL022100.1	intergenic
chr1 168413944	6	A>G	0.666667	1	+	ENSG00000227722.2	transcribed_processed_pseudogene	AL022100.1	intergenic
chr1 168431449	10	A>G	0.2	0.996564	+	ENSG00000227722.2	transcribed_processed_pseudogene	AL022100.1	intergenic
chr1 1703565	62	T>C	0.451613	1	-	ENSG00000008128.23	protein_coding	CDK11A	Within a protein_coding CDS
chr1 171157163	5	T>C	0.8	1	-	ENSG00000231424.3	lncRNA	BX284613.2	Within a lncRNA intron
chr1 171487140	20	A>G	0.15	0.999141	+	ENSG00000117523.16	protein_coding	PRRC2C	Within a protein_coding intron
chr1 171487735	11	A>G	0.181818	0.995734	+	ENSG00000117523.16	protein_coding	PRRC2C	Within a protein_coding intron
chr1 171492869	27	A>G	0.259259	1	+	ENSG00000117523.16	protein_coding	PRRC2C	Within a protein_coding intron
chr1 171492985	19	A>G	0.263158	0.999999	+	ENSG00000117523.16	protein_coding	PRRC2C	Within a protein_coding intron
chr1 171493587	20	A>G	0.25	0.999999	+	ENSG00000117523.16	protein_coding	PRRC2C	Within a protein_coding intron
chr1 171496849	7	A>G	0.285714	0.99854	+	ENSG00000117523.16	protein_coding	PRRC2C	Within a protein_coding intron
chr1 171500536	31	A>G	0.129032	0.999777	+	ENSG00000117523.16	protein_coding	PRRC2C	Within a protein_coding intron
chr1 171502824	28	A>G	0.107143	0.997556	+	ENSG00000117523.16	protein_coding	PRRC2C	Within a protein_coding intron
chr1 171502895	26	A>G	0.423077	1	+	ENSG00000117523.16	protein_coding	PRRC2C	Within a protein_coding intron
chr1 171502897	26	A>G	0.192308	0.999996	+	ENSG00000117523.16	protein_coding	PRRC2C	Within a protein_coding intron
chr1 171502903	26	A>G	0.192308	0.999996	+	ENSG00000117523.16	protein_coding	PRRC2C	Within a protein_coding intron
chr1 171502943	29	A>G	0.241379	1	+	ENSG00000117523.16	protein_coding	PRRC2C	Within a protein_coding intron
chr1 171546743	16	A>G	0.625	1	+	ENSG00000117523.16	protein_coding	PRRC2C	Within a protein_coding intron
chr1 171594775	6	A>G	0.333333	0.99902	+	ENSG00000117523.16	protein_coding	PRRC2C	Downstream of a protein_coding UTR
chr1 172578325	35	A>G	0.371429	1	+	ENSG00000094975.14	protein_coding	SUCO	Within a protein_coding CDS
chr1 1729411	15	T>C	0.533333	1	-	ENSG00000268575.1	lncRNA	AL031282.2	Within a lncRNA intron
chr1 1729416	15	T>C	0.533333	1	-	ENSG00000268575.1	lncRNA	AL031282.2	Within a lncRNA intron
chr1 1729651	5	T>C	0.4	0.999408	-	ENSG00000268575.1	lncRNA	AL031282.2	Within a lncRNA intron
chr1 1729660	5	T>C	0.6	0.999996	-	ENSG00000268575.1	lncRNA	AL031282.2	Within a lncRNA intron
chr1 1729971	11	T>C	0.454545	1	-	ENSG00000268575.1	lncRNA	AL031282.2	Within a lncRNA intron
chr1 1730032	8	T>C	0.25	0.997969	-	ENSG00000268575.1	lncRNA	AL031282.2	Within a lncRNA intron
chr1 1730053	6	T>C	0.833333	1	-	ENSG00000268575.1	lncRNA	AL031282.2	Within a lncRNA intron
chr1 1731108	7	T>C	0.428571	0.99998	-	ENSG00000268575.1	lncRNA	AL031282.2	Within a lncRNA intron
chr1 1731757	11	T>C	0.181818	0.995734	-	ENSG00000268575.1	lncRNA	AL031282.2	Within a lncRNA intron
chr1 1734419	10	T>C	0.5	1	-	ENSG00000268575.1	lncRNA	AL031282.2	Within a lncRNA intron
chr1 1734420	10	T>C	0.4	0.999999	-	ENSG00000268575.1	lncRNA	AL031282.2	Within a lncRNA intron
chr1 1734434	10	T>C	0.4	0.999999	-	ENSG00000268575.1	lncRNA	AL031282.2	Within a lncRNA intron
chr1 1734435	10	T>C	0.2	0.996564	-	ENSG00000268575.1	lncRNA	AL031282.2	Within a lncRNA intron
chr1 1734443	10	T>C	0.2	0.996564	-	ENSG00000268575.1	lncRNA	AL031282.2	Within a lncRNA intron
chr1 173488460	65	A>G	0.2	1	+	ENSG00000117592.9	protein_coding	PRDX6	Within a protein_coding UTR
chr1 1736309	19	T>C	0.473684	1	-	ENSG00000268575.1	lncRNA	AL031282.2	Within a lncRNA exon
chr1 1736376	17	T>C	0.352941	1	-	ENSG00000268575.1	lncRNA	AL031282.2	Within a lncRNA exon
chr1 1736386	16	T>C	0.125	0.99037	-	ENSG00000268575.1	lncRNA	AL031282.2	Within a lncRNA exon
chr1 1736694	31	T>C	0.129032	0.999777	-	ENSG00000268575.1	lncRNA	AL031282.2	Within a lncRNA exon
chr1 173796634	11	T>C	0.454545	1	-	ENSG00000120334.15	protein_coding	CENPL	intergenic
chr1 173796713	18	T>C	0.388889	1	-	ENSG00000120334.15	protein_coding	CENPL	intergenic
chr1 173796791	11	T>C	0.363636	0.999998	-	ENSG00000120334.15	protein_coding	CENPL	intergenic
chr1 173796847	14	T>C	0.5	1	-	ENSG00000120334.15	protein_coding	CENPL	intergenic
chr1 173797107	21	T>C	0.428571	1	-	ENSG00000120334.15	protein_coding	CENPL	intergenic
chr1 173797117	20	T>C	0.25	0.999999	-	ENSG00000120334.15	protein_coding	CENPL	intergenic
chr1 173797198	18	T>C	0.166667	0.999388	-	ENSG00000120334.15	protein_coding	CENPL	intergenic
chr1 173800000	22	T>C	0.181818	0.999948	-	ENSG00000120334.15	protein_coding	CENPL	Within a protein_coding UTR
chr1 173851205	6	T>C	0.333333	0.99902	-	ENSG00000234741.8	lncRNA	GAS5	intergenic
chr1 173851227	6	T>C	0.5	0.99999	-	ENSG00000234741.8	lncRNA	GAS5	intergenic
chr1 173852564	6	T>C	0.333333	0.99902	-	ENSG00000234741.8	lncRNA	GAS5	intergenic
chr1 173859823	12	T>C	0.25	0.999845	-	ENSG00000234741.8	lncRNA	GAS5	Within a lncRNA intron
chr1 173859824	12	T>C	0.25	0.999845	-	ENSG00000234741.8	lncRNA	GAS5	Within a lncRNA intron
chr1 173859827	12	T>C	0.166667	0.99482	-	ENSG00000234741.8	lncRNA	GAS5	Within a lncRNA intron
chr1 173859841	13	T>C	0.230769	0.999794	-	ENSG00000234741.8	lncRNA	GAS5	Within a lncRNA intron
chr1 173861918	21	T>C	0.285714	1	-	ENSG00000234741.8	lncRNA	GAS5	Within a lncRNA intron
chr1 173862351	48	T>C	0.104167	0.999892	-	ENSG00000234741.8	lncRNA	GAS5	Within a lncRNA intron
chr1 173862360	40	T>C	0.225	1	-	ENSG00000234741.8	lncRNA	GAS5	Within a lncRNA intron
chr1 173862392	48	T>C	0.3125	1	-	ENSG00000234741.8	lncRNA	GAS5	Within a lncRNA intron
chr1 173862695	67	T>C	0.134328	1	-	ENSG00000234741.8	lncRNA	GAS5	Within a lncRNA intron
chr1 173863138	133	T>C	0.195489	1	-	ENSG00000234741.8	lncRNA	GAS5	Within a lncRNA intron
chr1 173863142	131	T>C	0.0458015	0.997923	-	ENSG00000234741.8	lncRNA	GAS5	Within a lncRNA intron
chr1 173867378	167	T>C	0.359281	1	-	ENSG00000234741.8	lncRNA	GAS5	Within a lncRNA exon
chr1 173898524	6	A>G	0.333333	0.99902	+	ENSG00000185278.15	protein_coding	ZBTB37	Within a protein_coding UTR
chr1 173991073	5	T>C	0.4	0.999408	-	ENSG00000135870.12	protein_coding	RC3H1	Within a protein_coding intron
chr1 174003122	16	T>C	0.1875	0.999584	-	ENSG00000135870.12	protein_coding	RC3H1	Within a protein_coding intron
chr1 174003123	15	T>C	0.133333	0.991599	-	ENSG00000135870.12	protein_coding	RC3H1	Within a protein_coding intron
chr1 174003129	15	T>C	0.133333	0.991599	-	ENSG00000135870.12	protein_coding	RC3H1	Within a protein_coding intron
chr1 174003238	16	T>C	0.125	0.99037	-	ENSG00000135870.12	protein_coding	RC3H1	Within a protein_coding intron
chr1 174003265	13	T>C	0.153846	0.993825	-	ENSG00000135870.12	protein_coding	RC3H1	Within a protein_coding intron
chr1 174003275	11	T>C	0.181818	0.995734	-	ENSG00000135870.12	protein_coding	RC3H1	Within a protein_coding intron
chr1 174004543	7	T>C	0.428571	0.99998	-	ENSG00000135870.12	protein_coding	RC3H1	Within a protein_coding intron
chr1 174006131	16	T>C	0.125	0.99037	-	ENSG00000135870.12	protein_coding	RC3H1	Within a protein_coding intron
chr1 174007588	11	T>C	0.454545	1	-	ENSG00000135870.12	protein_coding	RC3H1	Within a protein_coding intron
chr1 174007631	14	T>C	0.142857	0.992751	-	ENSG00000135870.12	protein_coding	RC3H1	Within a protein_coding intron
chr1 174007632	12	T>C	0.25	0.999845	-	ENSG00000135870.12	protein_coding	RC3H1	Within a protein_coding intron
chr1 174007643	13	T>C	0.230769	0.999794	-	ENSG00000135870.12	protein_coding	RC3H1	Within a protein_coding intron
chr1 174007685	13	T>C	0.307692	0.999995	-	ENSG00000135870.12	protein_coding	RC3H1	Within a protein_coding intron
chr1 174007737	15	T>C	0.133333	0.991599	-	ENSG00000135870.12	protein_coding	RC3H1	Within a protein_coding intron
chr1 174009729	27	T>C	0.111111	0.997811	-	ENSG00000135870.12	protein_coding	RC3H1	Within a protein_coding intron
chr1 174012594	13	T>C	0.153846	0.993825	-	ENSG00000135870.12	protein_coding	RC3H1	Within a protein_coding intron
chr1 174015529	14	T>C	0.428571	1	-	ENSG00000135870.12	protein_coding	RC3H1	Within a protein_coding intron
chr1 174015546	15	T>C	0.333333	1	-	ENSG00000135870.12	protein_coding	RC3H1	Within a protein_coding intron
chr1 174015741	5	T>C	0.4	0.999408	-	ENSG00000135870.12	protein_coding	RC3H1	Within a protein_coding intron
chr1 174015790	6	T>C	0.333333	0.99902	-	ENSG00000135870.12	protein_coding	RC3H1	Within a protein_coding intron
chr1 174015794	6	T>C	0.666667	1	-	ENSG00000135870.12	protein_coding	RC3H1	Within a protein_coding intron
chr1 174016013	12	T>C	0.5	1	-	ENSG00000236535.1	lncRNA	RC3H1-IT1	Within a lncRNA exon
chr1 174016079	20	T>C	0.15	0.999141	-	ENSG00000236535.1	lncRNA	RC3H1-IT1	Within a lncRNA exon
chr1 174016093	20	T>C	0.2	0.999966	-	ENSG00000236535.1	lncRNA	RC3H1-IT1	Within a lncRNA exon
chr1 174016141	16	T>C	0.25	0.999988	-	ENSG00000236535.1	lncRNA	RC3H1-IT1	Within a lncRNA exon
chr1 174016162	14	T>C	0.285714	0.999993	-	ENSG00000236535.1	lncRNA	RC3H1-IT1	Within a lncRNA exon
chr1 174020533	8	T>C	0.375	0.999966	-	ENSG00000135870.12	protein_coding	RC3H1	Within a protein_coding intron
chr1 17413874	21	T>C	0.238095	0.999999	-	ENSG00000179051.14	protein_coding	RCC2	Within a protein_coding intron
chr1 17414724	14	T>C	0.5	1	-	ENSG00000179051.14	protein_coding	RCC2	Within a protein_coding intron
chr1 17414889	19	T>C	0.368421	1	-	ENSG00000179051.14	protein_coding	RCC2	Within a protein_coding intron
chr1 17415528	21	T>C	0.666667	1	-	ENSG00000179051.14	protein_coding	RCC2	Within a protein_coding intron
chr1 174169751	8	A>G	0.5	1	+	ENSG00000152061.23	protein_coding	RABGAP1L	Within a protein_coding intron
chr1 174170554	14	A>G	0.142857	0.992751	+	ENSG00000152061.23	protein_coding	RABGAP1L	Within a protein_coding intron
chr1 174173270	12	A>G	0.25	0.999845	+	ENSG00000152061.23	protein_coding	RABGAP1L	Within a protein_coding intron
chr1 174192490	9	A>G	0.222222	0.99731	+	ENSG00000152061.23	protein_coding	RABGAP1L	Within a protein_coding intron
chr1 174192497	9	A>G	0.222222	0.99731	+	ENSG00000152061.23	protein_coding	RABGAP1L	Within a protein_coding intron
chr1 174192565	6	A>G	0.333333	0.99902	+	ENSG00000152061.23	protein_coding	RABGAP1L	Within a protein_coding intron
chr1 17424056	10	T>C	0.6	1	-	ENSG00000179051.14	protein_coding	RCC2	Within a protein_coding intron
chr1 174255726	30	A>G	0.1	0.996992	+	ENSG00000152061.23	protein_coding	RABGAP1L	Within a protein_coding intron
chr1 174255778	38	A>G	0.236842	1	+	ENSG00000152061.23	protein_coding	RABGAP1L	Within a protein_coding intron
chr1 174255788	35	A>G	0.171429	0.999999	+	ENSG00000152061.23	protein_coding	RABGAP1L	Within a protein_coding intron
chr1 174256527	17	A>G	0.294118	1	+	ENSG00000152061.23	protein_coding	RABGAP1L	Within a protein_coding intron
chr1 174256528	16	A>G	0.3125	1	+	ENSG00000152061.23	protein_coding	RABGAP1L	Within a protein_coding intron
chr1 174256710	26	A>G	0.153846	0.999893	+	ENSG00000152061.23	protein_coding	RABGAP1L	Within a protein_coding intron
chr1 174256722	27	A>G	0.111111	0.997811	+	ENSG00000152061.23	protein_coding	RABGAP1L	Within a protein_coding intron
chr1 174257184	5	A>G	0.6	0.999996	+	ENSG00000152061.23	protein_coding	RABGAP1L	Within a protein_coding intron
chr1 174283717	14	A>G	0.5	1	+	ENSG00000152061.23	protein_coding	RABGAP1L	Within a protein_coding intron
chr1 17432749	7	T>C	0.428571	0.99998	-	ENSG00000179051.14	protein_coding	RCC2	Within a protein_coding intron
chr1 17433936	17	T>C	0.470588	1	-	ENSG00000179051.14	protein_coding	RCC2	Within a protein_coding intron
chr1 174386790	11	A>G	0.363636	0.999998	+	ENSG00000152061.23	protein_coding	RABGAP1L	Within a protein_coding intron
chr1 174432607	18	A>G	0.222222	0.999979	+	ENSG00000152061.23	protein_coding	RABGAP1L	Within a protein_coding intron
chr1 174440660	18	A>G	0.166667	0.999388	+	ENSG00000152061.23	protein_coding	RABGAP1L	Within a protein_coding intron
chr1 174440685	15	A>G	0.466667	1	+	ENSG00000152061.23	protein_coding	RABGAP1L	Within a protein_coding intron
chr1 174440695	16	A>G	0.375	1	+	ENSG00000152061.23	protein_coding	RABGAP1L	Within a protein_coding intron
chr1 174440759	16	A>G	0.5	1	+	ENSG00000152061.23	protein_coding	RABGAP1L	Within a protein_coding intron
chr1 174454077	12	A>G	0.25	0.999845	+	ENSG00000152061.23	protein_coding	RABGAP1L	Within a protein_coding intron
chr1 174454101	12	A>G	0.333333	0.999997	+	ENSG00000152061.23	protein_coding	RABGAP1L	Within a protein_coding intron
chr1 174454142	17	A>G	0.235294	0.999983	+	ENSG00000152061.23	protein_coding	RABGAP1L	Within a protein_coding intron
chr1 174454667	14	A>G	0.214286	0.999735	+	ENSG00000152061.23	protein_coding	RABGAP1L	Within a protein_coding intron
chr1 174454804	13	A>G	0.615385	1	+	ENSG00000152061.23	protein_coding	RABGAP1L	Within a protein_coding intron
chr1 174462765	17	A>G	0.411765	1	+	ENSG00000152061.23	protein_coding	RABGAP1L	Within a protein_coding intron
chr1 174492555	16	A>G	0.375	1	+	ENSG00000152061.23	protein_coding	RABGAP1L	Within a protein_coding intron
chr1 174504162	17	A>G	0.470588	1	+	ENSG00000152061.23	protein_coding	RABGAP1L	Within a protein_coding intron
chr1 174513330	11	A>G	0.636364	1	+	ENSG00000152061.23	protein_coding	RABGAP1L	Within a protein_coding intron
chr1 174513523	18	A>G	0.277778	0.999999	+	ENSG00000152061.23	protein_coding	RABGAP1L	Within a protein_coding intron
chr1 174513533	20	A>G	0.3	1	+	ENSG00000152061.23	protein_coding	RABGAP1L	Within a protein_coding intron
chr1 174533166	12	A>G	0.25	0.999845	+	ENSG00000152061.23	protein_coding	RABGAP1L	Within a protein_coding intron
chr1 174653939	6	A>G	0.333333	0.99902	+	ENSG00000152061.23	protein_coding	RABGAP1L	Within a protein_coding intron
chr1 174713584	17	A>G	0.705882	1	+	ENSG00000152061.23	protein_coding	RABGAP1L	Within a protein_coding intron
chr1 174716623	6	A>G	0.5	0.99999	+	ENSG00000152061.23	protein_coding	RABGAP1L	Within a protein_coding intron
chr1 174816360	22	A>G	0.272727	1	+	ENSG00000152061.23	protein_coding	RABGAP1L	Within a protein_coding intron
chr1 174816414	11	A>G	0.272727	0.999886	+	ENSG00000152061.23	protein_coding	RABGAP1L	Within a protein_coding intron
chr1 174833223	5	A>G	0.4	0.999408	+	ENSG00000152061.23	protein_coding	RABGAP1L	Within a protein_coding intron
chr1 174834165	7	A>G	0.428571	0.99998	+	ENSG00000152061.23	protein_coding	RABGAP1L	Within a protein_coding intron
chr1 174834279	8	A>G	0.25	0.997969	+	ENSG00000152061.23	protein_coding	RABGAP1L	Within a protein_coding intron
chr1 174841124	15	A>G	0.333333	1	+	ENSG00000152061.23	protein_coding	RABGAP1L	Within a protein_coding intron
chr1 174851594	14	A>G	0.285714	0.999993	+	ENSG00000152061.23	protein_coding	RABGAP1L	Within a protein_coding intron
chr1 174851617	16	A>G	0.25	0.999988	+	ENSG00000152061.23	protein_coding	RABGAP1L	Within a protein_coding intron
chr1 174851654	16	A>G	0.1875	0.999584	+	ENSG00000152061.23	protein_coding	RABGAP1L	Within a protein_coding intron
chr1 174854973	17	A>G	0.176471	0.999492	+	ENSG00000152061.23	protein_coding	RABGAP1L	Within a protein_coding intron
chr1 174856830	10	A>G	0.3	0.99992	+	ENSG00000152061.23	protein_coding	RABGAP1L	Within a protein_coding intron
chr1 174863024	18	A>G	0.222222	0.999979	+	ENSG00000152061.23	protein_coding	RABGAP1L	Within a protein_coding intron
chr1 174863418	7	A>G	0.714286	1	+	ENSG00000152061.23	protein_coding	RABGAP1L	Within a protein_coding intron
chr1 174863419	7	A>G	0.571429	1	+	ENSG00000152061.23	protein_coding	RABGAP1L	Within a protein_coding intron
chr1 174863522	10	A>G	0.2	0.996564	+	ENSG00000152061.23	protein_coding	RABGAP1L	Within a protein_coding intron
chr1 174863552	8	A>G	0.25	0.997969	+	ENSG00000152061.23	protein_coding	RABGAP1L	Within a protein_coding intron
chr1 174868090	22	A>G	0.636364	1	+	ENSG00000152061.23	protein_coding	RABGAP1L	Within a protein_coding intron
chr1 174879891	15	A>G	0.333333	1	+	ENSG00000152061.23	protein_coding	RABGAP1L	Within a protein_coding intron
chr1 174885539	6	A>G	0.333333	0.99902	+	ENSG00000152061.23	protein_coding	RABGAP1L	Within a protein_coding intron
chr1 174887015	9	A>G	0.333333	0.999946	+	ENSG00000152061.23	protein_coding	RABGAP1L	Within a protein_coding intron
chr1 174930555	13	A>G	0.153846	0.993825	+	ENSG00000152061.23	protein_coding	RABGAP1L	Within a protein_coding intron
chr1 174934142	11	A>G	0.272727	0.999886	+	ENSG00000152061.23	protein_coding	RABGAP1L	Within a protein_coding intron
chr1 174934214	13	A>G	0.461538	1	+	ENSG00000152061.23	protein_coding	RABGAP1L	Within a protein_coding intron
chr1 175101434	149	T>C	0.503356	1	-	ENSG00000235750.10	protein_coding	KIAA0040	intergenic
chr1 175102662	127	T>C	0.346457	1	-	ENSG00000235750.10	protein_coding	KIAA0040	intergenic
chr1 175107234	472	T>C	0.0254237	0.996731	-	ENSG00000235750.10	protein_coding	KIAA0040	intergenic
chr1 175107499	485	T>C	0.437113	1	-	ENSG00000235750.10	protein_coding	KIAA0040	intergenic
chr1 175953501	15	T>C	0.133333	0.991599	-	ENSG00000143207.21	protein_coding	COP1	Within a protein_coding intron
chr1 175953523	17	T>C	0.529412	1	-	ENSG00000143207.21	protein_coding	COP1	Within a protein_coding intron
chr1 175953547	12	T>C	0.166667	0.99482	-	ENSG00000143207.21	protein_coding	COP1	Within a protein_coding intron
chr1 176020228	7	T>C	0.285714	0.99854	-	ENSG00000143207.21	protein_coding	COP1	Within a protein_coding intron
chr1 176021096	8	T>C	0.25	0.997969	-	ENSG00000143207.21	protein_coding	COP1	Within a protein_coding intron
chr1 176061514	12	T>C	0.5	1	-	ENSG00000143207.21	protein_coding	COP1	Within a protein_coding intron
chr1 176070496	7	T>C	0.285714	0.99854	-	ENSG00000143207.21	protein_coding	COP1	Within a protein_coding intron
chr1 176070579	10	T>C	0.4	0.999999	-	ENSG00000143207.21	protein_coding	COP1	Within a protein_coding intron
chr1 176070585	10	T>C	0.4	0.999999	-	ENSG00000143207.21	protein_coding	COP1	Within a protein_coding intron
chr1 176070852	6	T>C	0.5	0.99999	-	ENSG00000143207.21	protein_coding	COP1	Within a protein_coding intron
chr1 176114666	14	T>C	0.142857	0.992751	-	ENSG00000143207.21	protein_coding	COP1	Within a protein_coding intron
chr1 176114704	13	T>C	0.230769	0.999794	-	ENSG00000143207.21	protein_coding	COP1	Within a protein_coding intron
chr1 176141418	12	T>C	0.25	0.999845	-	ENSG00000143207.21	protein_coding	COP1	Within a protein_coding intron
chr1 176152221	7	T>C	0.285714	0.99854	-	ENSG00000143207.21	protein_coding	COP1	Within a protein_coding intron
chr1 176278488	7	A>G	0.285714	0.99854	+	ENSG00000236021.2	lncRNA	AL591043.2	Within a lncRNA intron
chr1 178745951	10	A>G	0.2	0.996564	+	ENSG00000116191.17	protein_coding	RALGPS2	Within a protein_coding intron
chr1 179073347	34	A>G	0.588235	1	+	ENSG00000116199.12	protein_coding	FAM20B	Within a protein_coding UTR
chr1 179073377	28	A>G	0.321429	1	+	ENSG00000116199.12	protein_coding	FAM20B	Within a protein_coding UTR
chr1 179073445	16	A>G	0.8125	1	+	ENSG00000116199.12	protein_coding	FAM20B	Within a protein_coding UTR
chr1 179073455	16	A>G	0.4375	1	+	ENSG00000116199.12	protein_coding	FAM20B	Within a protein_coding UTR
chr1 179073481	11	A>G	0.272727	0.999886	+	ENSG00000116199.12	protein_coding	FAM20B	Within a protein_coding UTR
chr1 179073552	13	A>G	0.230769	0.999794	+	ENSG00000116199.12	protein_coding	FAM20B	Within a protein_coding UTR
chr1 179073557	14	A>G	0.214286	0.999735	+	ENSG00000116199.12	protein_coding	FAM20B	Within a protein_coding UTR
chr1 179073566	14	A>G	0.642857	1	+	ENSG00000116199.12	protein_coding	FAM20B	Within a protein_coding UTR
chr1 179073770	35	A>G	0.228571	1	+	ENSG00000116199.12	protein_coding	FAM20B	Within a protein_coding UTR
chr1 179074970	24	A>G	0.125	0.998475	+	ENSG00000116199.12	protein_coding	FAM20B	Within a protein_coding UTR
chr1 179074975	23	A>G	0.173913	0.999937	+	ENSG00000116199.12	protein_coding	FAM20B	Within a protein_coding UTR
chr1 179075045	19	A>G	0.526316	1	+	ENSG00000116199.12	protein_coding	FAM20B	Within a protein_coding UTR
chr1 179075046	18	A>G	0.166667	0.999388	+	ENSG00000116199.12	protein_coding	FAM20B	Within a protein_coding UTR
chr1 179075061	23	A>G	0.304348	1	+	ENSG00000116199.12	protein_coding	FAM20B	Within a protein_coding UTR
chr1 179075107	18	A>G	0.444444	1	+	ENSG00000116199.12	protein_coding	FAM20B	Within a protein_coding UTR
chr1 179122946	7	T>C	0.428571	0.99998	-	ENSG00000143322.21	protein_coding	ABL2	Within a protein_coding intron
chr1 179178797	12	T>C	0.25	0.999845	-	ENSG00000143322.21	protein_coding	ABL2	Within a protein_coding intron
chr1 179178802	10	T>C	0.3	0.99992	-	ENSG00000143322.21	protein_coding	ABL2	Within a protein_coding intron
chr1 179178941	5	T>C	0.8	1	-	ENSG00000143322.21	protein_coding	ABL2	Within a protein_coding intron
chr1 179186516	5	T>C	0.4	0.999408	-	ENSG00000143322.21	protein_coding	ABL2	Within a protein_coding intron
chr1 179186558	6	T>C	0.333333	0.99902	-	ENSG00000143322.21	protein_coding	ABL2	Within a protein_coding intron
chr1 179186574	6	T>C	0.5	0.99999	-	ENSG00000143322.21	protein_coding	ABL2	Within a protein_coding intron
chr1 179188357	11	T>C	0.454545	1	-	ENSG00000143322.21	protein_coding	ABL2	Within a protein_coding intron
chr1 179188461	13	T>C	0.153846	0.993825	-	ENSG00000143322.21	protein_coding	ABL2	Within a protein_coding intron
chr1 179196039	16	T>C	0.1875	0.999584	-	ENSG00000143322.21	protein_coding	ABL2	Within a protein_coding intron
chr1 179214980	10	T>C	0.2	0.996564	-	ENSG00000143322.21	protein_coding	ABL2	Within a protein_coding intron
chr1 179221406	8	T>C	0.375	0.999966	-	ENSG00000143322.21	protein_coding	ABL2	Within a protein_coding intron
chr1 179221469	13	T>C	0.230769	0.999794	-	ENSG00000143322.21	protein_coding	ABL2	Within a protein_coding intron
chr1 179222292	7	T>C	0.285714	0.99854	-	ENSG00000143322.21	protein_coding	ABL2	Within a protein_coding intron
chr1 179222988	12	T>C	0.166667	0.99482	-	ENSG00000143322.21	protein_coding	ABL2	Within a protein_coding intron
chr1 179224943	13	T>C	0.307692	0.999995	-	ENSG00000143322.21	protein_coding	ABL2	Within a protein_coding intron
chr1 179357712	12	A>G	0.333333	0.999997	+	ENSG00000057252.13	protein_coding	SOAT1	Within a protein_coding UTR
chr1 179357787	17	A>G	0.588235	1	+	ENSG00000057252.13	protein_coding	SOAT1	Within a protein_coding UTR
chr1 179357876	17	A>G	0.176471	0.999492	+	ENSG00000057252.13	protein_coding	SOAT1	Within a protein_coding UTR
chr1 179844478	52	T>C	0.480769	1	-	ENSG00000169905.13	protein_coding	TOR1AIP2	Within a protein_coding UTR
chr1 179849425	6	T>C	0.5	0.99999	-	ENSG00000169905.13	protein_coding	TOR1AIP2	Within a protein_coding intron
chr1 179859866	21	T>C	0.380952	1	-	ENSG00000169905.13	protein_coding	TOR1AIP2	Within a protein_coding UTR
chr1 179859961	5	T>C	0.8	1	-	ENSG00000169905.13	protein_coding	TOR1AIP2	Within a protein_coding UTR
chr1 179860001	5	T>C	0.4	0.999408	-	ENSG00000169905.13	protein_coding	TOR1AIP2	Within a protein_coding UTR
chr1 179860047	10	T>C	0.8	1	-	ENSG00000169905.13	protein_coding	TOR1AIP2	Within a protein_coding UTR
chr1 179860051	10	T>C	0.3	0.99992	-	ENSG00000169905.13	protein_coding	TOR1AIP2	Within a protein_coding UTR
chr1 179860052	10	T>C	0.2	0.996564	-	ENSG00000169905.13	protein_coding	TOR1AIP2	Within a protein_coding UTR
chr1 179860055	10	T>C	0.7	1	-	ENSG00000169905.13	protein_coding	TOR1AIP2	Within a protein_coding UTR
chr1 179860064	10	T>C	0.4	0.999999	-	ENSG00000169905.13	protein_coding	TOR1AIP2	Within a protein_coding UTR
chr1 179860065	10	T>C	0.8	1	-	ENSG00000169905.13	protein_coding	TOR1AIP2	Within a protein_coding UTR
chr1 179860066	10	T>C	0.7	1	-	ENSG00000169905.13	protein_coding	TOR1AIP2	Within a protein_coding UTR
chr1 179860067	10	T>C	0.2	0.996564	-	ENSG00000169905.13	protein_coding	TOR1AIP2	Within a protein_coding UTR
chr1 179860094	10	T>C	0.2	0.996564	-	ENSG00000169905.13	protein_coding	TOR1AIP2	Within a protein_coding UTR
chr1 179860290	21	T>C	0.857143	1	-	ENSG00000169905.13	protein_coding	TOR1AIP2	Within a protein_coding UTR
chr1 179860291	22	T>C	0.454545	1	-	ENSG00000169905.13	protein_coding	TOR1AIP2	Within a protein_coding UTR
chr1 179860300	23	T>C	0.217391	0.999998	-	ENSG00000169905.13	protein_coding	TOR1AIP2	Within a protein_coding UTR
chr1 179860317	24	T>C	0.166667	0.999924	-	ENSG00000169905.13	protein_coding	TOR1AIP2	Within a protein_coding UTR
chr1 179860360	34	T>C	0.764706	1	-	ENSG00000169905.13	protein_coding	TOR1AIP2	Within a protein_coding UTR
chr1 179860370	33	T>C	0.333333	1	-	ENSG00000169905.13	protein_coding	TOR1AIP2	Within a protein_coding UTR
chr1 179860373	32	T>C	0.53125	1	-	ENSG00000169905.13	protein_coding	TOR1AIP2	Within a protein_coding UTR
chr1 179860374	33	T>C	0.636364	1	-	ENSG00000169905.13	protein_coding	TOR1AIP2	Within a protein_coding UTR
chr1 179860432	28	T>C	0.25	1	-	ENSG00000169905.13	protein_coding	TOR1AIP2	Within a protein_coding UTR
chr1 179860449	28	T>C	0.357143	1	-	ENSG00000169905.13	protein_coding	TOR1AIP2	Within a protein_coding UTR
chr1 179860460	28	T>C	0.642857	1	-	ENSG00000169905.13	protein_coding	TOR1AIP2	Within a protein_coding UTR
chr1 179863503	136	T>C	0.625	1	-	ENSG00000169905.13	protein_coding	TOR1AIP2	Within a protein_coding UTR
chr1 179869117	34	T>C	0.294118	1	-	ENSG00000169905.13	protein_coding	TOR1AIP2	Within a protein_coding exon
chr1 179869249	16	T>C	0.125	0.99037	-	ENSG00000169905.13	protein_coding	TOR1AIP2	Within a protein_coding intron
chr1 179872618	20	T>C	0.7	1	-	ENSG00000169905.13	protein_coding	TOR1AIP2	Within a protein_coding intron
chr1 179874590	19	T>C	0.210526	0.999973	-	ENSG00000169905.13	protein_coding	TOR1AIP2	Within a protein_coding exon
chr1 179874668	24	T>C	0.125	0.998475	-	ENSG00000169905.13	protein_coding	TOR1AIP2	Within a protein_coding exon
chr1 179874757	35	T>C	0.0857143	0.995253	-	ENSG00000169905.13	protein_coding	TOR1AIP2	Within a protein_coding exon
chr1 179875138	35	T>C	0.0857143	0.995253	-	ENSG00000169905.13	protein_coding	TOR1AIP2	Within a protein_coding exon
chr1 179877323	714	T>C	0.0560224	1	-	ENSG00000169905.13	protein_coding	TOR1AIP2	Within a protein_coding UTR
chr1 179920393	14	A>G	0.285714	0.999993	+	ENSG00000143337.19	protein_coding	TOR1AIP1	Downstream of a protein_coding UTR
chr1 179961914	6	A>G	0.333333	0.99902	+	ENSG00000135837.16	protein_coding	CEP350	Within a protein_coding intron
chr1 180284475	8	T>C	0.25	0.997969	-	ENSG00000230124.8	protein_coding	ACBD6	Within a protein_coding intron
chr1 180439359	5	T>C	0.4	0.999408	-	ENSG00000230124.8	protein_coding	ACBD6	Within a protein_coding intron
chr1 180446989	14	T>C	0.285714	0.999993	-	ENSG00000230124.8	protein_coding	ACBD6	Within a protein_coding intron
chr1 180637623	17	A>G	0.235294	0.999983	+	ENSG00000143324.14	protein_coding	XPR1	Within a protein_coding intron
chr1 180637631	17	A>G	0.352941	1	+	ENSG00000143324.14	protein_coding	XPR1	Within a protein_coding intron
chr1 180637671	16	A>G	0.25	0.999988	+	ENSG00000143324.14	protein_coding	XPR1	Within a protein_coding intron
chr1 180886367	12	A>G	0.833333	1	+	ENSG00000143324.14	protein_coding	XPR1	Within a protein_coding UTR
chr1 180940438	14	T>C	0.142857	0.992751	-	ENSG00000243155.1	lncRNA	AL162431.1	intergenic
chr1 180940462	10	T>C	0.3	0.99992	-	ENSG00000243155.1	lncRNA	AL162431.1	intergenic
chr1 180946460	10	T>C	0.4	0.999999	-	ENSG00000243155.1	lncRNA	AL162431.1	Within a lncRNA intron
chr1 183497735	13	A>G	0.153846	0.993825	+	ENSG00000116698.21	protein_coding	SMG7	Within a protein_coding intron
chr1 183513848	7	A>G	0.285714	0.99854	+	ENSG00000116698.21	protein_coding	SMG7	Within a protein_coding intron
chr1 183578545	8	A>G	0.25	0.997969	+	ENSG00000116698.21	protein_coding	SMG7	Within a protein_coding intron
chr1 183834973	10	A>G	0.5	1	+	ENSG00000143344.16	protein_coding	RGL1	Within a protein_coding intron
chr1 183843371	10	A>G	0.4	0.999999	+	ENSG00000143344.16	protein_coding	RGL1	Within a protein_coding intron
chr1 184612990	12	A>G	0.333333	0.999997	+	ENSG00000116667.15	protein_coding	C1orf21	Within a protein_coding intron
chr1 184694447	84	T>C	0.464286	1	-	ENSG00000116406.19	protein_coding	EDEM3	Within a protein_coding CDS
chr1 184750748	5	T>C	0.6	0.999996	-	ENSG00000116406.19	protein_coding	EDEM3	Within a protein_coding intron
chr1 184792095	22	T>C	0.181818	0.999948	-	ENSG00000135842.17	protein_coding	NIBAN1	Within a protein_coding UTR
chr1 184792216	23	T>C	0.478261	1	-	ENSG00000135842.17	protein_coding	NIBAN1	Within a protein_coding UTR
chr1 184793338	93	T>C	0.0967742	1	-	ENSG00000135842.17	protein_coding	NIBAN1	Within a protein_coding UTR
chr1 184793353	92	T>C	0.206522	1	-	ENSG00000135842.17	protein_coding	NIBAN1	Within a protein_coding UTR
chr1 184793364	92	T>C	0.152174	1	-	ENSG00000135842.17	protein_coding	NIBAN1	Within a protein_coding UTR
chr1 184793390	88	T>C	0.5	1	-	ENSG00000135842.17	protein_coding	NIBAN1	Within a protein_coding UTR
chr1 184793447	52	T>C	0.115385	0.999988	-	ENSG00000135842.17	protein_coding	NIBAN1	Within a protein_coding UTR
chr1 184793456	75	T>C	0.16	1	-	ENSG00000135842.17	protein_coding	NIBAN1	Within a protein_coding UTR
chr1 184793542	52	T>C	0.384615	1	-	ENSG00000135842.17	protein_coding	NIBAN1	Within a protein_coding UTR
chr1 185055500	15	A>G	0.2	0.999665	+	ENSG00000121481.11	protein_coding	RNF2	Within a protein_coding intron
chr1 186365	15	T>C	0.133333	0.991599	-	ENSG00000279457.4	unprocessed_pseudogene	WASH9P	Within a unprocessed_pseudogene exon
chr1 1868661	6	T>C	0.5	0.99999	-	ENSG00000078369.18	protein_coding	GNB1	Within a protein_coding intron
chr1 1868723	6	T>C	0.833333	1	-	ENSG00000078369.18	protein_coding	GNB1	Within a protein_coding intron
chr1 1869064	12	T>C	0.166667	0.99482	-	ENSG00000078369.18	protein_coding	GNB1	Within a protein_coding intron
chr1 1869134	12	T>C	0.166667	0.99482	-	ENSG00000078369.18	protein_coding	GNB1	Within a protein_coding intron
chr1 1871336	8	T>C	0.25	0.997969	-	ENSG00000078369.18	protein_coding	GNB1	Within a protein_coding intron
chr1 1871371	10	T>C	0.4	0.999999	-	ENSG00000078369.18	protein_coding	GNB1	Within a protein_coding intron
chr1 1871374	10	T>C	0.3	0.99992	-	ENSG00000078369.18	protein_coding	GNB1	Within a protein_coding intron
chr1 1871419	8	T>C	0.875	1	-	ENSG00000078369.18	protein_coding	GNB1	Within a protein_coding intron
chr1 1871446	9	T>C	0.333333	0.999946	-	ENSG00000078369.18	protein_coding	GNB1	Within a protein_coding intron
chr1 187198955	10	A>G	0.5	1	+	ENSG00000230426.4	lncRNA	LINC01036	Within a lncRNA intron
chr1 187199041	7	A>G	0.285714	0.99854	+	ENSG00000230426.4	lncRNA	LINC01036	Within a lncRNA intron
chr1 1874358	15	T>C	0.266667	0.999991	-	ENSG00000078369.18	protein_coding	GNB1	Within a protein_coding intron
chr1 1874495	7	T>C	0.285714	0.99854	-	ENSG00000078369.18	protein_coding	GNB1	Within a protein_coding intron
chr1 1874524	7	T>C	0.285714	0.99854	-	ENSG00000078369.18	protein_coding	GNB1	Within a protein_coding intron
chr1 1879992	9	T>C	0.333333	0.999946	-	ENSG00000078369.18	protein_coding	GNB1	Within a protein_coding intron
chr1 188181891	20	A>G	0.6	1	+	ENSG00000261182.1	lncRNA	AL596211.1	intergenic
chr1 188210246	10	A>G	0.2	0.996564	+	ENSG00000261182.1	lncRNA	AL596211.1	intergenic
chr1 188210247	10	A>G	0.2	0.996564	+	ENSG00000261182.1	lncRNA	AL596211.1	intergenic
chr1 188210486	16	A>G	0.3125	1	+	ENSG00000261182.1	lncRNA	AL596211.1	intergenic
chr1 1882263	15	T>C	0.2	0.999665	-	ENSG00000078369.18	protein_coding	GNB1	Within a protein_coding intron
chr1 188239996	13	A>G	0.153846	0.993825	+	ENSG00000261182.1	lncRNA	AL596211.1	intergenic
chr1 188271007	8	A>G	0.5	1	+	ENSG00000261182.1	lncRNA	AL596211.1	intergenic
chr1 1882736	13	T>C	0.307692	0.999995	-	ENSG00000078369.18	protein_coding	GNB1	Within a protein_coding intron
chr1 188305107	8	A>G	0.25	0.997969	+	ENSG00000261182.1	lncRNA	AL596211.1	intergenic
chr1 188305184	7	A>G	0.285714	0.99854	+	ENSG00000261182.1	lncRNA	AL596211.1	intergenic
chr1 188305955	11	A>G	0.272727	0.999886	+	ENSG00000261182.1	lncRNA	AL596211.1	intergenic
chr1 1883073	14	T>C	0.142857	0.992751	-	ENSG00000078369.18	protein_coding	GNB1	Within a protein_coding intron
chr1 1883156	12	T>C	0.416667	1	-	ENSG00000078369.18	protein_coding	GNB1	Within a protein_coding intron
chr1 188341938	7	A>G	0.285714	0.99854	+	ENSG00000261182.1	lncRNA	AL596211.1	intergenic
chr1 188386830	7	A>G	0.285714	0.99854	+	ENSG00000225006.1	lncRNA	AL929288.1	intergenic
chr1 188386834	6	A>G	0.333333	0.99902	+	ENSG00000225006.1	lncRNA	AL929288.1	intergenic
chr1 188386837	6	A>G	0.5	0.99999	+	ENSG00000225006.1	lncRNA	AL929288.1	intergenic
chr1 1884350	14	T>C	0.214286	0.999735	-	ENSG00000078369.18	protein_coding	GNB1	Within a protein_coding intron
chr1 1886061	7	T>C	0.285714	0.99854	-	ENSG00000078369.18	protein_coding	GNB1	Within a protein_coding intron
chr1 1886129	20	T>C	0.15	0.999141	-	ENSG00000078369.18	protein_coding	GNB1	Within a protein_coding intron
chr1 1886190	26	T>C	0.153846	0.999893	-	ENSG00000078369.18	protein_coding	GNB1	Within a protein_coding intron
chr1 1887731	9	T>C	0.222222	0.99731	-	ENSG00000078369.18	protein_coding	GNB1	Within a protein_coding intron
chr1 1887814	14	T>C	0.285714	0.999993	-	ENSG00000078369.18	protein_coding	GNB1	Within a protein_coding intron
chr1 1888716	28	T>C	0.142857	0.999854	-	ENSG00000078369.18	protein_coding	GNB1	Within a protein_coding intron
chr1 189161170	9	A>G	0.333333	0.999946	+	ENSG00000226486.2	lncRNA	LINC01035	intergenic
chr1 189162054	13	A>G	0.384615	1	+	ENSG00000226486.2	lncRNA	LINC01035	intergenic
chr1 189162123	12	A>G	0.25	0.999845	+	ENSG00000226486.2	lncRNA	LINC01035	intergenic
chr1 189193685	7	A>G	0.428571	0.99998	+	ENSG00000226486.2	lncRNA	LINC01035	intergenic
chr1 189611762	10	A>G	0.6	1	+	ENSG00000232212.1	lncRNA	LINC01701	intergenic
chr1 189611773	9	A>G	0.333333	0.999946	+	ENSG00000232212.1	lncRNA	LINC01701	intergenic
chr1 189676928	11	A>G	0.363636	0.999998	+	ENSG00000232212.1	lncRNA	LINC01701	intergenic
chr1 1912292	8	A>G	0.25	0.997969	+	ENSG00000169885.10	protein_coding	CALML6	intergenic
chr1 19131724	10	T>C	0.3	0.99992	-	ENSG00000127481.15	protein_coding	UBR4	Within a protein_coding intron
chr1 19215807	10	T>C	0.2	0.996564	-	ENSG00000127463.15	protein_coding	EMC1	Within a protein_coding UTR
chr1 19215816	10	T>C	0.4	0.999999	-	ENSG00000127463.15	protein_coding	EMC1	Within a protein_coding UTR
chr1 19215839	11	T>C	0.272727	0.999886	-	ENSG00000127463.15	protein_coding	EMC1	Within a protein_coding UTR
chr1 19215850	12	T>C	0.25	0.999845	-	ENSG00000127463.15	protein_coding	EMC1	Within a protein_coding UTR
chr1 19215907	21	T>C	0.238095	0.999999	-	ENSG00000127463.15	protein_coding	EMC1	Within a protein_coding UTR
chr1 19215916	18	T>C	0.5	1	-	ENSG00000127463.15	protein_coding	EMC1	Within a protein_coding UTR
chr1 19215921	18	T>C	0.166667	0.999388	-	ENSG00000127463.15	protein_coding	EMC1	Within a protein_coding UTR
chr1 19215931	17	T>C	0.294118	1	-	ENSG00000127463.15	protein_coding	EMC1	Within a protein_coding UTR
chr1 19215964	17	T>C	0.588235	1	-	ENSG00000127463.15	protein_coding	EMC1	Within a protein_coding UTR
chr1 19216137	13	T>C	0.307692	0.999995	-	ENSG00000127463.15	protein_coding	EMC1	Within a protein_coding UTR
chr1 19216185	10	T>C	0.2	0.996564	-	ENSG00000127463.15	protein_coding	EMC1	Within a protein_coding UTR
chr1 19217303	16	T>C	0.4375	1	-	ENSG00000127463.15	protein_coding	EMC1	Within a protein_coding UTR
chr1 19217356	12	T>C	0.583333	1	-	ENSG00000127463.15	protein_coding	EMC1	Within a protein_coding UTR
chr1 19217385	13	T>C	0.307692	0.999995	-	ENSG00000127463.15	protein_coding	EMC1	Within a protein_coding UTR
chr1 19217405	11	T>C	0.181818	0.995734	-	ENSG00000127463.15	protein_coding	EMC1	Within a protein_coding UTR
chr1 19217427	11	T>C	0.272727	0.999886	-	ENSG00000127463.15	protein_coding	EMC1	Within a protein_coding UTR
chr1 19217437	10	T>C	0.3	0.99992	-	ENSG00000127463.15	protein_coding	EMC1	Within a protein_coding UTR
chr1 19217479	11	T>C	0.181818	0.995734	-	ENSG00000127463.15	protein_coding	EMC1	Within a protein_coding UTR
chr1 19258999	53	A>G	0.132075	0.999999	+	ENSG00000053372.5	protein_coding	MRTO4	Within a protein_coding UTR
chr1 19259025	53	A>G	0.150943	1	+	ENSG00000053372.5	protein_coding	MRTO4	Within a protein_coding UTR
chr1 19259961	49	A>G	0.183673	1	+	ENSG00000053372.5	protein_coding	MRTO4	Within a protein_coding UTR
chr1 19260026	41	A>G	0.097561	0.999314	+	ENSG00000053372.5	protein_coding	MRTO4	Within a protein_coding UTR
chr1 19260038	40	A>G	0.25	1	+	ENSG00000053372.5	protein_coding	MRTO4	Within a protein_coding UTR
chr1 192961647	11	T>C	0.272727	0.999886	-	ENSG00000285280.2	lncRNA	AL390957.1	intergenic
chr1 192964862	16	T>C	0.1875	0.999584	-	ENSG00000285280.2	lncRNA	AL390957.1	intergenic
chr1 192979483	8	T>C	0.75	1	-	ENSG00000234473.1	processed_pseudogene	ZNF101P2	intergenic
chr1 192979855	11	T>C	0.454545	1	-	ENSG00000234473.1	processed_pseudogene	ZNF101P2	intergenic
chr1 192979915	16	T>C	0.5625	1	-	ENSG00000234473.1	processed_pseudogene	ZNF101P2	intergenic
chr1 192991998	44	T>C	0.386364	1	-	ENSG00000234473.1	processed_pseudogene	ZNF101P2	Upstream of a processed_pseudogene exon
chr1 192992006	44	T>C	0.136364	0.999996	-	ENSG00000234473.1	processed_pseudogene	ZNF101P2	Upstream of a processed_pseudogene exon
chr1 192992739	30	T>C	0.2	1	-	ENSG00000234473.1	processed_pseudogene	ZNF101P2	Upstream of a processed_pseudogene exon
chr1 192992743	30	T>C	0.233333	1	-	ENSG00000234473.1	processed_pseudogene	ZNF101P2	Upstream of a processed_pseudogene exon
chr1 192992822	26	T>C	0.423077	1	-	ENSG00000234473.1	processed_pseudogene	ZNF101P2	Upstream of a processed_pseudogene exon
chr1 192992882	17	T>C	0.647059	1	-	ENSG00000234473.1	processed_pseudogene	ZNF101P2	Upstream of a processed_pseudogene exon
chr1 192992906	17	T>C	0.411765	1	-	ENSG00000234473.1	processed_pseudogene	ZNF101P2	Upstream of a processed_pseudogene exon
chr1 192993034	24	T>C	0.25	1	-	ENSG00000234473.1	processed_pseudogene	ZNF101P2	Upstream of a processed_pseudogene exon
chr1 192993188	14	T>C	0.285714	0.999993	-	ENSG00000234473.1	processed_pseudogene	ZNF101P2	Upstream of a processed_pseudogene exon
chr1 192993189	14	T>C	0.357143	1	-	ENSG00000234473.1	processed_pseudogene	ZNF101P2	Upstream of a processed_pseudogene exon
chr1 193001220	39	T>C	0.128205	0.999962	-	ENSG00000234473.1	processed_pseudogene	ZNF101P2	intergenic
chr1 193010132	48	T>C	0.229167	1	-	ENSG00000116750.14	protein_coding	UCHL5	intergenic
chr1 193010147	48	T>C	0.375	1	-	ENSG00000116750.14	protein_coding	UCHL5	intergenic
chr1 193010163	48	T>C	0.270833	1	-	ENSG00000116750.14	protein_coding	UCHL5	intergenic
chr1 193010169	47	T>C	0.12766	0.999993	-	ENSG00000116750.14	protein_coding	UCHL5	intergenic
chr1 193010892	44	T>C	0.0681818	0.99084	-	ENSG00000116750.14	protein_coding	UCHL5	Upstream of a protein_coding UTR
chr1 193010933	39	T>C	0.179487	1	-	ENSG00000116750.14	protein_coding	UCHL5	Upstream of a protein_coding UTR
chr1 193049298	9	T>C	0.777778	1	-	ENSG00000116750.14	protein_coding	UCHL5	Within a protein_coding intron
chr1 193049331	9	T>C	0.222222	0.99731	-	ENSG00000116750.14	protein_coding	UCHL5	Within a protein_coding intron
chr1 193049404	15	T>C	0.333333	1	-	ENSG00000116750.14	protein_coding	UCHL5	Within a protein_coding intron
chr1 193092773	10	T>C	0.2	0.996564	-	ENSG00000023572.10	protein_coding	GLRX2	Within a protein_coding UTR
chr1 193169383	13	A>G	0.153846	0.993825	+	ENSG00000134371.14	protein_coding	CDC73	Within a protein_coding intron
chr1 193169398	13	A>G	0.307692	0.999995	+	ENSG00000134371.14	protein_coding	CDC73	Within a protein_coding intron
chr1 193169438	9	A>G	0.222222	0.99731	+	ENSG00000134371.14	protein_coding	CDC73	Within a protein_coding intron
chr1 193169439	9	A>G	0.222222	0.99731	+	ENSG00000134371.14	protein_coding	CDC73	Within a protein_coding intron
chr1 193191527	10	A>G	0.3	0.99992	+	ENSG00000134371.14	protein_coding	CDC73	Within a protein_coding intron
chr1 193191606	10	A>G	0.6	1	+	ENSG00000134371.14	protein_coding	CDC73	Within a protein_coding intron
chr1 193191620	9	A>G	0.444444	0.999999	+	ENSG00000134371.14	protein_coding	CDC73	Within a protein_coding intron
chr1 193191621	9	A>G	0.555556	1	+	ENSG00000134371.14	protein_coding	CDC73	Within a protein_coding intron
chr1 193192174	12	A>G	0.25	0.999845	+	ENSG00000134371.14	protein_coding	CDC73	Within a protein_coding intron
chr1 193192241	12	A>G	0.5	1	+	ENSG00000134371.14	protein_coding	CDC73	Within a protein_coding intron
chr1 193236719	11	A>G	0.545455	1	+	ENSG00000134371.14	protein_coding	CDC73	Within a protein_coding intron
chr1 193236739	10	A>G	0.3	0.99992	+	ENSG00000134371.14	protein_coding	CDC73	Within a protein_coding intron
chr1 193236774	7	A>G	0.857143	1	+	ENSG00000134371.14	protein_coding	CDC73	Within a protein_coding intron
chr1 193236814	6	A>G	0.333333	0.99902	+	ENSG00000134371.14	protein_coding	CDC73	Within a protein_coding intron
chr1 193284744	23	A>G	0.173913	0.999937	+	ENSG00000232077.2	lncRNA	LINC01031	intergenic
chr1 19478563	15	T>C	0.4	1	-	ENSG00000077549.19	protein_coding	CAPZB	Within a protein_coding intron
chr1 19598513	5	A>G	0.6	0.999996	+	ENSG00000173436.15	protein_coding	MICOS10	Within a protein_coding intron
chr1 19598985	20	A>G	0.15	0.999141	+	ENSG00000173436.15	protein_coding	MICOS10	Within a protein_coding intron
chr1 19599266	16	A>G	0.1875	0.999584	+	ENSG00000173436.15	protein_coding	MICOS10	Within a protein_coding intron
chr1 19601467	7	A>G	0.285714	0.99854	+	ENSG00000173436.15	protein_coding	MICOS10	Within a protein_coding intron
chr1 19605789	12	A>G	0.25	0.999845	+	ENSG00000173436.15	protein_coding	MICOS10	Within a protein_coding intron
chr1 196932268	10	T>C	0.2	0.996564	-	ENSG00000143278.5	protein_coding	F13B	intergenic
chr1 197101567	29	T>C	0.586207	1	-	ENSG00000066279.18	protein_coding	ASPM	Within a protein_coding CDS
chr1 197103290	25	T>C	0.64	1	-	ENSG00000066279.18	protein_coding	ASPM	Within a protein_coding CDS
chr1 197119088	8	T>C	0.75	1	-	ENSG00000066279.18	protein_coding	ASPM	Within a protein_coding intron
chr1 197166806	6	T>C	0.5	0.99999	-	ENSG00000177888.8	protein_coding	ZBTB41	Within a protein_coding intron
chr1 198171431	9	A>G	0.444444	0.999999	+	ENSG00000151414.15	protein_coding	NEK7	Within a protein_coding intron
chr1 198174930	5	A>G	0.4	0.999408	+	ENSG00000151414.15	protein_coding	NEK7	Within a protein_coding intron
chr1 198600745	5	A>G	0.4	0.999408	+	ENSG00000081237.20	protein_coding	PTPRC	intergenic
chr1 198600767	8	A>G	0.25	0.997969	+	ENSG00000081237.20	protein_coding	PTPRC	intergenic
chr1 200658699	12	T>C	0.25	0.999845	-	ENSG00000118197.14	protein_coding	DDX59	Within a protein_coding intron
chr1 200752734	21	A>G	0.285714	1	+	ENSG00000118200.14	protein_coding	CAMSAP2	Within a protein_coding intron
chr1 200752824	13	A>G	0.461538	1	+	ENSG00000118200.14	protein_coding	CAMSAP2	Within a protein_coding intron
chr1 200762976	17	A>G	0.176471	0.999492	+	ENSG00000118200.14	protein_coding	CAMSAP2	Within a protein_coding intron
chr1 200762999	20	A>G	0.15	0.999141	+	ENSG00000118200.14	protein_coding	CAMSAP2	Within a protein_coding intron
chr1 200763000	20	A>G	0.2	0.999966	+	ENSG00000118200.14	protein_coding	CAMSAP2	Within a protein_coding intron
chr1 200763025	19	A>G	0.210526	0.999973	+	ENSG00000118200.14	protein_coding	CAMSAP2	Within a protein_coding intron
chr1 200763135	18	A>G	0.166667	0.999388	+	ENSG00000118200.14	protein_coding	CAMSAP2	Within a protein_coding intron
chr1 200763405	9	A>G	0.222222	0.99731	+	ENSG00000118200.14	protein_coding	CAMSAP2	Within a protein_coding intron
chr1 200763418	10	A>G	0.2	0.996564	+	ENSG00000118200.14	protein_coding	CAMSAP2	Within a protein_coding intron
chr1 200763484	19	A>G	0.263158	0.999999	+	ENSG00000118200.14	protein_coding	CAMSAP2	Within a protein_coding intron
chr1 200764922	21	A>G	0.238095	0.999999	+	ENSG00000118200.14	protein_coding	CAMSAP2	Within a protein_coding intron
chr1 200764993	12	A>G	0.333333	0.999997	+	ENSG00000118200.14	protein_coding	CAMSAP2	Within a protein_coding intron
chr1 200765291	13	A>G	0.384615	1	+	ENSG00000118200.14	protein_coding	CAMSAP2	Within a protein_coding intron
chr1 200765294	13	A>G	0.307692	0.999995	+	ENSG00000118200.14	protein_coding	CAMSAP2	Within a protein_coding intron
chr1 200765329	12	A>G	0.166667	0.99482	+	ENSG00000118200.14	protein_coding	CAMSAP2	Within a protein_coding intron
chr1 200765428	7	A>G	0.428571	0.99998	+	ENSG00000118200.14	protein_coding	CAMSAP2	Within a protein_coding intron
chr1 200773531	20	A>G	0.2	0.999966	+	ENSG00000118200.14	protein_coding	CAMSAP2	Within a protein_coding intron
chr1 200775671	8	A>G	0.25	0.997969	+	ENSG00000118200.14	protein_coding	CAMSAP2	Within a protein_coding intron
chr1 200867884	24	T>C	0.166667	0.999924	-	ENSG00000201032.1	snRNA	RNU6-704P	intergenic
chr1 200879441	17	T>C	0.588235	1	-	ENSG00000201032.1	snRNA	RNU6-704P	intergenic
chr1 200879444	17	T>C	0.588235	1	-	ENSG00000201032.1	snRNA	RNU6-704P	intergenic
chr1 200882797	8	T>C	0.25	0.997969	-	ENSG00000201032.1	snRNA	RNU6-704P	intergenic
chr1 200882800	8	T>C	0.5	1	-	ENSG00000201032.1	snRNA	RNU6-704P	intergenic
chr1 200884618	14	T>C	0.285714	0.999993	-	ENSG00000201032.1	snRNA	RNU6-704P	intergenic
chr1 200884620	13	T>C	0.307692	0.999995	-	ENSG00000201032.1	snRNA	RNU6-704P	intergenic
chr1 200884681	15	T>C	0.733333	1	-	ENSG00000201032.1	snRNA	RNU6-704P	intergenic
chr1 200884766	13	T>C	0.153846	0.993825	-	ENSG00000201032.1	snRNA	RNU6-704P	intergenic
chr1 200884803	12	T>C	0.166667	0.99482	-	ENSG00000201032.1	snRNA	RNU6-704P	intergenic
chr1 200884811	15	T>C	0.466667	1	-	ENSG00000201032.1	snRNA	RNU6-704P	intergenic
chr1 200884858	14	T>C	0.142857	0.992751	-	ENSG00000201032.1	snRNA	RNU6-704P	intergenic
chr1 200884864	14	T>C	0.214286	0.999735	-	ENSG00000201032.1	snRNA	RNU6-704P	intergenic
chr1 200884866	14	T>C	0.5	1	-	ENSG00000201032.1	snRNA	RNU6-704P	intergenic
chr1 200887407	10	T>C	0.3	0.99992	-	ENSG00000201032.1	snRNA	RNU6-704P	intergenic
chr1 201484161	26	T>C	0.115385	0.998049	-	ENSG00000159176.14	protein_coding	CSRP1	Within a protein_coding UTR
chr1 201517317	8	A>G	0.875	1	+	ENSG00000224536.2	lncRNA	AC096677.1	Within a lncRNA intron
chr1 201517951	14	A>G	0.285714	0.999993	+	ENSG00000224536.2	lncRNA	AC096677.1	Within a lncRNA intron
chr1 201517959	14	A>G	0.571429	1	+	ENSG00000224536.2	lncRNA	AC096677.1	Within a lncRNA intron
chr1 201872136	9	A>G	0.777778	1	+	ENSG00000198700.10	protein_coding	IPO9	Within a protein_coding intron
chr1 201882335	37	A>G	0.108108	0.999544	+	ENSG00000198700.10	protein_coding	IPO9	Within a protein_coding UTR
chr1 201886077	13	A>G	0.153846	0.993825	+	ENSG00000198700.10	protein_coding	IPO9	Downstream of a protein_coding UTR
chr1 201886089	11	A>G	0.272727	0.999886	+	ENSG00000198700.10	protein_coding	IPO9	Downstream of a protein_coding UTR
chr1 201886099	11	A>G	0.272727	0.999886	+	ENSG00000198700.10	protein_coding	IPO9	Downstream of a protein_coding UTR
chr1 201886236	11	A>G	0.363636	0.999998	+	ENSG00000198700.10	protein_coding	IPO9	Downstream of a protein_coding UTR
chr1 201959400	15	A>G	0.2	0.999665	+	ENSG00000134375.11	protein_coding	TIMM17A	Within a protein_coding intron
chr1 201959880	9	A>G	0.222222	0.99731	+	ENSG00000134375.11	protein_coding	TIMM17A	Within a protein_coding intron
chr1 201960934	16	A>G	0.1875	0.999584	+	ENSG00000134375.11	protein_coding	TIMM17A	Within a protein_coding intron
chr1 201960952	18	A>G	0.222222	0.999979	+	ENSG00000134375.11	protein_coding	TIMM17A	Within a protein_coding intron
chr1 201961012	21	A>G	0.142857	0.998996	+	ENSG00000134375.11	protein_coding	TIMM17A	Within a protein_coding intron
chr1 201961019	23	A>G	0.130435	0.998664	+	ENSG00000134375.11	protein_coding	TIMM17A	Within a protein_coding intron
chr1 201961590	11	A>G	0.545455	1	+	ENSG00000134375.11	protein_coding	TIMM17A	Within a protein_coding intron
chr1 201992176	11	A>G	0.272727	0.999886	+	ENSG00000176393.11	protein_coding	RNPEP	Within a protein_coding intron
chr1 202563298	6	A>G	0.666667	1	+	ENSG00000077157.22	protein_coding	PPP1R12B	Within a protein_coding intron
chr1 202581943	13	A>G	0.615385	1	+	ENSG00000077157.22	protein_coding	PPP1R12B	Within a protein_coding UTR
chr1 202876854	9	T>C	0.444444	0.999999	-	ENSG00000183155.5	protein_coding	RABIF	Upstream of a protein_coding UTR
chr1 202876870	8	T>C	0.25	0.997969	-	ENSG00000183155.5	protein_coding	RABIF	Upstream of a protein_coding UTR
chr1 202876987	8	T>C	0.375	0.999966	-	ENSG00000183155.5	protein_coding	RABIF	Upstream of a protein_coding UTR
chr1 202876996	7	T>C	0.428571	0.99998	-	ENSG00000183155.5	protein_coding	RABIF	Upstream of a protein_coding UTR
chr1 202877013	7	T>C	0.428571	0.99998	-	ENSG00000183155.5	protein_coding	RABIF	Upstream of a protein_coding UTR
chr1 203009648	12	A>G	0.166667	0.99482	+	ENSG00000163444.12	protein_coding	TMEM183A	Within a protein_coding intron
chr1 203013910	11	A>G	0.272727	0.999886	+	ENSG00000163444.12	protein_coding	TMEM183A	Within a protein_coding intron
chr1 203022234	8	A>G	0.375	0.999966	+	ENSG00000163444.12	protein_coding	TMEM183A	Within a protein_coding intron
chr1 203777253	12	A>G	0.166667	0.99482	+	ENSG00000122188.13	protein_coding	LAX1	Downstream of a protein_coding UTR
chr1 203777282	14	A>G	0.214286	0.999735	+	ENSG00000122188.13	protein_coding	LAX1	Downstream of a protein_coding UTR
chr1 203777308	9	A>G	0.222222	0.99731	+	ENSG00000122188.13	protein_coding	LAX1	Downstream of a protein_coding UTR
chr1 203777435	24	A>G	0.625	1	+	ENSG00000122188.13	protein_coding	LAX1	Downstream of a protein_coding UTR
chr1 203778020	14	A>G	0.357143	1	+	ENSG00000122188.13	protein_coding	LAX1	Downstream of a protein_coding UTR
chr1 203809729	8	A>G	0.25	0.997969	+	ENSG00000058673.17	protein_coding	ZC3H11A	Within a protein_coding intron
chr1 203818877	9	A>G	0.444444	0.999999	+	ENSG00000058673.17	protein_coding	ZC3H11A	Within a protein_coding intron
chr1 203855065	8	A>G	0.375	0.999966	+	ENSG00000257315.3	protein_coding	ZBED6	Downstream of a protein_coding UTR
chr1 203855912	6	A>G	0.333333	0.99902	+	ENSG00000257315.3	protein_coding	ZBED6	Downstream of a protein_coding UTR
chr1 203855989	7	A>G	0.285714	0.99854	+	ENSG00000257315.3	protein_coding	ZBED6	Downstream of a protein_coding UTR
chr1 203856009	5	A>G	0.4	0.999408	+	ENSG00000257315.3	protein_coding	ZBED6	Downstream of a protein_coding UTR
chr1 204388846	12	T>C	0.166667	0.99482	-	ENSG00000143850.16	protein_coding	PLEKHA6	intergenic
chr1 204396869	28	T>C	0.357143	1	-	ENSG00000158615.9	protein_coding	PPP1R15B	intergenic
chr1 204399849	29	T>C	0.62069	1	-	ENSG00000158615.9	protein_coding	PPP1R15B	intergenic
chr1 204400043	14	T>C	0.428571	1	-	ENSG00000158615.9	protein_coding	PPP1R15B	intergenic
chr1 204402497	24	T>C	0.208333	0.999997	-	ENSG00000158615.9	protein_coding	PPP1R15B	Upstream of a protein_coding UTR
chr1 204402621	19	T>C	0.210526	0.999973	-	ENSG00000158615.9	protein_coding	PPP1R15B	Upstream of a protein_coding UTR
chr1 204402641	17	T>C	0.176471	0.999492	-	ENSG00000158615.9	protein_coding	PPP1R15B	Upstream of a protein_coding UTR
chr1 204402695	9	T>C	0.333333	0.999946	-	ENSG00000158615.9	protein_coding	PPP1R15B	Upstream of a protein_coding UTR
chr1 204402989	46	T>C	0.282609	1	-	ENSG00000158615.9	protein_coding	PPP1R15B	Upstream of a protein_coding UTR
chr1 204402990	45	T>C	0.2	1	-	ENSG00000158615.9	protein_coding	PPP1R15B	Upstream of a protein_coding UTR
chr1 204518804	30	A>G	0.1	0.996992	+	ENSG00000198625.13	protein_coding	MDM4	Within a protein_coding intron
chr1 204534513	37	A>G	0.351351	1	+	ENSG00000198625.13	protein_coding	MDM4	Within a protein_coding intron
chr1 204534536	44	A>G	0.340909	1	+	ENSG00000198625.13	protein_coding	MDM4	Within a protein_coding intron
chr1 204534605	62	A>G	0.112903	0.999997	+	ENSG00000198625.13	protein_coding	MDM4	Within a protein_coding intron
chr1 204535650	26	A>G	0.307692	1	+	ENSG00000198625.13	protein_coding	MDM4	Within a protein_coding intron
chr1 204535698	37	A>G	0.243243	1	+	ENSG00000198625.13	protein_coding	MDM4	Within a protein_coding intron
chr1 204536007	13	A>G	0.384615	1	+	ENSG00000198625.13	protein_coding	MDM4	Within a protein_coding intron
chr1 204536012	14	A>G	0.285714	0.999993	+	ENSG00000198625.13	protein_coding	MDM4	Within a protein_coding intron
chr1 204536042	15	A>G	0.266667	0.999991	+	ENSG00000198625.13	protein_coding	MDM4	Within a protein_coding intron
chr1 204536132	18	A>G	0.388889	1	+	ENSG00000198625.13	protein_coding	MDM4	Within a protein_coding intron
chr1 204536172	22	A>G	0.227273	0.999998	+	ENSG00000198625.13	protein_coding	MDM4	Within a protein_coding intron
chr1 204550872	82	A>G	0.0487805	0.990962	+	ENSG00000198625.13	protein_coding	MDM4	Within a protein_coding UTR
chr1 204551104	250	A>G	0.064	1	+	ENSG00000198625.13	protein_coding	MDM4	Within a protein_coding UTR
chr1 204551122	262	A>G	0.0458015	0.999984	+	ENSG00000198625.13	protein_coding	MDM4	Within a protein_coding UTR
chr1 204551143	269	A>G	0.0297398	0.993943	+	ENSG00000198625.13	protein_coding	MDM4	Within a protein_coding UTR
chr1 204552082	64	A>G	0.0625	0.996274	+	ENSG00000198625.13	protein_coding	MDM4	Within a protein_coding UTR
chr1 204552088	62	A>G	0.0967742	0.999965	+	ENSG00000198625.13	protein_coding	MDM4	Within a protein_coding UTR
chr1 204552095	64	A>G	0.296875	1	+	ENSG00000198625.13	protein_coding	MDM4	Within a protein_coding UTR
chr1 204552096	65	A>G	0.323077	1	+	ENSG00000198625.13	protein_coding	MDM4	Within a protein_coding UTR
chr1 204552107	65	A>G	0.0769231	0.999533	+	ENSG00000198625.13	protein_coding	MDM4	Within a protein_coding UTR
chr1 204552114	64	A>G	0.09375	0.999958	+	ENSG00000198625.13	protein_coding	MDM4	Within a protein_coding UTR
chr1 204552119	64	A>G	0.078125	0.999566	+	ENSG00000198625.13	protein_coding	MDM4	Within a protein_coding UTR
chr1 204552123	63	A>G	0.111111	0.999997	+	ENSG00000198625.13	protein_coding	MDM4	Within a protein_coding UTR
chr1 204552152	62	A>G	0.193548	1	+	ENSG00000198625.13	protein_coding	MDM4	Within a protein_coding UTR
chr1 204552194	29	A>G	0.517241	1	+	ENSG00000198625.13	protein_coding	MDM4	Within a protein_coding UTR
chr1 204552263	11	A>G	0.272727	0.999886	+	ENSG00000198625.13	protein_coding	MDM4	Within a protein_coding UTR
chr1 204552422	59	A>G	0.322034	1	+	ENSG00000198625.13	protein_coding	MDM4	Within a protein_coding UTR
chr1 204552448	80	A>G	0.375	1	+	ENSG00000198625.13	protein_coding	MDM4	Within a protein_coding UTR
chr1 204552450	78	A>G	0.141026	1	+	ENSG00000198625.13	protein_coding	MDM4	Within a protein_coding UTR
chr1 204552452	82	A>G	0.195122	1	+	ENSG00000198625.13	protein_coding	MDM4	Within a protein_coding UTR
chr1 204552462	93	A>G	0.236559	1	+	ENSG00000198625.13	protein_coding	MDM4	Within a protein_coding UTR
chr1 204552488	134	A>G	0.201493	1	+	ENSG00000198625.13	protein_coding	MDM4	Within a protein_coding UTR
chr1 204552489	136	A>G	0.0808824	1	+	ENSG00000198625.13	protein_coding	MDM4	Within a protein_coding UTR
chr1 204552497	137	A>G	0.10219	1	+	ENSG00000198625.13	protein_coding	MDM4	Within a protein_coding UTR
chr1 204552503	134	A>G	0.141791	1	+	ENSG00000198625.13	protein_coding	MDM4	Within a protein_coding UTR
chr1 204552506	133	A>G	0.338346	1	+	ENSG00000198625.13	protein_coding	MDM4	Within a protein_coding UTR
chr1 204552583	150	A>G	0.0733333	1	+	ENSG00000198625.13	protein_coding	MDM4	Within a protein_coding UTR
chr1 204552584	148	A>G	0.101351	1	+	ENSG00000198625.13	protein_coding	MDM4	Within a protein_coding UTR
chr1 204553125	111	A>G	0.0720721	0.999983	+	ENSG00000198625.13	protein_coding	MDM4	Within a protein_coding UTR
chr1 204555272	122	A>G	0.221311	1	+	ENSG00000198625.13	protein_coding	MDM4	Within a protein_coding UTR
chr1 204555284	115	A>G	0.321739	1	+	ENSG00000198625.13	protein_coding	MDM4	Within a protein_coding UTR
chr1 204555352	77	A>G	0.0649351	0.998975	+	ENSG00000198625.13	protein_coding	MDM4	Within a protein_coding UTR
chr1 204555360	78	A>G	0.358974	1	+	ENSG00000198625.13	protein_coding	MDM4	Within a protein_coding UTR
chr1 204555405	37	A>G	0.594595	1	+	ENSG00000198625.13	protein_coding	MDM4	Within a protein_coding UTR
chr1 204555415	38	A>G	0.342105	1	+	ENSG00000198625.13	protein_coding	MDM4	Within a protein_coding UTR
chr1 204555418	39	A>G	0.589744	1	+	ENSG00000198625.13	protein_coding	MDM4	Within a protein_coding UTR
chr1 204555427	39	A>G	0.384615	1	+	ENSG00000198625.13	protein_coding	MDM4	Within a protein_coding UTR
chr1 204555609	53	A>G	0.415094	1	+	ENSG00000198625.13	protein_coding	MDM4	Within a protein_coding UTR
chr1 204555615	54	A>G	0.0740741	0.998018	+	ENSG00000198625.13	protein_coding	MDM4	Within a protein_coding UTR
chr1 204555618	53	A>G	0.433962	1	+	ENSG00000198625.13	protein_coding	MDM4	Within a protein_coding UTR
chr1 204555689	49	A>G	0.204082	1	+	ENSG00000198625.13	protein_coding	MDM4	Within a protein_coding UTR
chr1 204555703	48	A>G	0.0833333	0.998734	+	ENSG00000198625.13	protein_coding	MDM4	Within a protein_coding UTR
chr1 204555705	49	A>G	0.122449	0.999991	+	ENSG00000198625.13	protein_coding	MDM4	Within a protein_coding UTR
chr1 204555706	50	A>G	0.1	0.999868	+	ENSG00000198625.13	protein_coding	MDM4	Within a protein_coding UTR
chr1 204555714	52	A>G	0.230769	1	+	ENSG00000198625.13	protein_coding	MDM4	Within a protein_coding UTR
chr1 204555715	50	A>G	0.08	0.99852	+	ENSG00000198625.13	protein_coding	MDM4	Within a protein_coding UTR
chr1 204555718	50	A>G	0.58	1	+	ENSG00000198625.13	protein_coding	MDM4	Within a protein_coding UTR
chr1 204555738	55	A>G	0.309091	1	+	ENSG00000198625.13	protein_coding	MDM4	Within a protein_coding UTR
chr1 204555786	78	A>G	0.141026	1	+	ENSG00000198625.13	protein_coding	MDM4	Within a protein_coding UTR
chr1 204555793	79	A>G	0.113924	1	+	ENSG00000198625.13	protein_coding	MDM4	Within a protein_coding UTR
chr1 204556420	73	A>G	0.136986	1	+	ENSG00000198625.13	protein_coding	MDM4	Within a protein_coding UTR
chr1 204556451	43	A>G	0.186047	1	+	ENSG00000198625.13	protein_coding	MDM4	Within a protein_coding UTR
chr1 204556463	46	A>G	0.108696	0.999912	+	ENSG00000198625.13	protein_coding	MDM4	Within a protein_coding UTR
chr1 204556519	37	A>G	0.135135	0.999971	+	ENSG00000198625.13	protein_coding	MDM4	Within a protein_coding UTR
chr1 204556538	39	A>G	0.384615	1	+	ENSG00000198625.13	protein_coding	MDM4	Within a protein_coding UTR
chr1 204556653	43	A>G	0.162791	1	+	ENSG00000198625.13	protein_coding	MDM4	Within a protein_coding UTR
chr1 204557426	89	A>G	0.123596	1	+	ENSG00000198625.13	protein_coding	MDM4	Within a protein_coding UTR
chr1 204557483	100	A>G	0.09	0.999999	+	ENSG00000198625.13	protein_coding	MDM4	Within a protein_coding UTR
chr1 204557520	72	A>G	0.0972222	0.999992	+	ENSG00000198625.13	protein_coding	MDM4	Within a protein_coding UTR
chr1 204557532	68	A>G	0.220588	1	+	ENSG00000198625.13	protein_coding	MDM4	Within a protein_coding UTR
chr1 204557560	43	A>G	0.0930233	0.999174	+	ENSG00000198625.13	protein_coding	MDM4	Within a protein_coding UTR
chr1 204557576	43	A>G	0.162791	1	+	ENSG00000198625.13	protein_coding	MDM4	Within a protein_coding UTR
chr1 204557585	44	A>G	0.204545	1	+	ENSG00000198625.13	protein_coding	MDM4	Within a protein_coding UTR
chr1 204559156	6	A>G	0.333333	0.99902	+	ENSG00000198625.13	protein_coding	MDM4	Downstream of a protein_coding UTR
chr1 205087348	37	T>C	0.621622	1	-	ENSG00000117222.14	protein_coding	RBBP5	Within a protein_coding UTR
chr1 205113009	10	T>C	0.2	0.996564	-	ENSG00000117222.14	protein_coding	RBBP5	Within a protein_coding intron
chr1 205118491	8	T>C	0.25	0.997969	-	ENSG00000117222.14	protein_coding	RBBP5	Within a protein_coding intron
chr1 205596031	13	T>C	0.153846	0.993825	-	ENSG00000158711.14	protein_coding	ELK4	Upstream of a protein_coding UTR
chr1 205597151	14	T>C	0.357143	1	-	ENSG00000158711.14	protein_coding	ELK4	Upstream of a protein_coding UTR
chr1 205597527	5	T>C	0.4	0.999408	-	ENSG00000158711.14	protein_coding	ELK4	Upstream of a protein_coding UTR
chr1 205604848	15	T>C	0.133333	0.991599	-	ENSG00000158711.14	protein_coding	ELK4	Within a protein_coding intron
chr1 205606354	7	T>C	0.285714	0.99854	-	ENSG00000158711.14	protein_coding	ELK4	Within a protein_coding intron
chr1 205609852	65	T>C	0.292308	1	-	ENSG00000158711.14	protein_coding	ELK4	Within a protein_coding UTR
chr1 205611188	139	T>C	0.338129	1	-	ENSG00000158711.14	protein_coding	ELK4	Within a protein_coding UTR
chr1 205629784	5	T>C	0.4	0.999408	-	ENSG00000158711.14	protein_coding	ELK4	Within a protein_coding intron
chr1 205700290	11	T>C	0.181818	0.995734	-	ENSG00000069275.13	protein_coding	NUCKS1	intergenic
chr1 205700303	10	T>C	0.2	0.996564	-	ENSG00000069275.13	protein_coding	NUCKS1	intergenic
chr1 205700829	11	T>C	0.727273	1	-	ENSG00000069275.13	protein_coding	NUCKS1	intergenic
chr1 205700830	11	T>C	0.454545	1	-	ENSG00000069275.13	protein_coding	NUCKS1	intergenic
chr1 205700831	11	T>C	0.454545	1	-	ENSG00000069275.13	protein_coding	NUCKS1	intergenic
chr1 205700832	11	T>C	0.636364	1	-	ENSG00000069275.13	protein_coding	NUCKS1	intergenic
chr1 205716224	116	T>C	0.603448	1	-	ENSG00000069275.13	protein_coding	NUCKS1	Within a protein_coding UTR
chr1 205729777	10	T>C	0.2	0.996564	-	ENSG00000069275.13	protein_coding	NUCKS1	Within a protein_coding intron
chr1 205729849	15	T>C	0.466667	1	-	ENSG00000069275.13	protein_coding	NUCKS1	Within a protein_coding intron
chr1 205729850	16	T>C	0.375	1	-	ENSG00000069275.13	protein_coding	NUCKS1	Within a protein_coding intron
chr1 205729859	15	T>C	0.2	0.999665	-	ENSG00000069275.13	protein_coding	NUCKS1	Within a protein_coding intron
chr1 205729872	14	T>C	0.142857	0.992751	-	ENSG00000069275.13	protein_coding	NUCKS1	Within a protein_coding intron
chr1 205729926	9	T>C	0.666667	1	-	ENSG00000069275.13	protein_coding	NUCKS1	Within a protein_coding intron
chr1 205732961	5	T>C	0.8	1	-	ENSG00000069275.13	protein_coding	NUCKS1	Within a protein_coding intron
chr1 205733688	7	T>C	0.571429	1	-	ENSG00000069275.13	protein_coding	NUCKS1	Within a protein_coding intron
chr1 205733741	8	T>C	0.25	0.997969	-	ENSG00000069275.13	protein_coding	NUCKS1	Within a protein_coding intron
chr1 205733757	8	T>C	0.375	0.999966	-	ENSG00000069275.13	protein_coding	NUCKS1	Within a protein_coding intron
chr1 205733758	9	T>C	0.333333	0.999946	-	ENSG00000069275.13	protein_coding	NUCKS1	Within a protein_coding intron
chr1 205734158	17	T>C	0.235294	0.999983	-	ENSG00000069275.13	protein_coding	NUCKS1	Within a protein_coding intron
chr1 205736225	16	T>C	0.25	0.999988	-	ENSG00000069275.13	protein_coding	NUCKS1	Within a protein_coding intron
chr1 205736566	6	T>C	0.5	0.99999	-	ENSG00000069275.13	protein_coding	NUCKS1	Within a protein_coding intron
chr1 205736568	5	T>C	0.8	1	-	ENSG00000069275.13	protein_coding	NUCKS1	Within a protein_coding intron
chr1 205738832	16	T>C	0.3125	1	-	ENSG00000069275.13	protein_coding	NUCKS1	Within a protein_coding intron
chr1 205738904	18	T>C	0.222222	0.999979	-	ENSG00000069275.13	protein_coding	NUCKS1	Within a protein_coding intron
chr1 205746124	18	T>C	0.388889	1	-	ENSG00000069275.13	protein_coding	NUCKS1	Within a protein_coding intron
chr1 206319332	9	A>G	0.555556	1	+	ENSG00000266028.7	protein_coding	SRGAP2	Within a protein_coding intron
chr1 206319902	7	A>G	0.285714	0.99854	+	ENSG00000266028.7	protein_coding	SRGAP2	Within a protein_coding intron
chr1 206427894	7	A>G	0.285714	0.99854	+	ENSG00000266028.7	protein_coding	SRGAP2	Within a protein_coding intron
chr1 206441422	18	A>G	0.777778	1	+	ENSG00000266028.7	protein_coding	SRGAP2	Within a protein_coding intron
chr1 206443479	15	A>G	0.133333	0.991599	+	ENSG00000266028.7	protein_coding	SRGAP2	Within a protein_coding intron
chr1 206443574	5	A>G	0.4	0.999408	+	ENSG00000266028.7	protein_coding	SRGAP2	Within a protein_coding intron
chr1 206443599	6	A>G	0.333333	0.99902	+	ENSG00000266028.7	protein_coding	SRGAP2	Within a protein_coding intron
chr1 206444096	10	A>G	0.3	0.99992	+	ENSG00000266028.7	protein_coding	SRGAP2	Within a protein_coding intron
chr1 206457151	13	A>G	0.230769	0.999794	+	ENSG00000266028.7	protein_coding	SRGAP2	Within a protein_coding intron
chr1 206457588	18	A>G	0.388889	1	+	ENSG00000266028.7	protein_coding	SRGAP2	Within a protein_coding intron
chr1 206457589	19	A>G	0.210526	0.999973	+	ENSG00000266028.7	protein_coding	SRGAP2	Within a protein_coding intron
chr1 206457590	19	A>G	0.263158	0.999999	+	ENSG00000266028.7	protein_coding	SRGAP2	Within a protein_coding intron
chr1 20649499	14	T>C	0.714286	1	-	ENSG00000117242.7	lncRNA	PINK1-AS	Within a lncRNA exon
chr1 20649520	11	T>C	0.545455	1	-	ENSG00000117242.7	lncRNA	PINK1-AS	Within a lncRNA exon
chr1 20649530	16	T>C	0.625	1	-	ENSG00000117242.7	lncRNA	PINK1-AS	Within a lncRNA exon
chr1 20649539	15	T>C	0.4	1	-	ENSG00000117242.7	lncRNA	PINK1-AS	Within a lncRNA exon
chr1 20649547	14	T>C	0.142857	0.992751	-	ENSG00000117242.7	lncRNA	PINK1-AS	Within a lncRNA exon
chr1 20649582	10	T>C	0.4	0.999999	-	ENSG00000117242.7	lncRNA	PINK1-AS	Within a lncRNA exon
chr1 20649585	10	T>C	0.7	1	-	ENSG00000117242.7	lncRNA	PINK1-AS	Within a lncRNA exon
chr1 20652097	125	T>C	0.04	0.991556	-	ENSG00000244038.11	protein_coding	DDOST	Within a protein_coding UTR
chr1 20652098	125	T>C	0.04	0.991556	-	ENSG00000244038.11	protein_coding	DDOST	Within a protein_coding UTR
chr1 206525426	7	A>G	0.285714	0.99854	+	ENSG00000266094.8	protein_coding	RASSF5	Within a protein_coding intron
chr1 206525440	8	A>G	0.25	0.997969	+	ENSG00000266094.8	protein_coding	RASSF5	Within a protein_coding intron
chr1 206696120	84	T>C	0.0595238	0.998479	-	ENSG00000224114.1	processed_pseudogene	AL591846.1	Within a processed_pseudogene exon
chr1 206752954	6	A>G	0.333333	0.99902	+	ENSG00000142224.17	protein_coding	IL19	intergenic
chr1 20755311	27	T>C	0.259259	1	-	ENSG00000127483.19	protein_coding	HP1BP3	Within a protein_coding intron
chr1 20755569	19	T>C	0.473684	1	-	ENSG00000127483.19	protein_coding	HP1BP3	Within a protein_coding intron
chr1 20756487	11	T>C	0.181818	0.995734	-	ENSG00000127483.19	protein_coding	HP1BP3	Within a protein_coding intron
chr1 20756758	9	T>C	0.444444	0.999999	-	ENSG00000127483.19	protein_coding	HP1BP3	Within a protein_coding intron
chr1 20756783	9	T>C	0.333333	0.999946	-	ENSG00000127483.19	protein_coding	HP1BP3	Within a protein_coding intron
chr1 20758852	8	T>C	0.375	0.999966	-	ENSG00000127483.19	protein_coding	HP1BP3	Within a protein_coding intron
chr1 20759276	7	T>C	0.428571	0.99998	-	ENSG00000127483.19	protein_coding	HP1BP3	Within a protein_coding intron
chr1 20759340	6	T>C	0.5	0.99999	-	ENSG00000127483.19	protein_coding	HP1BP3	Within a protein_coding intron
chr1 20774875	90	T>C	0.166667	1	-	ENSG00000127483.19	protein_coding	HP1BP3	Within a protein_coding UTR
chr1 20774876	90	T>C	0.244444	1	-	ENSG00000127483.19	protein_coding	HP1BP3	Within a protein_coding UTR
chr1 20774884	89	T>C	0.0674157	0.999731	-	ENSG00000127483.19	protein_coding	HP1BP3	Within a protein_coding UTR
chr1 20775406	55	T>C	0.345455	1	-	ENSG00000127483.19	protein_coding	HP1BP3	Within a protein_coding intron
chr1 20775410	53	T>C	0.867925	1	-	ENSG00000127483.19	protein_coding	HP1BP3	Within a protein_coding intron
chr1 20775424	53	T>C	0.264151	1	-	ENSG00000127483.19	protein_coding	HP1BP3	Within a protein_coding intron
chr1 20775439	42	T>C	0.0714286	0.99197	-	ENSG00000127483.19	protein_coding	HP1BP3	Within a protein_coding intron
chr1 20775450	56	T>C	0.25	1	-	ENSG00000127483.19	protein_coding	HP1BP3	Within a protein_coding exon
chr1 207768998	37	A>G	0.243243	1	+	ENSG00000117335.20	protein_coding	CD46	Within a protein_coding exon
chr1 207769111	19	A>G	0.315789	1	+	ENSG00000117335.20	protein_coding	CD46	Within a protein_coding exon
chr1 207769131	17	A>G	0.352941	1	+	ENSG00000117335.20	protein_coding	CD46	Within a protein_coding exon
chr1 207769190	9	A>G	0.777778	1	+	ENSG00000117335.20	protein_coding	CD46	Within a protein_coding exon
chr1 207769223	22	A>G	0.136364	0.998838	+	ENSG00000117335.20	protein_coding	CD46	Within a protein_coding exon
chr1 207769843	26	A>G	0.269231	1	+	ENSG00000117335.20	protein_coding	CD46	Within a protein_coding exon
chr1 207769883	30	A>G	0.2	1	+	ENSG00000117335.20	protein_coding	CD46	Within a protein_coding exon
chr1 207769905	31	A>G	0.193548	1	+	ENSG00000117335.20	protein_coding	CD46	Within a protein_coding exon
chr1 207769907	35	A>G	0.171429	0.999999	+	ENSG00000117335.20	protein_coding	CD46	Within a protein_coding exon
chr1 207769911	39	A>G	0.282051	1	+	ENSG00000117335.20	protein_coding	CD46	Within a protein_coding exon
chr1 207769931	46	A>G	0.586957	1	+	ENSG00000117335.20	protein_coding	CD46	Within a protein_coding exon
chr1 207769940	46	A>G	0.304348	1	+	ENSG00000117335.20	protein_coding	CD46	Within a protein_coding exon
chr1 207787346	8	A>G	0.75	1	+	ENSG00000117335.20	protein_coding	CD46	Within a protein_coding intron
chr1 207826673	13	T>C	0.846154	1	-	ENSG00000203709.12	lncRNA	MIR29B2CHG	Within a lncRNA intron
chr1 20784999	11	T>C	0.272727	0.999886	-	ENSG00000127483.19	protein_coding	HP1BP3	Within a protein_coding intron
chr1 208026770	5	T>C	0.4	0.999408	-	ENSG00000076356.7	protein_coding	PLXNA2	Within a protein_coding UTR
chr1 208697433	18	T>C	0.444444	1	-	ENSG00000227887.1	processed_pseudogene	RPS26P13	Within a processed_pseudogene exon
chr1 208742548	7	T>C	0.285714	0.99854	-	ENSG00000227887.1	processed_pseudogene	RPS26P13	intergenic
chr1 208742550	7	T>C	0.571429	1	-	ENSG00000227887.1	processed_pseudogene	RPS26P13	intergenic
chr1 208754996	6	T>C	0.833333	1	-	ENSG00000227887.1	processed_pseudogene	RPS26P13	intergenic
chr1 208773454	6	T>C	0.666667	1	-	ENSG00000227887.1	processed_pseudogene	RPS26P13	intergenic
chr1 208807776	8	T>C	0.25	0.997969	-	ENSG00000227887.1	processed_pseudogene	RPS26P13	intergenic
chr1 208807779	9	T>C	0.777778	1	-	ENSG00000227887.1	processed_pseudogene	RPS26P13	intergenic
chr1 208882507	7	T>C	0.428571	0.99998	-	ENSG00000227887.1	processed_pseudogene	RPS26P13	intergenic
chr1 208895908	6	T>C	0.333333	0.99902	-	ENSG00000227887.1	processed_pseudogene	RPS26P13	intergenic
chr1 208959818	7	T>C	0.285714	0.99854	-	ENSG00000232537.2	lncRNA	AC092810.2	intergenic
chr1 208963411	6	T>C	0.333333	0.99902	-	ENSG00000232537.2	lncRNA	AC092810.2	intergenic
chr1 208963598	5	T>C	0.4	0.999408	-	ENSG00000232537.2	lncRNA	AC092810.2	intergenic
chr1 208963749	5	T>C	0.4	0.999408	-	ENSG00000232537.2	lncRNA	AC092810.2	intergenic
chr1 208967159	15	T>C	0.133333	0.991599	-	ENSG00000232537.2	lncRNA	AC092810.2	intergenic
chr1 209043545	7	T>C	0.571429	1	-	ENSG00000232537.2	lncRNA	AC092810.2	intergenic
chr1 209048747	20	T>C	0.4	1	-	ENSG00000232537.2	lncRNA	AC092810.2	intergenic
chr1 209052734	7	T>C	0.571429	1	-	ENSG00000232537.2	lncRNA	AC092810.2	intergenic
chr1 209061412	8	T>C	0.5	1	-	ENSG00000232537.2	lncRNA	AC092810.2	intergenic
chr1 209070366	15	T>C	0.4	1	-	ENSG00000232537.2	lncRNA	AC092810.2	intergenic
chr1 209072946	5	T>C	0.6	0.999996	-	ENSG00000232537.2	lncRNA	AC092810.2	intergenic
chr1 209072948	5	T>C	0.6	0.999996	-	ENSG00000232537.2	lncRNA	AC092810.2	intergenic
chr1 209074023	14	T>C	0.5	1	-	ENSG00000232537.2	lncRNA	AC092810.2	intergenic
chr1 209074966	14	T>C	0.714286	1	-	ENSG00000232537.2	lncRNA	AC092810.2	intergenic
chr1 209086168	10	T>C	0.4	0.999999	-	ENSG00000232537.2	lncRNA	AC092810.2	intergenic
chr1 209093726	14	T>C	0.285714	0.999993	-	ENSG00000232537.2	lncRNA	AC092810.2	intergenic
chr1 209107480	77	T>C	0.545455	1	-	ENSG00000232537.2	lncRNA	AC092810.2	intergenic
chr1 209107481	77	T>C	0.142857	1	-	ENSG00000232537.2	lncRNA	AC092810.2	intergenic
chr1 209107510	66	T>C	0.0606061	0.995831	-	ENSG00000232537.2	lncRNA	AC092810.2	intergenic
chr1 209107514	64	T>C	0.140625	1	-	ENSG00000232537.2	lncRNA	AC092810.2	intergenic
chr1 209107546	31	T>C	0.258065	1	-	ENSG00000232537.2	lncRNA	AC092810.2	intergenic
chr1 209107552	29	T>C	0.517241	1	-	ENSG00000232537.2	lncRNA	AC092810.2	intergenic
chr1 209107553	27	T>C	0.444444	1	-	ENSG00000232537.2	lncRNA	AC092810.2	intergenic
chr1 209107554	27	T>C	0.407407	1	-	ENSG00000232537.2	lncRNA	AC092810.2	intergenic
chr1 209107555	28	T>C	0.464286	1	-	ENSG00000232537.2	lncRNA	AC092810.2	intergenic
chr1 209107571	21	T>C	0.619048	1	-	ENSG00000232537.2	lncRNA	AC092810.2	intergenic
chr1 209107619	26	T>C	0.538462	1	-	ENSG00000232537.2	lncRNA	AC092810.2	intergenic
chr1 209107623	25	T>C	0.12	0.998271	-	ENSG00000232537.2	lncRNA	AC092810.2	intergenic
chr1 209107645	34	T>C	0.205882	1	-	ENSG00000232537.2	lncRNA	AC092810.2	intergenic
chr1 209107679	55	T>C	0.272727	1	-	ENSG00000232537.2	lncRNA	AC092810.2	intergenic
chr1 209107686	55	T>C	0.0727273	0.997876	-	ENSG00000232537.2	lncRNA	AC092810.2	intergenic
chr1 209107688	53	T>C	0.226415	1	-	ENSG00000232537.2	lncRNA	AC092810.2	intergenic
chr1 209107689	52	T>C	0.0961538	0.99984	-	ENSG00000232537.2	lncRNA	AC092810.2	intergenic
chr1 209107737	136	T>C	0.117647	1	-	ENSG00000232537.2	lncRNA	AC092810.2	intergenic
chr1 209107749	146	T>C	0.493151	1	-	ENSG00000232537.2	lncRNA	AC092810.2	intergenic
chr1 209107750	145	T>C	0.475862	1	-	ENSG00000232537.2	lncRNA	AC092810.2	intergenic
chr1 209107857	133	T>C	0.0601504	0.999939	-	ENSG00000232537.2	lncRNA	AC092810.2	intergenic
chr1 209108310	38	T>C	0.105263	0.999493	-	ENSG00000232537.2	lncRNA	AC092810.2	intergenic
chr1 209108366	50	T>C	0.22	1	-	ENSG00000232537.2	lncRNA	AC092810.2	intergenic
chr1 209108471	50	T>C	0.1	0.999868	-	ENSG00000232537.2	lncRNA	AC092810.2	intergenic
chr1 209108475	49	T>C	0.346939	1	-	ENSG00000232537.2	lncRNA	AC092810.2	intergenic
chr1 209108476	50	T>C	0.08	0.99852	-	ENSG00000232537.2	lncRNA	AC092810.2	intergenic
chr1 209108479	51	T>C	0.156863	1	-	ENSG00000232537.2	lncRNA	AC092810.2	intergenic
chr1 209108499	53	T>C	0.150943	1	-	ENSG00000232537.2	lncRNA	AC092810.2	intergenic
chr1 209108518	43	T>C	0.0930233	0.999174	-	ENSG00000232537.2	lncRNA	AC092810.2	intergenic
chr1 209108547	41	T>C	0.146341	0.999997	-	ENSG00000232537.2	lncRNA	AC092810.2	intergenic
chr1 209108560	39	T>C	0.102564	0.999437	-	ENSG00000232537.2	lncRNA	AC092810.2	intergenic
chr1 209108561	40	T>C	0.1	0.999378	-	ENSG00000232537.2	lncRNA	AC092810.2	intergenic
chr1 209114022	43	T>C	0.488372	1	-	ENSG00000232537.2	lncRNA	AC092810.2	intergenic
chr1 209115169	74	T>C	0.527027	1	-	ENSG00000232537.2	lncRNA	AC092810.2	intergenic
chr1 209117158	40	T>C	0.475	1	-	ENSG00000232537.2	lncRNA	AC092810.2	intergenic
chr1 209117166	43	T>C	0.348837	1	-	ENSG00000232537.2	lncRNA	AC092810.2	intergenic
chr1 209117199	35	T>C	0.142857	0.999978	-	ENSG00000232537.2	lncRNA	AC092810.2	intergenic
chr1 209117201	35	T>C	0.485714	1	-	ENSG00000232537.2	lncRNA	AC092810.2	intergenic
chr1 209117214	36	T>C	0.333333	1	-	ENSG00000232537.2	lncRNA	AC092810.2	intergenic
chr1 209117215	38	T>C	0.552632	1	-	ENSG00000232537.2	lncRNA	AC092810.2	intergenic
chr1 209117240	46	T>C	0.130435	0.999994	-	ENSG00000232537.2	lncRNA	AC092810.2	intergenic
chr1 209117292	39	T>C	0.564103	1	-	ENSG00000232537.2	lncRNA	AC092810.2	intergenic
chr1 209117311	47	T>C	0.446809	1	-	ENSG00000232537.2	lncRNA	AC092810.2	intergenic
chr1 209117781	33	T>C	0.121212	0.999713	-	ENSG00000232537.2	lncRNA	AC092810.2	intergenic
chr1 209117786	33	T>C	0.575758	1	-	ENSG00000232537.2	lncRNA	AC092810.2	intergenic
chr1 209117790	35	T>C	0.457143	1	-	ENSG00000232537.2	lncRNA	AC092810.2	intergenic
chr1 209117804	39	T>C	0.282051	1	-	ENSG00000232537.2	lncRNA	AC092810.2	intergenic
chr1 209117820	32	T>C	0.46875	1	-	ENSG00000232537.2	lncRNA	AC092810.2	intergenic
chr1 209117830	31	T>C	0.354839	1	-	ENSG00000232537.2	lncRNA	AC092810.2	intergenic
chr1 209117835	30	T>C	0.133333	0.999806	-	ENSG00000232537.2	lncRNA	AC092810.2	intergenic
chr1 209117893	30	T>C	0.166667	0.99999	-	ENSG00000232537.2	lncRNA	AC092810.2	intergenic
chr1 209119898	21	T>C	0.238095	0.999999	-	ENSG00000232537.2	lncRNA	AC092810.2	intergenic
chr1 209119973	48	T>C	0.145833	1	-	ENSG00000232537.2	lncRNA	AC092810.2	intergenic
chr1 209127082	45	T>C	0.466667	1	-	ENSG00000232537.2	lncRNA	AC092810.2	intergenic
chr1 209128085	103	T>C	0.184466	1	-	ENSG00000232537.2	lncRNA	AC092810.2	intergenic
chr1 209128101	102	T>C	0.264706	1	-	ENSG00000232537.2	lncRNA	AC092810.2	intergenic
chr1 209128106	101	T>C	0.376238	1	-	ENSG00000232537.2	lncRNA	AC092810.2	intergenic
chr1 209128341	57	T>C	0.0701754	0.997572	-	ENSG00000232537.2	lncRNA	AC092810.2	intergenic
chr1 209128812	53	T>C	0.188679	1	-	ENSG00000232537.2	lncRNA	AC092810.2	intergenic
chr1 209132044	116	T>C	0.0603448	0.999829	-	ENSG00000232537.2	lncRNA	AC092810.2	intergenic
chr1 209132047	118	T>C	0.127119	1	-	ENSG00000232537.2	lncRNA	AC092810.2	intergenic
chr1 209132050	118	T>C	0.330508	1	-	ENSG00000232537.2	lncRNA	AC092810.2	intergenic
chr1 209132051	117	T>C	0.239316	1	-	ENSG00000232537.2	lncRNA	AC092810.2	intergenic
chr1 209132052	115	T>C	0.2	1	-	ENSG00000232537.2	lncRNA	AC092810.2	intergenic
chr1 209132077	110	T>C	0.145455	1	-	ENSG00000232537.2	lncRNA	AC092810.2	intergenic
chr1 209132086	92	T>C	0.0978261	1	-	ENSG00000232537.2	lncRNA	AC092810.2	intergenic
chr1 209132103	79	T>C	0.202532	1	-	ENSG00000232537.2	lncRNA	AC092810.2	intergenic
chr1 209132149	87	T>C	0.091954	0.999997	-	ENSG00000232537.2	lncRNA	AC092810.2	intergenic
chr1 209132162	88	T>C	0.0795455	0.999971	-	ENSG00000232537.2	lncRNA	AC092810.2	intergenic
chr1 209132192	69	T>C	0.289855	1	-	ENSG00000232537.2	lncRNA	AC092810.2	intergenic
chr1 209132581	15	T>C	0.666667	1	-	ENSG00000232537.2	lncRNA	AC092810.2	intergenic
chr1 209132767	149	T>C	0.0805369	1	-	ENSG00000232537.2	lncRNA	AC092810.2	intergenic
chr1 209132785	154	T>C	0.103896	1	-	ENSG00000232537.2	lncRNA	AC092810.2	intergenic
chr1 209132789	150	T>C	0.0733333	1	-	ENSG00000232537.2	lncRNA	AC092810.2	intergenic
chr1 209132806	148	T>C	0.25	1	-	ENSG00000232537.2	lncRNA	AC092810.2	intergenic
chr1 209132842	198	T>C	0.0707071	1	-	ENSG00000232537.2	lncRNA	AC092810.2	intergenic
chr1 209132843	197	T>C	0.0609137	0.999999	-	ENSG00000232537.2	lncRNA	AC092810.2	intergenic
chr1 209132844	200	T>C	0.07	1	-	ENSG00000232537.2	lncRNA	AC092810.2	intergenic
chr1 209132855	206	T>C	0.0582524	0.999999	-	ENSG00000232537.2	lncRNA	AC092810.2	intergenic
chr1 209132861	205	T>C	0.0780488	1	-	ENSG00000232537.2	lncRNA	AC092810.2	intergenic
chr1 209132864	204	T>C	0.0784314	1	-	ENSG00000232537.2	lncRNA	AC092810.2	intergenic
chr1 20944347	10	T>C	0.4	0.999999	-	ENSG00000075151.21	protein_coding	EIF4G3	Within a protein_coding intron
chr1 21020414	8	T>C	0.5	1	-	ENSG00000075151.21	protein_coding	EIF4G3	Within a protein_coding intron
chr1 21031103	8	T>C	0.25	0.997969	-	ENSG00000075151.21	protein_coding	EIF4G3	Within a protein_coding intron
chr1 21098345	6	T>C	0.5	0.99999	-	ENSG00000075151.21	protein_coding	EIF4G3	Within a protein_coding intron
chr1 211264006	7	A>G	0.428571	0.99998	+	ENSG00000117625.14	protein_coding	RCOR3	Within a protein_coding intron
chr1 211264037	9	A>G	0.555556	1	+	ENSG00000117625.14	protein_coding	RCOR3	Within a protein_coding intron
chr1 211270167	10	A>G	0.6	1	+	ENSG00000117625.14	protein_coding	RCOR3	Within a protein_coding intron
chr1 211270277	11	A>G	0.454545	1	+	ENSG00000117625.14	protein_coding	RCOR3	Within a protein_coding intron
chr1 21139839	10	T>C	0.2	0.996564	-	ENSG00000075151.21	protein_coding	EIF4G3	Within a protein_coding intron
chr1 211432879	19	A>G	0.210526	0.999973	+	ENSG00000153363.13	lncRNA	LINC00467	Within a lncRNA exon
chr1 211432896	19	A>G	0.368421	1	+	ENSG00000153363.13	lncRNA	LINC00467	Within a lncRNA exon
chr1 211433730	8	A>G	0.375	0.999966	+	ENSG00000153363.13	lncRNA	LINC00467	Within a lncRNA exon
chr1 211433975	7	A>G	0.571429	1	+	ENSG00000153363.13	lncRNA	LINC00467	Within a lncRNA exon
chr1 211434043	9	A>G	0.333333	0.999946	+	ENSG00000153363.13	lncRNA	LINC00467	Within a lncRNA exon
chr1 211434334	5	A>G	0.6	0.999996	+	ENSG00000153363.13	lncRNA	LINC00467	Within a lncRNA exon
chr1 211434373	6	A>G	0.333333	0.99902	+	ENSG00000153363.13	lncRNA	LINC00467	Within a lncRNA exon
chr1 211434374	7	A>G	0.571429	1	+	ENSG00000153363.13	lncRNA	LINC00467	Within a lncRNA exon
chr1 211434385	5	A>G	0.4	0.999408	+	ENSG00000153363.13	lncRNA	LINC00467	Within a lncRNA exon
chr1 21145096	6	T>C	0.5	0.99999	-	ENSG00000075151.21	protein_coding	EIF4G3	Within a protein_coding intron
chr1 21149026	9	T>C	0.444444	0.999999	-	ENSG00000075151.21	protein_coding	EIF4G3	Within a protein_coding intron
chr1 21149033	9	T>C	0.444444	0.999999	-	ENSG00000075151.21	protein_coding	EIF4G3	Within a protein_coding intron
chr1 21149044	8	T>C	0.5	1	-	ENSG00000075151.21	protein_coding	EIF4G3	Within a protein_coding intron
chr1 21149060	7	T>C	0.428571	0.99998	-	ENSG00000075151.21	protein_coding	EIF4G3	Within a protein_coding intron
chr1 21150794	9	T>C	0.444444	0.999999	-	ENSG00000075151.21	protein_coding	EIF4G3	Within a protein_coding intron
[truncated: 34,324 more rows]

## Sheet: BC-3 latent
Chromosomal position	read coverage	change	percentage of editing	confidence score	strand	geneID	bioType	geneName	feature_distance
[truncated: 16,312 more rows]

[truncated: 1 more sheets: BC-3 lytic]
