# Supplementary material for: The cellular and KSHV A-to-I RNA editome in primary effusion lymphoma and its role in the viral lifecycle
Source: Nat Commun. 2023 Mar 13;14:1367. doi: 10.1038/s41467-023-37105-8 (PMC10011561; doi:10.1038/s41467-023-37105-8)
Supplement: Supplementary file 3 — Supplementary Data 2 [file 41467_2023_37105_MOESM3_ESM.xlsx]

## Sheet: control vs SOX overexpressing 
Supplementary Data S2: Quantification of editing in control and SOX overexpressing HEK-293T cells(related to Fig. 2n). De novo identified edited sites from control and SOX overexpressing HEK-293T cells were overlapped to identify common sites that are edited in both datasets. Sites are listed by chromosome and nucleotide position (column A). Percentage of editing in control replicate 1, replicate…
Chromosomal position	Editing level in control Rep 1	Editing level in control Rep 2	average in control cells	Editing level in SOX overexpression Rep 1	Editing level in SOX overexpression Rep 2	Average in SOX overexpression cells	Change in editing levels (SOX overexpression-control)
chr15 100548813	0.4	0.115385	0.257692	0.538462	0.785714	0.662088	0.404396
chr18 672836	0.285714	0.405797	0.345756	0.736842	0.75	0.743421	0.397665
chr16 70157430	0.5	0.552239	0.526119	0.9375	0.818182	0.877841	0.351722
chr1 209854591	0.375	0.307692	0.341346	0.833333	0.5	0.666667	0.325321
chr12 27801574	0.375	0.5	0.4375	0.625	0.9	0.7625	0.325
chr9 111533787	0.333333	0.130435	0.231884	0.692308	0.4	0.546154	0.31427
chr12 120460935	0.375	0.297297	0.336149	0.8	0.5	0.65	0.313851
chr11 119305789	0.6	0.4375	0.51875	0.75	0.909091	0.829545	0.310795
chr17 73236548	0.3	0.25	0.275	0.6	0.571429	0.585714	0.310714
chr11 10534042	0.444444	0.0909091	0.267677	0.75	0.4	0.575	0.307323
chr1 75758610	0.307692	0.590909	0.449301	0.818182	0.636364	0.727273	0.277972
chr1 230936925	0.473684	0.166667	0.320175	0.666667	0.529412	0.598039	0.277864
chr17 2335381	0.645833	0.521186	0.58351	0.857143	0.852941	0.855042	0.271532
chr16 1364886	0.416667	0.769231	0.592949	0.833333	0.875	0.854167	0.261218
chr2 127941985	0.357143	0.661972	0.509557	0.7	0.833333	0.766667	0.257109
chr9 62898783	0.384615	0.848485	0.61655	0.944444	0.8	0.872222	0.255672
chr1 150472719	0.131579	0.289256	0.210418	0.4	0.529412	0.464706	0.254288
chr17 48914169	0.4	0.214286	0.307143	0.666667	0.444444	0.555556	0.248413
chr2 20267729	0.555556	0.533333	0.544444	0.818182	0.75	0.784091	0.239646
chr10 118754432	0.333333	0.666667	0.5	0.6	0.875	0.7375	0.2375
chr9 137044229	0.2	0.151515	0.175758	0.461538	0.363636	0.412587	0.23683
chr9 136447660	0.181818	0.206522	0.19417	0.333333	0.526316	0.429825	0.235655
chr1 111766709	0.2	0.481865	0.340933	0.62963	0.52	0.574815	0.233882
chr9 130236080	0.5	0.404255	0.452128	0.8	0.571429	0.685714	0.233587
chr7 151212215	0.2	0.6	0.4	0.6	0.666667	0.633333	0.233333
chr16 8625528	0.461538	0.261538	0.361538	0.454545	0.733333	0.593939	0.232401
chr17 21300954	0.285714	0.163636	0.224675	0.333333	0.571429	0.452381	0.227706
chr3 194666524	0.2	0.229885	0.214943	0.166667	0.714286	0.440476	0.225534
chr5 53098235	0.210526	0.410526	0.310526	0.5	0.571429	0.535714	0.225188
chr14 64478371	0.5	0.535714	0.517857	0.76	0.72	0.74	0.222143
chr3 45677717	0.5	0.631579	0.565789	0.7	0.875	0.7875	0.221711
chr15 78497334	0.222222	0.290323	0.256272	0.666667	0.285714	0.47619	0.219918
chr1 77235314	0.363636	0.6	0.481818	0.6875	0.714286	0.700893	0.219075
chr1 156784508	0.4	0.578947	0.489474	0.666667	0.75	0.708333	0.21886
chr1 75206691	0.333333	0.284615	0.308974	0.477273	0.568182	0.522727	0.213753
chr18 9862144	0.391304	0.59176	0.491532	0.7	0.708333	0.704167	0.212634
chr20 2145921	0.243902	0.309322	0.276612	0.26	0.714286	0.487143	0.210531
chr12 4567086	0.666667	0.4375	0.552083	0.857143	0.666667	0.761905	0.209821
chr2 61420766	0.428571	0.351852	0.390212	0.571429	0.625	0.598214	0.208003
chr19 18569065	0.222222	0.0909091	0.156566	0.3	0.428571	0.364286	0.20772
chr9 128907497	0.25	0.171717	0.210859	0.461538	0.375	0.418269	0.207411
chr9 21865843	0.677419	0.707006	0.692213	0.857143	0.939394	0.898268	0.206056
chr1 211374180	0.285714	0.219512	0.252613	0.583333	0.333333	0.458333	0.20572
chr1 114405659	0.615385	0.265625	0.440505	0.666667	0.625	0.645833	0.205329
chr16 84665538	0.714286	0.736842	0.725564	0.909091	0.952381	0.930736	0.205172
chr9 33971742	0.666667	0.42	0.543333	0.8	0.695652	0.747826	0.204493
chr16 70668855	0.666667	0.5	0.583333	0.7	0.875	0.7875	0.204167
chr2 32305730	0.2	0.42623	0.313115	0.5	0.529412	0.514706	0.201591
chr20 5192732	0.285714	0.27957	0.282642	0.6	0.352941	0.476471	0.193828
chr3 160436959	0.555556	0.605634	0.580595	0.8125	0.733333	0.772917	0.192322
chr11 17169472	0.666667	0.534483	0.600575	0.833333	0.75	0.791667	0.191092
chr15 66535111	0.473684	0.4375	0.455592	0.5	0.791667	0.645833	0.190241
chr2 86505453	0.214286	0.222222	0.218254	0.4375	0.375	0.40625	0.187996
chr17 44192923	0.6875	0.683168	0.685334	0.846154	0.9	0.873077	0.187743
chr2 98617431	0.222222	0.354839	0.28853	0.666667	0.285714	0.47619	0.18766
chr17 18270341	0.666667	0.797101	0.731884	0.9375	0.9	0.91875	0.186866
chr1 46363062	0.444444	0.28	0.362222	0.428571	0.666667	0.547619	0.185397
chr5 132764307	0.4375	0.504854	0.471177	0.583333	0.727273	0.655303	0.184126
chr1 224969310	0.8	0.32	0.56	0.666667	0.818182	0.742424	0.182424
chr5 7878079	0.571429	0.647059	0.609244	0.75	0.833333	0.791667	0.182423
chr1 54171016	0.75	0.673469	0.711735	0.88	0.904762	0.892381	0.180646
chr14 74910649	0.625	0.714286	0.669643	0.857143	0.833333	0.845238	0.175595
chr13 20780447	0.277778	0.228571	0.253175	0.571429	0.28	0.425714	0.17254
chr18 13760955	0.571429	0.596491	0.58396	0.9	0.6	0.75	0.16604
chr3 49119243	0.25	0.851351	0.550676	0.666667	0.764706	0.715686	0.165011
chr17 81845225	0.542857	0.689349	0.616103	0.75	0.808824	0.779412	0.163309
chr17 45517209	0.52	0.678571	0.599286	0.810811	0.714286	0.762548	0.163263
chr1 110370251	0.285714	0.4	0.342857	0.428571	0.583333	0.505952	0.163095
chr1 85266382	0.368421	0.374046	0.371233	0.368421	0.7	0.534211	0.162977
chr12 56255817	0.333333	0.130435	0.231884	0.384615	0.4	0.392308	0.160424
chr20 17967723	0.333333	0.846154	0.589744	0.75	0.75	0.75	0.160256
chr1 84647546	0.297297	0.326425	0.311861	0.363636	0.578947	0.471292	0.159431
chr7 64354556	0.25	0.764706	0.507353	0.666667	0.666667	0.666667	0.159314
chr12 56146884	0.642857	0.454545	0.548701	0.566667	0.848485	0.707576	0.158874
chr2 113462478	0.52	0.462264	0.491132	0.8	0.5	0.65	0.158868
chr17 45149847	0.65	0.780822	0.715411	0.928571	0.818182	0.873377	0.157966
chr1 92838046	0.416667	0.267606	0.342136	0.5	0.5	0.5	0.157864
chr2 195660680	0.307692	0.12963	0.218661	0.37037	0.380952	0.375661	0.157
chr14 77116300	0.2	0.723684	0.461842	0.5	0.736842	0.618421	0.156579
chr12 26962675	0.307692	0.344828	0.32626	0.714286	0.25	0.482143	0.155883
chr2 241678635	0.446809	0.508876	0.477842	0.619048	0.647059	0.633053	0.155211
chr12 76853370	0.166667	0.0874317	0.127049	0.363636	0.2	0.281818	0.154769
chr1 100872926	0.363636	0.535354	0.449495	0.333333	0.875	0.604167	0.154672
chr16 58723779	0.631579	0.5875	0.609539	0.625	0.9	0.7625	0.152961
chr16 50072683	0.3	0.287129	0.293564	0.266667	0.625	0.445833	0.152269
chr2 48515167	0.454545	0.241379	0.347962	0.4	0.6	0.5	0.152038
chr17 6628328	0.4375	0.230769	0.334135	0.333333	0.636364	0.484848	0.150714
chr7 151224864	0.466667	0.645833	0.55625	0.6	0.8125	0.70625	0.15
chr3 53235301	0.642857	0.590909	0.616883	0.866667	0.666667	0.766667	0.149784
chr1 28240590	0.608696	0.339286	0.473991	0.702128	0.541667	0.621897	0.147906
chr5 246633	0.75	0.851485	0.800743	0.956522	0.939394	0.947958	0.147215
chr14 58268303	0.314286	0.530864	0.422575	0.55814	0.578947	0.568543	0.145968
chr5 1461983	0.7	0.341463	0.520732	0.666667	0.666667	0.666667	0.145935
chr1 205161285	0.428571	0.235294	0.331933	0.578947	0.375	0.476974	0.145041
chr11 62807278	0.263158	0.12844	0.195799	0.25	0.428571	0.339286	0.143487
chr11 75419204	0.214286	0.206897	0.210591	0.307692	0.4	0.353846	0.143255
chr1 110372675	0.35	0.394737	0.372368	0.4	0.628571	0.514286	0.141917
chr5 148425557	0.333333	0.357143	0.345238	0.6875	0.285714	0.486607	0.141369
chr2 58165600	0.285714	0.542857	0.414286	0.333333	0.777778	0.555556	0.14127
chr11 130229601	0.555556	0.641975	0.598765	0.9	0.571429	0.735714	0.136949
chr15 82404698	0.259259	0.211538	0.235399	0.6	0.142857	0.371429	0.13603
chr9 131908542	0.5	0.684211	0.592105	0.636364	0.818182	0.727273	0.135167
chr12 66152320	0.2	0.24	0.22	0.307692	0.4	0.353846	0.133846
chr17 27611569	0.736842	0.592105	0.664474	0.846154	0.75	0.798077	0.133603
chr6 43037747	0.375	0.232558	0.303779	0.272727	0.6	0.436364	0.132585
chr21 39168319	0.625	0.136364	0.380682	0.4	0.625	0.5125	0.131818
chr5 132998560	0.294118	0.437037	0.365577	0.535714	0.459016	0.497365	0.131788
chr12 12120503	0.541667	0.73913	0.640399	0.777778	0.761905	0.769841	0.129443
chr1 16618570	0.772727	0.918033	0.84538	0.971429	0.976744	0.974086	0.128706
chr7 158634804	0.6	0.413793	0.506897	0.666667	0.6	0.633333	0.126437
chr3 68988937	0.625	0.673913	0.649457	0.7	0.846154	0.773077	0.12362
chr2 189666889	0.315789	0.308511	0.31215	0.571429	0.3	0.435714	0.123564
chr3 42628727	0.228571	0.211765	0.220168	0.305556	0.380952	0.343254	0.123086
chr6 28301203	0.181818	0.0961538	0.138986	0.190476	0.333333	0.261905	0.122919
chr14 88469581	0.333333	0.280899	0.307116	0.357143	0.5	0.428571	0.121455
chr21 46291315	0.5	0.333333	0.416667	0.7	0.375	0.5375	0.120833
chr5 168553520	0.5	0.37931	0.439655	0.473684	0.647059	0.560372	0.120716
chr1 32603153	0.333333	0.596774	0.465054	0.5	0.666667	0.583333	0.11828
chr9 41011647	0.285714	0.482759	0.384236	0.529412	0.473684	0.501548	0.117312
chr17 16024908	0.583333	0.62963	0.606481	0.909091	0.535714	0.722403	0.115921
chr13 32777454	0.666667	0.676271	0.671469	0.695652	0.878049	0.78685	0.115382
chr11 118600708	0.151515	0.172414	0.161964	0.346154	0.208333	0.277244	0.115279
chr5 102604822	0.5	0.341463	0.420732	0.571429	0.5	0.535714	0.114983
chr14 19101691	0.772727	0.868852	0.82079	0.96	0.911111	0.935556	0.114766
chr1 153806806	0.136364	0.0506329	0.0934983	0.285714	0.130435	0.208075	0.114576
chr17 50356597	0.5	0.441176	0.470588	0.5	0.666667	0.583333	0.112745
chr13 97467270	0.555556	0.22	0.387778	0.5	0.5	0.5	0.112222
KI270711.1 18936	0.214286	0.5625	0.388393	0.428571	0.571429	0.5	0.111607
chr12 118038162	0.285714	0.829787	0.557751	0.8	0.538462	0.669231	0.11148
chr1 86864458	0.4	0.387097	0.393548	0.384615	0.625	0.504808	0.111259
chr12 68841222	0.2	0.298077	0.249038	0.37037	0.347826	0.359098	0.11006
chr19 57364866	0.142857	0.0909091	0.116883	0.153846	0.3	0.226923	0.11004
chr5 72219789	0.708333	0.683824	0.696078	0.736842	0.875	0.805921	0.109843
chr1 8352929	0.3	0.552381	0.42619	0.571429	0.5	0.535714	0.109524
chr1 167790336	0.333333	0.282051	0.307692	0.5	0.333333	0.416667	0.108974
chr5 72907801	0.6	0.652174	0.626087	0.833333	0.636364	0.734848	0.108762
chr3 138166098	0.4	0.578947	0.489474	0.625	0.571429	0.598214	0.108741
chr20 62138276	0.138462	0.317406	0.227934	0.241379	0.428571	0.334975	0.107042
chr3 121694045	0.444444	0.342342	0.393393	0.5	0.5	0.5	0.106607
chr1 68475524	0.232558	0.398352	0.315455	0.395349	0.444444	0.419897	0.104442
chr1 111756207	0.277778	0.41573	0.346754	0.2	0.7	0.45	0.103246
chr2 163607546	0.102564	0.125	0.113782	0.2	0.233333	0.216667	0.102885
chr2 27328100	0.40625	0.537931	0.472091	0.619048	0.530612	0.57483	0.102739
chr17 14348429	0.769231	0.568627	0.668929	0.875	0.666667	0.770833	0.101904
chr22 42037570	0.882353	0.603448	0.742901	0.958333	0.730769	0.844551	0.101651
chr12 913186	0.724138	0.647727	0.685933	0.705882	0.866667	0.786275	0.100342
chr15 68780007	0.0547945	0.0461538	0.0504742	0.176471	0.125	0.150735	0.100261
chr11 95165878	0.85	0.46875	0.659375	0.8	0.714286	0.757143	0.0977679
chr1 6198734	0.533333	0.57377	0.553552	0.551724	0.75	0.650862	0.0973102
chr8 52642509	0.3	0.223881	0.26194	0.333333	0.384615	0.358974	0.0970341
chr5 138347616	0.652778	0.618182	0.63548	0.782609	0.681818	0.732213	0.0967336
chr12 122505495	0.230263	0.235421	0.232842	0.378049	0.280488	0.329268	0.0964261
chr1 183136399	0.162791	0.177122	0.169956	0.309091	0.222222	0.265657	0.0957003
chr14 22902059	0.666667	0.668639	0.667653	0.826087	0.7	0.763043	0.0953906
chr16 4426088	0.538462	0.487805	0.513133	0.8	0.416667	0.608333	0.0952001
chr2 60927375	0.4	0.535714	0.467857	0.625	0.5	0.5625	0.0946429
chr1 236555893	0.717949	0.713235	0.715592	0.84127	0.777778	0.809524	0.0939318
chr1 244840973	0.5	0.651685	0.575843	0.636364	0.69863	0.667497	0.0916542
chr17 7514423	0.0987654	0.0858896	0.0923275	0.173913	0.190476	0.182195	0.0898671
chr1 183124740	0.4	0.546296	0.473148	0.625	0.5	0.5625	0.0893519
chr9 111363555	0.666667	0.578125	0.622396	0.7	0.723404	0.711702	0.0893063
chr19 10391413	0.107143	0.0801887	0.0936658	0.142857	0.222222	0.18254	0.0888739
chr1 88760293	0.371212	0.450633	0.410923	0.505882	0.492063	0.498973	0.0880504
chr17 48607567	0.611111	0.729167	0.670139	0.785714	0.727273	0.756494	0.0863546
chr5 115615856	0.181818	0.153846	0.167832	0.222222	0.285714	0.253968	0.0861361
chr1 111726517	0.75	0.652174	0.701087	0.772727	0.8	0.786364	0.0852767
chr22 38293335	0.140351	0.2	0.170175	0.238095	0.271429	0.254762	0.0845865
chr11 129884749	0.642857	0.594937	0.618897	0.567568	0.83871	0.703139	0.0842417
chr14 35085674	0.3	0.207921	0.25396	0.266667	0.409091	0.337879	0.0839184
chr1 236541054	0.545455	0.602564	0.574009	0.806452	0.507692	0.657072	0.0830626
chr3 13342040	0.444444	0.559783	0.502114	0.544118	0.625	0.584559	0.0824453
chr11 76141969	0.5	0.372093	0.436047	0.636364	0.4	0.518182	0.0821353
chr1 88805891	0.4	0.431111	0.415556	0.453333	0.540541	0.496937	0.0813814
chr1 179099716	0.451613	0.331606	0.39161	0.52381	0.421053	0.472431	0.0808215
chr18 5889766	0.666667	0.611111	0.638889	0.9	0.538462	0.719231	0.0803419
chr14 93183156	0.5	0.466667	0.483333	0.571429	0.555556	0.563492	0.0801587
chr19 42230338	0.145833	0.134021	0.139927	0.222222	0.214286	0.218254	0.078327
chr13 42234436	0.214286	0.62963	0.421958	0.5	0.5	0.5	0.0780423
chr3 184182941	0.454545	0.328125	0.391335	0.354839	0.583333	0.469086	0.0777508
chr17 1897638	0.222222	0.296703	0.259463	0.2	0.473684	0.336842	0.0773793
chr14 49641944	0.636364	0.636364	0.636364	0.833333	0.592593	0.712963	0.0765993
chr11 244171	0.695652	0.844037	0.769844	0.914286	0.777778	0.846032	0.0761873
chr17 3724918	0.674419	0.536364	0.605391	0.592593	0.769231	0.680912	0.0755206
chr5 146128777	0.658863	0.71095	0.684906	0.709677	0.808612	0.759145	0.0742387
chr1 32858535	0.37931	0.414286	0.396798	0.480769	0.458333	0.469551	0.0727533
chr12 56285967	0.5	0.470588	0.485294	0.526316	0.588235	0.557276	0.0719814
chr3 150741458	0.125	0.106667	0.115833	0.125	0.25	0.1875	0.0716667
chr3 94049518	0.136364	0.111111	0.123737	0.190476	0.2	0.195238	0.0715007
chr12 108530173	0.583333	0.730233	0.656783	0.666667	0.789474	0.72807	0.0712872
chr2 135783932	0.055814	0.0706648	0.0632394	0.201258	0.0663265	0.133792	0.0705528
chr20 17945226	0.109091	0.220264	0.164678	0.151515	0.318841	0.235178	0.0705003
chr3 119463512	0.294118	0.132075	0.213097	0.181818	0.384615	0.283217	0.0701202
chr9 36655651	0.571429	0.314286	0.442857	0.692308	0.333333	0.512821	0.0699634
chr1 16633117	0.461538	0.366197	0.413868	0.411765	0.555556	0.48366	0.0697923
chr12 66147526	0.352941	0.134146	0.243544	0.208333	0.416667	0.3125	0.0689562
chr11 83087687	0.375	0.307692	0.341346	0.333333	0.486842	0.410088	0.0687416
chr17 3727824	0.205882	0.160256	0.183069	0.25	0.25	0.25	0.0669306
chr11 66839711	0.2	0.235294	0.217647	0.235294	0.333333	0.284314	0.0666667
chr12 6537154	0.134021	0.1807	0.15736	0.256198	0.190083	0.22314	0.0657801
chr17 42843059	0.0769231	0.0930233	0.0849732	0.125	0.176471	0.150735	0.0657621
chr2 113714344	0.268293	0.325444	0.296868	0.3125	0.40625	0.359375	0.0625068
chr12 120698506	0.3	0.315315	0.307658	0.413793	0.325581	0.369687	0.0620296
chr12 31089465	0.3	0.462687	0.381343	0.285714	0.6	0.442857	0.0615139
chr9 104142996	0.833333	0.690476	0.761905	0.833333	0.8125	0.822917	0.0610119
KI270711.1 9410	0.363636	0.410061	0.386849	0.446809	0.448718	0.447763	0.0609146
chr16 89988610	0.461538	0.5	0.480769	0.416667	0.666667	0.541667	0.0608974
chr18 51079646	0.727273	0.403846	0.565559	0.5	0.75	0.625	0.0594406
chr20 64258638	0.875	0.540541	0.70777	0.866667	0.666667	0.766667	0.0588964
chr1 1009184	0.818182	0.553191	0.685687	0.6	0.888889	0.744444	0.0587578
chr1 1008088	0.363636	0.769231	0.566434	0.583333	0.666667	0.625	0.0585664
chr1 241909999	0.4375	0.285714	0.361607	0.375	0.464286	0.419643	0.0580357
chr8 22623936	0.25	0.490909	0.370455	0.411765	0.444444	0.428105	0.05765
chr1 212994420	0.444444	0.457143	0.450794	0.65	0.363636	0.506818	0.0560245
chr12 109450895	0.767442	0.784946	0.776194	0.794872	0.869565	0.832219	0.0560245
chr1 243126398	0.0833333	0.150476	0.116905	0.294118	0.0512821	0.1727	0.0557951
chr13 79426527	0.100917	0.170635	0.135776	0.155844	0.226804	0.191324	0.055548
chr9 128803275	0.542857	0.222222	0.38254	0.56	0.315789	0.437895	0.0553551
chr2 218452737	0.444444	0.285714	0.365079	0.3	0.538462	0.419231	0.0541514
chr1 180984717	0.4	0.470588	0.435294	0.692308	0.285714	0.489011	0.0537169
chr21 33433911	0.9	0.823529	0.861765	0.941176	0.888889	0.915033	0.053268
chr5 179615970	0.461538	0.408333	0.434936	0.444444	0.531915	0.48818	0.0532438
chr11 108512949	0.285714	0.470588	0.378151	0.529412	0.333333	0.431373	0.0532213
chrX 100629043	0.578947	0.496124	0.537536	0.347826	0.833333	0.59058	0.053044
chr9 136207227	0.4375	0.473684	0.455592	0.266667	0.75	0.508333	0.0527412
chr21 25739963	0.75	0.46875	0.609375	0.5	0.823529	0.661765	0.0523897
chr3 44660239	0.826087	0.666667	0.746377	0.846154	0.75	0.798077	0.0517001
chr13 79426545	0.117647	0.1939	0.155773	0.2	0.214286	0.207143	0.0513694
chr1 16631569	0.5	0.564103	0.532051	0.5	0.666667	0.583333	0.0512821
chr17 18327066	0.571429	0.566265	0.568847	0.666667	0.571429	0.619048	0.0502008
chr21 42898659	0.176471	0.157895	0.167183	0.307692	0.125	0.216346	0.0491635
chr17 4006831	0.333333	0.386364	0.359848	0.52381	0.294118	0.408964	0.0491151
chr5 83538811	0.466667	0.423729	0.445198	0.454545	0.533333	0.493939	0.0487417
chr12 21471035	0.132353	0.35545	0.243902	0.340426	0.243902	0.292164	0.0482624
chr11 95132170	0.785714	0.510638	0.648176	0.791667	0.6	0.695833	0.047657
chr12 110038741	0.6	0.704918	0.652459	0.533333	0.866667	0.7	0.047541
chr2 99150704	0.636364	0.396226	0.516295	0.727273	0.4	0.563636	0.0473413
chr16 69343650	0.411765	0.7	0.555882	0.6	0.605263	0.602632	0.0467492
chr12 107001328	0.7	0.580153	0.640076	0.611111	0.761905	0.686508	0.0464316
chr9 137114262	0.833333	0.434783	0.634058	0.857143	0.5	0.678571	0.0445135
chr2 37253106	0.236842	0.37218	0.304511	0.26087	0.434783	0.347826	0.0433148
chr1 155611520	0.35	0.465517	0.407759	0.484848	0.416667	0.450758	0.042999
chr1 151177011	0.409091	0.560748	0.484919	0.666667	0.388889	0.527778	0.0428585
chr3 9365152	0.625	0.270588	0.447794	0.45	0.529412	0.489706	0.0419118
chr13 21154181	0.272727	0.455224	0.363976	0.478261	0.333333	0.405797	0.0418215
chr12 9407367	0.107143	0.0987654	0.102954	0.1	0.1875	0.14375	0.0407959
chr3 184145071	0.529412	0.418919	0.474165	0.416667	0.611111	0.513889	0.0397235
chr1 226881976	0.166667	0.118182	0.142424	0.214286	0.15	0.182143	0.0397186
chr12 93487564	0.0714286	0.0611735	0.0663011	0.08	0.131579	0.105789	0.0394884
chr21 32268841	0.175	0.239437	0.207218	0.2	0.292683	0.246341	0.0391232
chr1 155915321	0.486486	0.476923	0.481705	0.566038	0.470588	0.518313	0.0366082
chr2 42285498	0.875	0.818182	0.846591	0.857143	0.909091	0.883117	0.036526
chr2 10054065	0.131579	0.0613497	0.0964643	0.122807	0.142857	0.132832	0.0363678
chr14 22830077	0.157895	0.363636	0.260766	0.294118	0.3	0.297059	0.0362933
chr11 62140968	0.363636	0.425	0.394318	0.416667	0.444444	0.430556	0.0362374
chr11 771034	0.673913	0.470588	0.572251	0.675676	0.540984	0.60833	0.036079
chr1 222565628	0.428571	0.829268	0.62892	0.714286	0.615385	0.664835	0.0359153
chr12 122059095	0.5	0.594937	0.547468	0.5	0.666667	0.583333	0.035865
chr8 100721639	0.0769231	0.0657895	0.0713563	0.0769231	0.136364	0.106643	0.0352871
chr1 19126559	0.337838	0.450331	0.394084	0.552083	0.306122	0.429103	0.0350184
chr3 72375778	0.703704	0.568182	0.635943	0.8	0.541667	0.670833	0.0348906
chr13 36843944	0.666667	0.711538	0.689103	0.708333	0.736842	0.722588	0.0334852
chrX 73844921	0.0666667	0.124694	0.0956805	0.141304	0.116883	0.129094	0.0334132
chr17 18798907	0.26506	0.167857	0.216459	0.267606	0.230769	0.249187	0.0327287
chr1 201135461	0.446429	0.523929	0.485179	0.512821	0.521739	0.51728	0.0321008
chr19 6413533	0.0714286	0.137457	0.104443	0.15	0.121212	0.135606	0.0311633
chr11 18048343	0.142857	0.407407	0.275132	0.333333	0.277778	0.305556	0.0304233
chr10 79306297	0.151515	0.225989	0.188752	0.16	0.277778	0.218889	0.030137
chr11 119045232	0.666667	0.744444	0.705556	0.703704	0.766667	0.735185	0.0296296
chr2 233294901	0.342857	0.275862	0.30936	0.26087	0.416667	0.338768	0.0294085
chr1 235977629	0.285714	0.189189	0.237452	0.2	0.333333	0.266667	0.0292149
chr5 228247	0.565217	0.777778	0.671498	0.5	0.9	0.7	0.0285024
chr1 62451125	0.748858	0.758401	0.75363	0.785047	0.777778	0.781412	0.0277823
chr7 158735542	0.5	0.305556	0.402778	0.444444	0.416667	0.430556	0.0277778
chr2 27049184	0.666667	0.333333	0.5	0.571429	0.481481	0.526455	0.026455
chr5 177604347	0.55	0.468085	0.509043	0.470588	0.6	0.535294	0.0262516
chr14 58266683	0.338983	0.214286	0.276634	0.355556	0.25	0.302778	0.0261434
chr1 183143431	0.592593	0.584507	0.58855	0.578947	0.65	0.614474	0.0259239
chr1 244842071	0.5625	0.507576	0.535038	0.677419	0.444444	0.560932	0.025894
chr17 4062770	0.404762	0.223602	0.314182	0.307692	0.37037	0.339031	0.0248491
chr12 56714419	0.275168	0.276988	0.276078	0.304124	0.29703	0.300577	0.0244989
chr2 44320003	0.285714	0.408027	0.346871	0.361111	0.380952	0.371032	0.0241612
chr7 135634031	0.25	0.26	0.255	0.307692	0.25	0.278846	0.0238462
chr1 147625465	0.272727	0.20202	0.237374	0.388889	0.133333	0.261111	0.0237374
chr21 46266025	0.780488	0.823529	0.802009	0.8	0.85	0.825	0.0229914
chr19 42230333	0.209302	0.167598	0.18845	0.2	0.222222	0.211111	0.0226611
chr6 32980838	0.0981132	0.151357	0.124735	0.137931	0.156028	0.14698	0.0222446
chr1 46344998	0.560976	0.421429	0.491202	0.555556	0.470588	0.513072	0.0218698
chr7 99458259	0.276382	0.343572	0.309977	0.283186	0.380435	0.33181	0.0218332
chr15 66499263	0.636364	0.487179	0.561772	0.5	0.666667	0.583333	0.0215618
chr14 58442717	0.625	0.72093	0.672965	0.833333	0.555556	0.694444	0.0214793
chr8 97851702	0.379747	0.383613	0.38168	0.391176	0.413978	0.402577	0.0208977
chr1 201143853	0.510204	0.60241	0.556307	0.485714	0.666667	0.57619	0.0198836
chr1 202333104	0.47619	0.538462	0.507326	0.583333	0.470588	0.526961	0.0196348
chr21 39346592	0.760905	0.758289	0.759597	0.758157	0.79918	0.778669	0.0190719
chrX 73843081	0.05	0.0775	0.06375	0.0725806	0.091954	0.0822673	0.0185173
chr1 19106955	0.666667	0.810345	0.738506	0.863636	0.65	0.756818	0.0183124
chr5 112893472	0.608696	0.632	0.620348	0.631579	0.642857	0.637218	0.0168702
chr5 180302519	0.782609	0.757143	0.769876	0.833333	0.73913	0.786232	0.0163561
chr22 38293339	0.172414	0.128319	0.150366	0.147826	0.183099	0.165462	0.0150962
chr19 54461923	0.0754717	0.0471698	0.0613208	0.0506329	0.102041	0.0763369	0.0150161
chr2 233295467	0.821429	0.849398	0.835413	0.852459	0.847458	0.849958	0.0145452
chr12 6942166	0.0634921	0.0909091	0.0772006	0.0677966	0.114286	0.0910412	0.0138406
chr5 113563876	0.733333	0.55418	0.643756	0.827586	0.487179	0.657383	0.0136264
chr16 1986047	0.3	0.387097	0.343548	0.285714	0.428571	0.357143	0.0135945
chr1 183627001	0.508772	0.444	0.476386	0.666667	0.3125	0.489583	0.0131974
chr10 79306323	0.1875	0.236264	0.211882	0.2	0.25	0.225	0.0131181
chr9 122909691	0.642857	0.68254	0.662698	0.533333	0.818182	0.675758	0.0130592
chr2 27381412	0.561404	0.55332	0.557362	0.54023	0.6	0.570115	0.0127532
chr11 125038456	0.857143	0.742857	0.8	0.875	0.75	0.8125	0.0125
chr14 64190137	0.666667	0.647887	0.657277	0.611111	0.727273	0.669192	0.0119149
chr3 9381399	0.428571	0.459016	0.443794	0.465116	0.446154	0.455635	0.0118412
chrM 13685	0.0277778	0.0295203	0.028649	0.0452586	0.035514	0.0403863	0.0117373
chr9 128819825	0.5	0.382353	0.441176	0.571429	0.333333	0.452381	0.0112045
chr1 32366691	0.342857	0.388235	0.365546	0.38	0.373134	0.376567	0.0110209
chr9 110244140	0.326923	0.244361	0.285642	0.121951	0.470588	0.29627	0.0106277
chr16 665060	0.75	0.613636	0.681818	0.533333	0.85	0.691667	0.00984848
chr16 29996375	0.111111	0.0953545	0.103233	0.0892857	0.136364	0.112825	0.00959186
chr5 175527858	0.269231	0.269073	0.269152	0.283537	0.27381	0.278673	0.00952116
chr7 44828855	0.625	0.40625	0.515625	0.8	0.25	0.525	0.009375
chr18 58748822	0.642857	0.363636	0.503247	0.625	0.4	0.5125	0.00925325
chr8 33500543	0.463918	0.619217	0.541567	0.519481	0.581818	0.550649	0.00908205
chr1 108701038	0.352941	0.21519	0.284066	0.222222	0.363636	0.292929	0.00886377
chrX 73844946	0.0606061	0.0540541	0.0573301	0.0631579	0.0689655	0.0660617	0.00873165
chr1 163339843	0.75	0.333333	0.541667	0.538462	0.56	0.549231	0.0075641
chr1 944463	0.0533333	0.0437788	0.0485561	0.057971	0.0540541	0.0560125	0.00745647
chr2 46590852	0.5	0.35	0.425	0.363636	0.5	0.431818	0.00681818
chr6 32980853	0.109091	0.135903	0.122497	0.154589	0.101351	0.12797	0.00547359
chr1 53219252	0.368421	0.468085	0.418253	0.428571	0.416667	0.422619	0.00436597
chr3 9390777	0.74359	0.708075	0.725832	0.743243	0.716981	0.730112	0.00428005
chr22 38293326	0.272727	0.29717	0.284949	0.25	0.328358	0.289179	0.00423056
chr17 7514427	0.118421	0.0709677	0.0946944	0.0879121	0.109756	0.0988341	0.0041397
chrM 13039	0.038961	0.045045	0.042003	0.0379009	0.0535714	0.0457362	0.00373311
chr3 49533449	0.742857	0.770642	0.75675	0.833333	0.6875	0.760417	0.00366699
chr14 74060487	0.763158	0.572973	0.668065	0.55	0.791667	0.670833	0.0027679
chr1 43617836	0.444444	0.26	0.352222	0.375	0.333333	0.354167	0.00194444
chrM 14530	0.0230286	0.0264808	0.0247547	0.0313676	0.0219141	0.0266409	0.00188616
chr2 24830959	0.272727	0.325	0.298864	0.434783	0.166667	0.300725	0.001861
chr1 183125412	0.37037	0.310976	0.340673	0.214286	0.470588	0.342437	0.00176398
chrM 5476	0.0297193	0.0235149	0.0266171	0.0302376	0.0265029	0.0283702	0.00175316
chr5 179835733	0.571429	0.16129	0.366359	0.4	0.333333	0.366667	0.00030722
chrM 8626	0.0262837	0.024473	0.0253784	0.0265666	0.024627	0.0255968	0.000218455
chr9 128461910	0.411765	0.733333	0.572549	0.6	0.545455	0.572727	0.000178253
chr10 12121255	0.125	0.0743243	0.0996622	0.111111	0.0882353	0.0996732	1.10405e-05
chr9 33917500	0.363636	0.24714	0.305388	0.307692	0.302326	0.305009	-0.000379031
chr5 246370	0.823529	0.872727	0.848128	0.933333	0.761905	0.847619	-0.000509295
chr19 2755516	0.0335366	0.0460133	0.039775	0.0498339	0.0285088	0.0391713	-0.000603636
chr1 225845775	0.411765	0.230769	0.321267	0.307692	0.333333	0.320513	-0.000754148
chr6 32980840	0.045283	0.0526316	0.0489573	0.0394089	0.0567376	0.0480732	-0.000884071
chr2 44319992	0.686747	0.598639	0.642693	0.652778	0.630769	0.641774	-0.000919717
chr14 55612529	0.0537634	0.101064	0.0774136	0.059322	0.0927835	0.0760528	-0.00136087
chrM 3540	0.0180505	0.0309461	0.0244983	0.01881	0.0272966	0.0230533	-0.00144502
chr14 52564616	0.666667	0.947368	0.807018	0.846154	0.764706	0.80543	-0.00158768
chr2 27444430	0.791667	0.656489	0.724078	0.777778	0.666667	0.722222	-0.00185539
chr5 177294150	0.333333	0.25	0.291667	0.357143	0.222222	0.289683	-0.00198413
chrM 5473	0.0183883	0.0208589	0.0196236	0.0171233	0.0177552	0.0174393	-0.00218435
chr11 78108572	0.294118	0.460317	0.377218	0.3	0.45	0.375	-0.00221755
chr22 38293341	0.172414	0.154867	0.163641	0.13913	0.183099	0.161115	-0.00252601
chr12 107747711	0.428571	0.24	0.334286	0.4	0.263158	0.331579	-0.00270677
chrM 3631	0.062836	0.0884658	0.0756509	0.0651316	0.0805833	0.0728574	-0.00279351
chr1 28497159	0.34375	0.422018	0.382884	0.285714	0.473684	0.379699	-0.00318493
chr12 106509543	0.722222	0.602151	0.662186	0.384615	0.933333	0.658974	-0.00321202
chr6 79016584	0.25	0.392857	0.321429	0.454545	0.181818	0.318182	-0.00324675
chr2 232582015	0.619048	0.6875	0.653274	0.657143	0.642857	0.65	-0.00327381
chr11 118397048	0.201835	0.121911	0.161873	0.125	0.191919	0.15846	-0.00341335
chr17 76390865	0.233333	0.397959	0.315646	0.266667	0.357143	0.311905	-0.0037415
chr1 119728454	0.538462	0.516949	0.527705	0.333333	0.714286	0.52381	-0.00389582
chrM 3633	0.0191083	0.0274664	0.0232873	0.0151241	0.0234075	0.0192658	-0.00402151
chrM 9577	0.0503914	0.0490534	0.0497224	0.0310531	0.0590956	0.0450743	-0.00464803
chr9 37500898	0.740741	0.702128	0.721434	0.8	0.633333	0.716667	-0.00476753
chr11 803017	0.428571	0.631579	0.530075	0.777778	0.272727	0.525253	-0.00482266
chrM 5455	0.0328168	0.0379377	0.0353773	0.0321229	0.0286445	0.0303837	-0.00499356
chr15 100553750	0.5	0.411765	0.455882	0.4	0.5	0.45	-0.00588235
chrM 10953	0.0980392	0.0895522	0.0937957	0.0755814	0.1	0.0877907	-0.00600503
chr16 70572614	0.545455	0.580838	0.563146	0.5	0.613636	0.556818	-0.00632825
chr9 132893375	0.68	0.734007	0.707003	0.797872	0.603448	0.70066	-0.00634306
chr1 43450971	0.428571	0.282258	0.355415	0.347826	0.35	0.348913	-0.0065017
chrM 5487	0.036036	0.0407524	0.0383942	0.0331633	0.0303867	0.031775	-0.00661919
chr15 93027493	0.371429	0.589595	0.480512	0.461538	0.484848	0.473193	-0.0073185
chr18 35336255	0.238462	0.1552	0.196831	0.189474	0.188889	0.189181	-0.00764948
chr1 108943574	0.468085	0.513043	0.490564	0.483871	0.48	0.481935	-0.00862881
chr16 29807556	0.117647	0.0969697	0.107308	0.10828	0.0888889	0.0985846	-0.00872381
chrM 13076	0.0338028	0.0607287	0.0472658	0.0384615	0.0378251	0.0381433	-0.00912248
chrM 3614	0.0503425	0.0665163	0.0584294	0.0455246	0.0528566	0.0491906	-0.00923883
chr8 85477174	0.969543	0.939271	0.954407	0.940397	0.949367	0.944882	-0.00952498
chr1 236546185	0.666667	0.8	0.733333	0.571429	0.875	0.723214	-0.010119
chr2 218234761	0.714286	0.862069	0.788177	0.888889	0.666667	0.777778	-0.0103996
chr16 69322792	0.321429	0.22449	0.272959	0.125	0.4	0.2625	-0.0104592
chr2 73864200	0.666667	0.596774	0.63172	0.62069	0.619048	0.619869	-0.0118518
chrM 3578	0.034296	0.0469484	0.0406222	0.0290301	0.0273224	0.0281762	-0.012446
chr6 143483412	0.323529	0.365079	0.344304	0.321429	0.342105	0.331767	-0.0125375
chr1 15929512	0.610039	0.594203	0.602121	0.616766	0.56213	0.589448	-0.0126724
chr3 53236912	0.555556	0.94	0.747778	0.673913	0.795918	0.734916	-0.0128621
chr5 103550622	0.785714	0.816901	0.801308	0.75	0.826087	0.788043	-0.0132644
chr16 89719412	0.35	0.761905	0.555952	0.529412	0.555556	0.542484	-0.0134687
chr1 230839708	0.8	0.830769	0.815385	0.888889	0.714286	0.801587	-0.0137973
chr3 184182550	0.363636	0.342105	0.352871	0.277778	0.4	0.338889	-0.0139819
chr17 46941097	0.6	0.195122	0.397561	0.366667	0.4	0.383333	-0.0142276
chr20 3874780	0.782609	0.618421	0.700515	0.628571	0.74359	0.686081	-0.0144343
chr9 21865107	0.851852	0.863905	0.857879	0.777778	0.909091	0.843434	-0.0144442
chr2 206126792	0.282051	0.23445	0.258251	0.305556	0.181818	0.243687	-0.0145637
chrM 3611	0.09017	0.119193	0.104682	0.0754614	0.104695	0.090078	-0.0146036
chr16 53156029	0.705882	0.558621	0.632252	0.735294	0.5	0.617647	-0.0146045
chr12 50130164	0.6	0.345455	0.472727	0.454545	0.461538	0.458042	-0.0146853
chr19 42230353	0.340426	0.380435	0.36043	0.367347	0.323529	0.345438	-0.014992
chrM 3605	0.100666	0.102469	0.101568	0.0544142	0.118481	0.0864478	-0.0151198
chr17 61683635	0.44	0.347826	0.393913	0.357143	0.4	0.378571	-0.0153416
chr3 9384646	0.648649	0.472973	0.560811	0.543478	0.546667	0.545072	-0.0157383
chrM 13081	0.0343008	0.0542373	0.044269	0.0294785	0.0271967	0.0283376	-0.0159315
chr20 62852790	0.736842	0.711864	0.724353	0.666667	0.75	0.708333	-0.0160199
chr3 47121171	0.674419	0.693069	0.683744	0.583333	0.75	0.666667	-0.0170773
chr17 78186962	0.170732	0.222222	0.196477	0.12766	0.230769	0.179214	-0.0172626
chr17 18805889	0.190476	0.278689	0.234582	0.272727	0.16129	0.217009	-0.0175736
chr18 49489676	0.625	0.410714	0.517857	0.5	0.5	0.5	-0.0178571
GL000195.1 151175	0.3	0.647059	0.473529	0.444444	0.466667	0.455556	-0.0179739
chr12 124947338	0.132353	0.0723684	0.102361	0.08	0.0886076	0.0843038	-0.0180569
chr13 42239964	0.65625	0.825581	0.740916	0.695652	0.75	0.722826	-0.0180896
chrM 3590	0.163709	0.194767	0.179238	0.152284	0.167158	0.159721	-0.0195169
chr15 34379708	0.435897	0.474359	0.455128	0.423729	0.447368	0.435549	-0.0195796
chr1 112913559	0.578313	0.569803	0.574058	0.533784	0.574074	0.553929	-0.0201291
chr12 93505082	0.727273	0.693333	0.710303	0.555556	0.823529	0.689542	-0.0207605
chr3 14141910	0.289474	0.248366	0.26892	0.25641	0.23913	0.24777	-0.0211495
chr8 47840157	0.371479	0.350544	0.361012	0.353191	0.326087	0.339639	-0.0213723
chr5 37288433	0.454545	0.52518	0.489863	0.545455	0.391304	0.468379	-0.0214832
chrM 3572	0.24963	0.234694	0.242162	0.201139	0.239863	0.220501	-0.0216608
chr5 138436227	0.297297	0.267016	0.282157	0.2	0.32	0.26	-0.0221565
chr14 64522206	0.777778	0.564516	0.671147	0.647059	0.65	0.648529	-0.0226175
chr5 115613983	0.777778	0.534351	0.656064	0.6	0.666667	0.633333	-0.0227311
chr9 19379492	0.0620239	0.0637465	0.0628852	0.0538574	0.0257353	0.0397963	-0.0230889
chr16 70661300	0.272727	0.313725	0.293226	0.266667	0.272727	0.269697	-0.0235294
chr21 33551937	0.512077	0.469108	0.490592	0.507042	0.425806	0.466424	-0.0241681
chr14 74902676	0.747126	0.775934	0.76153	0.717742	0.756757	0.737249	-0.0242807
chr7 143382330	0.5	0.388235	0.444118	0.538462	0.3	0.419231	-0.0248869
chr3 195888505	0.333333	0.516667	0.425	0.466667	0.333333	0.4	-0.025
chr1 204127502	0.541667	0.387755	0.464711	0.444444	0.434783	0.439614	-0.0250974
chr20 2656425	0.794872	0.735577	0.765224	0.72381	0.756098	0.739954	-0.0252708
chr5 177212104	0.638298	0.540541	0.589419	0.53125	0.594595	0.562922	-0.0264969
chr11 17089725	0.366667	0.316667	0.341667	0.348837	0.280702	0.314769	-0.0268972
chr10 79306304	0.212121	0.20904	0.21058	0.2	0.166667	0.183333	-0.027247
chr3 184193760	0.459459	0.530973	0.495216	0.515152	0.42	0.467576	-0.0276407
chr12 123315427	0.72	0.635897	0.677949	0.514286	0.785714	0.65	-0.0279487
chr17 60623578	0.216216	0.277778	0.246997	0.231884	0.205882	0.218883	-0.0281138
chr15 88902420	0.5	0.264706	0.382353	0.333333	0.375	0.354167	-0.0281863
chrM 3599	0.194896	0.247506	0.221201	0.168663	0.217131	0.192897	-0.0283041
chrM 10941	0.0675676	0.104	0.0857838	0.0514706	0.0632411	0.0573558	-0.0284279
chr2 189923671	0.983607	0.987928	0.985767	0.96	0.954545	0.957273	-0.0284943
chr2 238091242	0.364583	0.30659	0.335587	0.240506	0.373626	0.307066	-0.0285204
chr17 48856171	0.433333	0.486111	0.459722	0.486486	0.375	0.430743	-0.028979
chr11 61404593	0.152542	0.075	0.113771	0.0833333	0.0857143	0.0845238	-0.0292474
chr1 16625986	0.775	0.777778	0.776389	0.72	0.774194	0.747097	-0.0292921
chr16 58707463	0.291139	0.346354	0.318747	0.302083	0.276596	0.28934	-0.0294072
chr1 241632982	0.545455	0.814815	0.680135	0.5	0.8	0.65	-0.0301347
chr13 41868410	0.622222	0.717063	0.669642	0.666667	0.612245	0.639456	-0.0301866
chr1 179106620	0.894737	0.796875	0.845806	0.714286	0.916667	0.815476	-0.0303297
chr18 34889308	0.140127	0.189974	0.165051	0.133333	0.135338	0.134336	-0.0307147
chr1 233383139	0.807692	0.838384	0.823038	0.7	0.882353	0.791176	-0.0318616
chr12 9421104	0.291667	0.31068	0.301173	0.190476	0.347826	0.269151	-0.032022
chr22 38293343	0.186441	0.163717	0.175079	0.130435	0.15493	0.142682	-0.0323966
chr12 123257229	0.630435	0.643564	0.637	0.5	0.708333	0.604167	-0.0328329
chr14 55612510	0.09	0.111492	0.100746	0.072	0.0636364	0.0678182	-0.032928
chr14 77340351	0.272727	0.444444	0.358586	0.266667	0.384615	0.325641	-0.0329448
chr12 6537943	0.631068	0.591281	0.611174	0.529412	0.626866	0.578139	-0.0330356
chr17 5001269	0.5	0.262295	0.381148	0.25	0.444444	0.347222	-0.0339253
chr9 98060802	0.75	0.598131	0.674065	0.611111	0.666667	0.638889	-0.0351765
chr14 73964488	0.533333	0.771429	0.652381	0.608696	0.625	0.616848	-0.0355331
chr16 9119130	0.916667	0.551402	0.734034	0.473684	0.923077	0.698381	-0.0356537
chr19 54461810	0.272727	0.108108	0.190418	0.142857	0.166667	0.154762	-0.0356558
chr7 158641259	0.571429	0.666667	0.619048	0.666667	0.5	0.583333	-0.0357143
chr12 111455733	0.285714	0.535714	0.410714	0.5	0.25	0.375	-0.0357143
chr3 33863441	0.714286	0.942857	0.828571	0.857143	0.727273	0.792208	-0.0363636
chr11 118409221	0.48	0.381944	0.430972	0.388889	0.4	0.394444	-0.0365278
chr3 42536811	0.314286	0.336538	0.325412	0.142857	0.434783	0.28882	-0.0365922
chr17 81715528	0.517241	0.354545	0.435893	0.463415	0.333333	0.398374	-0.0375194
chr3 3148556	0.347826	0.228261	0.288043	0.25	0.25	0.25	-0.0380435
chr16 53465813	0.333333	0.255814	0.294574	0.3125	0.2	0.25625	-0.0383236
chr17 4946340	0.25	0.307692	0.278846	0.230769	0.25	0.240385	-0.0384615
chr1 203739940	0.4	0.56338	0.48169	0.5	0.384615	0.442308	-0.0393824
chr8 85216392	0.857143	0.422535	0.639839	0.533333	0.666667	0.6	-0.039839
chr21 39180381	0.227273	0.22905	0.228162	0.12381	0.25	0.186905	-0.0412567
chr12 49021291	0.266667	0.32967	0.298168	0.263158	0.25	0.256579	-0.0415896
chr1 54223788	0.583333	0.788732	0.686033	0.787879	0.5	0.643939	-0.0420935
chr2 75660708	0.666667	0.825	0.745833	0.833333	0.571429	0.702381	-0.0434524
chr13 36337098	0.285714	0.857143	0.571429	0.555556	0.5	0.527778	-0.0436508
chr2 70297010	0.9375	0.795918	0.866709	0.8125	0.833333	0.822917	-0.0437925
chr1 155660961	0.363636	0.581395	0.472516	0.285714	0.571429	0.428571	-0.0439444
chr11 2945228	0.15534	0.121681	0.138511	0.129032	0.0588235	0.0939279	-0.0445827
chr1 19084635	0.74	0.699653	0.719826	0.635135	0.714286	0.67471	-0.045116
chr1 16620359	0.973684	0.905983	0.939834	0.852459	0.936508	0.894483	-0.0453501
chr15 78548878	0.583333	0.345188	0.464261	0.444444	0.391304	0.417874	-0.0463864
chrX 115640490	0.412371	0.337884	0.375128	0.283582	0.373333	0.328458	-0.0466698
chrX 73844931	0.571429	0.570667	0.571048	0.541176	0.507463	0.52432	-0.046728
chr8 63211443	0.272727	0.626506	0.449617	0.583333	0.222222	0.402778	-0.0468389
chr1 156249659	0.487903	0.530675	0.509289	0.493827	0.430556	0.462191	-0.0470977
chr13 21154925	0.7	0.0869565	0.393478	0.538462	0.153846	0.346154	-0.0473244
chr18 80156961	0.5	0.288889	0.394444	0.4	0.294118	0.347059	-0.0473856
chr9 127794130	0.208333	0.166667	0.1875	0.103448	0.175	0.139224	-0.0482759
chr8 52624756	0.657143	0.671429	0.664286	0.666667	0.565217	0.615942	-0.0483437
chr18 57486034	0.75	0.654545	0.702273	0.733333	0.571429	0.652381	-0.0498918
chr11 124624780	0.431818	0.309091	0.370455	0.371429	0.269231	0.32033	-0.0501249
chr2 97656271	0.5625	0.222973	0.392736	0.380952	0.30303	0.341991	-0.0507451
chr9 132911517	0.644068	0.655405	0.649737	0.660377	0.535714	0.598046	-0.0516908
chr7 155462637	0.878788	0.625	0.751894	0.85	0.55	0.7	-0.0518939
chr17 28757470	0.555556	0.65	0.602778	0.6	0.5	0.55	-0.0527778
chr14 95533077	0.869565	0.75	0.809783	0.923077	0.590909	0.756993	-0.0527896
chr1 236546139	0.666667	0.875	0.770833	0.571429	0.863636	0.717532	-0.0533009
chr1 16620254	0.846154	0.92	0.883077	0.857143	0.8	0.828571	-0.0545055
chr8 11838843	0.238095	0.230146	0.234121	0.234043	0.125	0.179521	-0.0545993
chr9 129861589	0.5	0.456522	0.478261	0.37037	0.47619	0.42328	-0.0549804
chr7 1035875	0.857143	0.75	0.803571	0.769231	0.727273	0.748252	-0.0553197
chr3 33498401	0.923077	0.87234	0.897709	0.875	0.809524	0.842262	-0.0554468
chr15 76337962	0.722222	0.615385	0.668803	0.611111	0.615385	0.613248	-0.0555556
chr5 146286354	0.692308	0.902439	0.797373	0.6	0.882353	0.741176	-0.0561969
chr21 28969569	0.833333	0.755814	0.794574	0.833333	0.642857	0.738095	-0.0564784
chr1 40271917	0.769231	0.65	0.709615	0.578947	0.727273	0.65311	-0.0565053
chr1 236543071	0.333333	0.470588	0.401961	0.375	0.315789	0.345395	-0.056566
chr16 30984348	0.818182	0.857143	0.837662	0.854545	0.705882	0.780214	-0.0574484
chr14 96092062	0.612903	0.697368	0.655136	0.666667	0.526316	0.596491	-0.0586446
chr1 231270549	0.777778	0.642857	0.710317	0.636364	0.666667	0.651515	-0.0588023
chr17 14033343	0.666667	0.530303	0.598485	0.545455	0.533333	0.539394	-0.0590909
chr12 75506808	0.352113	0.393617	0.372865	0.432432	0.193548	0.31299	-0.0598744
chr17 56866621	0.689655	0.5	0.594828	0.588235	0.481481	0.534858	-0.0599692
chr3 185630563	0.592105	0.566914	0.57951	0.521127	0.517647	0.519387	-0.060123
chr1 202892438	0.30303	0.225352	0.264191	0.157895	0.25	0.203947	-0.0602438
chr16 70574363	0.6	0.592437	0.596218	0.595238	0.47619	0.535714	-0.0605042
chr1 1223251	0.418605	0.401163	0.409884	0.363636	0.333333	0.348485	-0.0613989
chr9 78248334	0.23913	0.234375	0.236753	0.136364	0.214286	0.175325	-0.061428
chr3 37326219	0.492308	0.611789	0.552048	0.622642	0.358209	0.490425	-0.0616229
chr7 99458277	0.563725	0.6977	0.630713	0.536585	0.597938	0.567262	-0.0634509
chr11 95166369	0.75	0.6	0.675	0.6	0.622642	0.611321	-0.0636792
chr20 35306660	0.777778	0.578947	0.678363	0.8	0.428571	0.614286	-0.0640769
chr12 120490269	0.235294	0.208333	0.221814	0.133333	0.181818	0.157576	-0.064238
chr8 22615711	0.631579	0.516949	0.574264	0.4375	0.578947	0.508224	-0.0660404
chr12 105173833	0.692308	0.636364	0.664336	0.625	0.571429	0.598214	-0.0661214
chr17 78223702	0.413333	0.483791	0.448562	0.3	0.461538	0.380769	-0.0677927
chr2 15595524	0.369048	0.316602	0.342825	0.315789	0.232877	0.274333	-0.0684919
chr1 162528809	0.479638	0.528616	0.504127	0.397163	0.470588	0.433876	-0.0702513
chr2 206309592	0.380952	0.417266	0.399109	0.324324	0.333333	0.328829	-0.0702805
chr12 122762959	0.787879	0.832117	0.809998	0.73913	0.73913	0.73913	-0.0708674
chr16 31187422	0.205056	0.242301	0.223679	0.192843	0.112637	0.15274	-0.0709384
chr5 176508315	0.517857	0.472141	0.494999	0.434426	0.412698	0.423562	-0.0714366
chr5 154872585	0.266667	0.254958	0.260812	0.215686	0.162791	0.189238	-0.0715736
chr3 5217300	0.804598	0.872464	0.838531	0.733333	0.8	0.766667	-0.0718641
chr7 105481057	0.36	0.514706	0.437353	0.576923	0.153846	0.365385	-0.0719683
chr13 25247465	0.68254	0.675676	0.679108	0.576923	0.636364	0.606643	-0.0724643
chr12 128794319	0.35	0.5	0.425	0.454545	0.25	0.352273	-0.0727273
chr17 44320684	0.481481	0.544304	0.512893	0.35	0.529412	0.439706	-0.0731868
chr1 28541026	0.733333	0.741935	0.737634	0.625	0.703704	0.664352	-0.0732826
chr3 195963380	0.444444	0.177419	0.310932	0.190476	0.282051	0.236264	-0.0746682
chr7 157207482	0.769231	0.845455	0.807343	0.714286	0.75	0.732143	-0.0751998
chr1 241890536	0.636364	0.555556	0.59596	0.357143	0.684211	0.520677	-0.0752829
chr17 8475614	0.448276	0.213389	0.330832	0.217391	0.291667	0.254529	-0.0763035
chr3 9385814	0.583333	0.565217	0.574275	0.461538	0.533333	0.497436	-0.0768395
chr3 73066635	0.606061	0.483871	0.544966	0.473684	0.461538	0.467611	-0.0773545
chr1 88982940	0.516129	0.661202	0.588666	0.571429	0.45	0.510714	-0.0779513
chr9 38547513	0.769231	0.54321	0.65622	0.6	0.555556	0.577778	-0.0784425
chr3 56626201	0.769231	0.783784	0.776507	0.625	0.769231	0.697115	-0.0793919
chr14 102875712	0.257143	0.298013	0.277578	0.181818	0.210526	0.196172	-0.0814058
chr12 122147205	0.38	0.337662	0.358831	0.219512	0.333333	0.276423	-0.0824084
chr3 150567733	0.583333	0.614907	0.59912	0.567568	0.465116	0.516342	-0.0827782
chr4 67432362	0.615385	0.607143	0.611264	0.722222	0.333333	0.527778	-0.083486
chr1 35420149	0.177419	0.337838	0.257629	0.179487	0.166667	0.173077	-0.0845517
chr6 17615931	0.296296	0.196429	0.246362	0.1	0.222222	0.161111	-0.0852513
chr5 79374979	0.727273	0.663866	0.695569	0.8	0.416667	0.608333	-0.0872358
chr1 166856961	0.75	0.261905	0.505952	0.545455	0.285714	0.415584	-0.090368
chr1 54221392	0.636364	0.65	0.643182	0.785714	0.3125	0.549107	-0.0940747
chr12 116714989	0.642857	0.45045	0.546654	0.571429	0.333333	0.452381	-0.0942728
chr1 182385715	0.888889	0.5	0.694444	0.6	0.6	0.6	-0.0944444
chr5 27476369	0.875	0.586207	0.730603	0.714286	0.555556	0.634921	-0.0956828
chr1 6635184	0.470588	0.376471	0.423529	0.5	0.153846	0.326923	-0.0966063
chr1 225846268	0.666667	0.611111	0.638889	0.5	0.583333	0.541667	-0.0972222
chr2 200572611	0.409091	0.355556	0.382323	0.333333	0.235294	0.284314	-0.0980095
chr12 112507825	0.217391	0.287671	0.252531	0.125	0.181818	0.153409	-0.0991222
GL000195.1 48991	0.588235	0.397059	0.492647	0.411765	0.375	0.393382	-0.0992647
chr3 9380526	0.307692	0.275591	0.291641	0.121212	0.263158	0.192185	-0.0994564
chr20 3872773	0.882353	0.807018	0.844685	0.823529	0.666667	0.745098	-0.0995872
chr3 42627968	0.297619	0.315217	0.306418	0.269663	0.142857	0.20626	-0.100158
chr2 71406145	0.346939	0.450135	0.398537	0.3125	0.283582	0.298041	-0.100496
chr13 95020696	0.62963	0.691011	0.66032	0.416667	0.7	0.558333	-0.101987
chr12 54232271	0.36	0.428571	0.394286	0.424242	0.16	0.292121	-0.102165
chr5 176372484	0.705882	0.6	0.652941	0.5	0.6	0.55	-0.102941
chr16 81389346	0.764706	0.733333	0.74902	0.666667	0.625	0.645833	-0.103186
chr12 122143672	0.75	0.604167	0.677083	0.5	0.647059	0.573529	-0.103554
chr1 241920519	0.25	0.5	0.375	0.4	0.142857	0.271429	-0.103571
chr1 96800185	0.4	0.532934	0.466467	0.208333	0.516129	0.362231	-0.104236
chr6 119016874	0.421053	0.55665	0.488851	0.586957	0.176471	0.381714	-0.107138
chr9 41063221	0.382353	0.282609	0.332481	0.2	0.25	0.225	-0.107481
chr11 118602516	0.575342	0.545872	0.560607	0.351852	0.553846	0.452849	-0.107758
chr1 45551015	0.684211	0.795918	0.740064	0.555556	0.708333	0.631944	-0.10812
chr20 2500665	0.555556	0.661017	0.608286	0.363636	0.636364	0.5	-0.108286
chr9 112874308	0.875	0.654762	0.764881	0.5	0.8125	0.65625	-0.108631
chr16 58522662	0.2	0.428571	0.314286	0.125	0.285714	0.205357	-0.108929
chr7 128306778	0.444444	0.482014	0.463229	0.347826	0.36	0.353913	-0.109316
chr1 212993782	0.380952	0.290323	0.335637	0.272727	0.176471	0.224599	-0.111039
chr1 26882948	0.2	0.391892	0.295946	0.181818	0.1875	0.184659	-0.111287
chr22 41695718	0.722222	0.554745	0.638483	0.678571	0.375	0.526786	-0.111698
chr11 8956283	0.4	0.594595	0.497297	0.4375	0.333333	0.385417	-0.111881
chr5 127554849	0.153846	0.65	0.401923	0.285714	0.294118	0.289916	-0.112007
chr3 182896705	0.375	0.35	0.3625	0.285714	0.214286	0.25	-0.1125
chr1 241894238	0.826087	0.793651	0.809869	0.653846	0.740741	0.697293	-0.112575
chr12 12117356	0.555556	0.837209	0.696382	0.666667	0.5	0.583333	-0.113049
chr1 111766331	0.489362	0.46988	0.479621	0.424242	0.307692	0.365967	-0.113653
chr20 45076302	0.458333	0.412844	0.435589	0.5	0.142857	0.321429	-0.11416
chr1 182387264	0.462687	0.48855	0.475618	0.338028	0.384615	0.361322	-0.114296
chrX 74009907	0.571429	0.457627	0.514528	0.2	0.6	0.4	-0.114528
chr8 97851764	0.433735	0.4	0.416867	0.236111	0.366667	0.301389	-0.115479
chr17 29614533	0.666667	0.352941	0.509804	0.285714	0.5	0.392857	-0.116947
chr7 105506004	0.614035	0.646341	0.630188	0.525	0.5	0.5125	-0.117688
chr17 44161981	0.8	0.777778	0.788889	0.769231	0.571429	0.67033	-0.118559
chr2 69879700	0.555556	0.5625	0.559028	0.6	0.28	0.44	-0.119028
chr9 33461569	0.458333	0.641026	0.549679	0.538462	0.322581	0.430521	-0.119158
chr1 91524930	0.766667	0.77551	0.771088	0.714286	0.588235	0.651261	-0.119828
chr3 98799228	0.666667	0.797468	0.732068	0.4375	0.785714	0.611607	-0.12046
chr16 4696828	0.454545	0.690265	0.572405	0.75	0.153846	0.451923	-0.120482
chr8 80972842	0.464286	0.334917	0.399601	0.354839	0.2	0.277419	-0.122182
chr9 124414882	0.666667	0.308943	0.487805	0.285714	0.444444	0.365079	-0.122726
chr5 135028342	0.537037	0.440945	0.488991	0.25	0.47619	0.363095	-0.125896
chr15 78166143	0.4	0.727273	0.563636	0.625	0.25	0.4375	-0.126136
chr20 63666047	0.645161	0.715026	0.680094	0.411765	0.692308	0.552036	-0.128057
chr17 46955944	0.75	0.644444	0.697222	0.736842	0.4	0.568421	-0.128801
chr3 9323967	0.512195	0.415584	0.46389	0.37037	0.296296	0.333333	-0.130556
chr7 43978959	0.285714	0.5	0.392857	0.272727	0.25	0.261364	-0.131494
chr2 127303477	0.545455	0.617647	0.581551	0.4	0.5	0.45	-0.131551
chr14 69353995	0.666667	0.882353	0.77451	0.857143	0.428571	0.642857	-0.131653
chr2 218593933	0.809524	0.77957	0.794547	0.733333	0.589744	0.661538	-0.133008
chr3 195685844	0.84	0.957447	0.898723	0.863636	0.666667	0.765152	-0.133572
chr1 165683036	0.636364	0.633333	0.634848	0.5	0.5	0.5	-0.134848
chr22 20494799	0.375	0.347826	0.361413	0.214286	0.238095	0.22619	-0.135223
chr1 16623250	0.945946	0.941748	0.943847	0.826923	0.790323	0.808623	-0.135224
chr1 151248885	0.466667	0.47619	0.471429	0.333333	0.333333	0.333333	-0.138095
chr16 16044465	0.6	0.723214	0.661607	0.444444	0.6	0.522222	-0.139385
chr9 132689347	0.5	0.56338	0.53169	0.52	0.263158	0.391579	-0.140111
chr3 128876152	0.636364	0.432432	0.534398	0.454545	0.333333	0.393939	-0.140459
chr21 6376846	0.5	0.875	0.6875	0.4	0.692308	0.546154	-0.141346
chr11 93721358	0.56	0.644444	0.602222	0.571429	0.35	0.460714	-0.141508
chr2 32157509	0.354839	0.45098	0.40291	0.307692	0.214286	0.260989	-0.141921
chr1 169854927	0.285714	0.818182	0.551948	0.416667	0.4	0.408333	-0.143615
chr8 13085001	0.714286	0.243243	0.478764	0.333333	0.333333	0.333333	-0.145431
chr1 226360853	0.6	0.16092	0.38046	0.133333	0.333333	0.233333	-0.147126
chr3 12572367	0.78125	0.782787	0.782018	0.605634	0.66	0.632817	-0.149202
chrX 40074086	0.555556	0.923077	0.739316	0.55	0.625	0.5875	-0.151816
chr11 106008237	0.891892	0.828431	0.860162	0.666667	0.75	0.708333	-0.151828
chr1 77255159	0.6	0.333333	0.466667	0.428571	0.2	0.314286	-0.152381
chr7 50592597	0.4375	0.410526	0.424013	0.166667	0.375	0.270833	-0.15318
chr5 78116187	0.69697	0.765714	0.731342	0.555556	0.6	0.577778	-0.153564
chr1 212445997	0.851064	0.670391	0.760727	0.714286	0.5	0.607143	-0.153585
chr16 369092	0.642857	0.653061	0.647959	0.544444	0.44186	0.493152	-0.154807
chr1 160221738	0.431579	0.439834	0.435706	0.385417	0.175	0.280208	-0.155498
chr3 98590071	0.25	0.586207	0.418103	0.176471	0.346154	0.261312	-0.156791
chr9 96945257	0.3125	0.276596	0.294548	0.153846	0.12	0.136923	-0.157625
chr3 193657175	0.75	0.371795	0.560897	0.375	0.428571	0.401786	-0.159112
chr9 35100572	0.833333	0.333333	0.583333	0.4	0.444444	0.422222	-0.161111
chr8 52726389	0.384615	0.714286	0.549451	0.352941	0.416667	0.384804	-0.164647
chr12 122770215	0.782609	0.897059	0.839834	0.75	0.6	0.675	-0.164834
chr1 171782096	0.529412	0.53913	0.534271	0.357143	0.375	0.366071	-0.1682
chr2 138571883	0.636364	0.430493	0.533428	0.285714	0.444444	0.365079	-0.168349
chr8 144843325	0.4	0.590909	0.495455	0.5	0.153846	0.326923	-0.168531
chr20 23376691	0.357143	0.298507	0.327825	0.133333	0.181818	0.157576	-0.170249
chr21 46302477	0.875	0.793103	0.834052	0.666667	0.65625	0.661458	-0.172593
chr17 28346369	0.538462	0.642857	0.590659	0.4	0.428571	0.414286	-0.176374
chr3 57928451	0.846154	0.618182	0.732168	0.666667	0.444444	0.555556	-0.176612
chr20 8883530	0.727273	0.4375	0.582386	0.5	0.307692	0.403846	-0.17854
chr21 39194141	0.875	0.803571	0.839286	0.75	0.571429	0.660714	-0.178571
chr3 128860963	0.478261	0.539474	0.508867	0.363636	0.291667	0.327652	-0.181216
chr1 147178929	0.976744	0.934783	0.955763	0.931034	0.6	0.765517	-0.190246
chr17 3860547	0.666667	0.714286	0.690476	0.5	0.5	0.5	-0.190476
chr15 74839618	0.5	0.531646	0.515823	0.275362	0.366667	0.321014	-0.194808
chr11 9280714	0.756757	0.751634	0.754195	0.468085	0.65	0.559043	-0.195153
chr17 27301794	0.666667	0.586667	0.626667	0.36	0.5	0.43	-0.196667
chr8 123130249	0.714286	0.693506	0.703896	0.65625	0.354839	0.505544	-0.198352
chr16 58519444	0.3	0.434783	0.367391	0.2	0.136364	0.168182	-0.199209
chr17 1891886	0.725806	0.736842	0.731324	0.533333	0.529412	0.531373	-0.199952
chr20 34232065	0.666667	0.705882	0.686275	0.571429	0.4	0.485714	-0.20056
chr6 116258728	0.9	0.858896	0.879448	0.857143	0.5	0.678571	-0.200876
chr5 68295213	0.545455	0.527027	0.536241	0.466667	0.2	0.333333	-0.202907
chr1 236483301	0.772727	0.96875	0.870739	0.833333	0.5	0.666667	-0.204072
chr2 60934023	0.375	0.75	0.5625	0.466667	0.25	0.358333	-0.204167
chr1 183143370	0.487805	0.389831	0.438818	0.228571	0.24	0.234286	-0.204532
chr17 3725068	0.590909	0.675325	0.633117	0.214286	0.642857	0.428571	-0.204545
chr21 32738497	0.571429	0.704918	0.638173	0.466667	0.4	0.433333	-0.20484
chr9 128640817	0.363636	0.59322	0.478428	0.208333	0.333333	0.270833	-0.207595
chr1 212361106	0.476923	0.510917	0.49392	0.319149	0.25	0.284574	-0.209346
chr17 46954701	0.444444	0.75	0.597222	0.25	0.52	0.385	-0.212222
chr17 36989342	0.388889	0.505495	0.447192	0.214286	0.25	0.232143	-0.215049
chr14 51247171	0.776042	0.726228	0.751135	0.553191	0.517241	0.535216	-0.215918
chr17 80104910	0.777778	0.811765	0.794771	0.64	0.5	0.57	-0.224771
chr12 120696599	0.727273	0.90625	0.816761	0.647059	0.533333	0.590196	-0.226565
chr3 128870516	0.8	0.382353	0.591176	0.3125	0.411765	0.362132	-0.229044
chr3 128873614	0.5	0.538462	0.519231	0.318182	0.25	0.284091	-0.23514
chr11 125981160	0.6	0.709677	0.654839	0.166667	0.666667	0.416667	-0.238172
chrX 41339462	0.777778	0.533333	0.655556	0.333333	0.5	0.416667	-0.238889
chr1 149843969	0.8	0.581395	0.690698	0.48	0.421053	0.450526	-0.240171
chr17 3870112	0.583333	0.692308	0.637821	0.35	0.4375	0.39375	-0.244071
chr16 70662723	0.56	0.345794	0.452897	0.227273	0.181818	0.204545	-0.248352
chr21 9363607	0.46875	0.616822	0.542786	0.32	0.263158	0.291579	-0.251207
chr1 202878591	0.555556	0.714286	0.634921	0.363636	0.375	0.369318	-0.265602
chr1 11064993	0.5	0.666667	0.583333	0.304348	0.324324	0.314336	-0.268997
chr8 144438431	0.384615	0.8	0.592308	0.444444	0.2	0.322222	-0.270085
chr1 226990999	0.6	0.92	0.76	0.333333	0.642857	0.488095	-0.271905
chr1 212067883	0.875	0.333333	0.604167	0.3	0.352941	0.326471	-0.277696
chr15 75020612	0.714286	0.612903	0.663594	0.461538	0.3	0.380769	-0.282825
chr2 39771350	0.777778	0.625	0.701389	0.333333	0.5	0.416667	-0.284722
chr15 100549935	0.222222	0.8125	0.517361	0.25	0.2	0.225	-0.292361
chr11 35815582	0.846154	0.830189	0.838171	0.307692	0.772727	0.54021	-0.297961
chr5 230996	0.6	0.661017	0.630508	0.307692	0.333333	0.320513	-0.309996
chr2 24100740	0.666667	0.903226	0.784946	0.285714	0.647059	0.466387	-0.31856
chr2 199935770	0.466667	0.657895	0.562281	0.181818	0.294118	0.237968	-0.324313
chr14 53038917	0.833333	0.653061	0.743197	0.428571	0.4	0.414286	-0.328912
chr17 28398728	0.722222	0.84	0.781111	0.285714	0.588235	0.436975	-0.344136
chr14 73716576	0.9375	0.622642	0.780071	0.444444	0.384615	0.41453	-0.365541
chr21 17567111	0.833333	0.672131	0.752732	0.272727	0.5	0.386364	-0.366369
GL000195.1 46713	0.714286	0.833333	0.77381	0.375	0.375	0.375	-0.39881
