# Supplementary material for: The cellular and KSHV A-to-I RNA editome in primary effusion lymphoma and its role in the viral lifecycle
Source: Nat Commun. 2023 Mar 13;14:1367. doi: 10.1038/s41467-023-37105-8 (PMC10011561; doi:10.1038/s41467-023-37105-8)
Supplement: Supplementary file 7 — Source Data [file 41467_2023_37105_MOESM7_ESM.xlsx]

## Sheet: Figure 1
Fig 1e
	Alu repeats	Non Alu repeats	Non repeats
BCBL1 latent	20477	1875	2596
BCBL1 lytic	28140	4149	3792
BC3 latent	9875	3012	3425
BC3 lytic	30918	6041	4542

## Sheet: Figure 2
Fig 2e							Fig 2h
BCBL1	Latent	Lytic								BCBL1						BC-3
Rep 1	15.5898	30.8037
Rep 2	13.6061	34.0192
Rep 3	16.9656	31.7476
BC3	Latent	Lytic
Rep 1	9.88662	23.5167
Rep 2	12.3823	16.2217
Rep 3	9.69464	21.693
Fig 2g
ADAR1	BCBL1 latent	BCBL1 lytic	BC3 latent	BC3 lytic
Rep 1	90.182	75	110.763	77.877
Rep 2	82.17	76.662	120.319	81.773
Rep 3	66.736	83.893	72.644	69.691
ADAR2	BCBL1 latent	BCBL1 lytic	BC3 latent	BC3 lytic
Rep 1	0.883	1.205	1.109	0.915
Rep 2	1.173	0.84	0.984	1.017
Rep 3	0.966	0.878	0.917	0.979
Fig 2e
	BCBL1			BC-3
							Fig 2i		Input			IP
Fig 2f
	BCBL1
	BC-3

## Sheet: Figure 3
Fig 3a
	Number of viral edited sites
BCBL1	17
BC3	30

## Sheet: Figure 4
Fig 4d
miRNA-K12-4-3p	pri-miRNA-K12-4 with A	pri-miRNA-K12-4 with A		Fig 4f
Rep 1	1.02597	0.680394
Rep 2	0.933837	0.602604
Rep 3	1.04375	0.470355
miRNA-K12-4-5p	pri-miRNA-K12-4 with A	pri-miRNA-K12-4 with A
Rep 1	0.969618	0.573322
Rep 2	0.95702	0.456347
Rep 3	1.04491	0.64127
miRNA-K12-4-9*	pri-miRNA-K12-4 with A	pri-miRNA-K12-4 with A
Rep 1	1.1014	1.32344
Rep 2	0.907939	0.84852
Rep 3	0.989426	1.27013
Fig 4e
	KSHV miRNA vector with A	KSHV miRNA vector with G
Rep 1	1	0.57
Rep 2	1	0.6
Fig 4f
miRNA-K12-4-3p	control siRNA	ADAR1 siRNA
Rep 1	1.00169	1.30073
Rep 2	1.00004	1.46354
Rep 3	1.0012	1.21006
miRNA-K12-4-5p	control siRNA	ADAR1 siRNA
Rep 1	1.00014	2.09308
Rep 2	1.00039	1.99452
Rep 3	1.00014	1.59213
Fig 4l
WNT3	control	miRNA with A	miRNA with G
Rep1	1.17081	0.643462	0.733087
Rep2	0.918778	0.634715	0.659636
Rep3	0.910408	0.567237	0.803167
TAB2	control	miRNA with A	miRNA with G
Rep1	0.949286	0.514947	0.462551
Rep2	0.838715	0.627556	0.714353
Rep3	1.212	0.542003	0.544104
HECTD2	control	miRNA with A	miRNA with G
Rep1	0.963609	0.22493	0.704906
Rep2	0.965368	0.252917	0.686429
Rep3	1.07102	0.193681	0.690891
TPD52	control	miRNA with A	miRNA with G
Rep1	1.13329	0.159675	0.424232
Rep2	0.877141	0.160476	0.361732
Rep3	0.98957	0.200676	0.567797
EGR1	control	miRNA with A	miRNA with G
Rep1	0.888346	1.27307	0.639157
Rep2	0.950073	1.22051	0.595524
Rep3	1.16158	1.12363	0.711126
ROCK2	control	miRNA with A	miRNA with G
Rep1	1.01921	1.01695	0.396893
Rep2	0.97444	1.11024	0.502819
Rep3	1.00635	0.700782	0.535737

## Sheet: Figure 5
Fig.5a
miRNA-K12-4-3p	WT	miRNA-K12-4 mut
Rep.1	1.1453	0.0002
Rep.2	0.9331	0.0001
Rep.3	0.9356	0.0001
miRNA-K12-4-5p	WT	miRNA-K12-4 mut
Rep.1	1.0505	0.0001
Rep.2	0.9835	0.0001
Rep.3	0.9677	0.0001
Fig.5b
ORF50	WT	miRNA-K12-4 mut	miRNA-K12-4 mut+ control miRNA	miRNA-K12-4 mut+ miRNA with A	miRNA-K12-4 mut+ miRNA with G
Rep.1	1.03	0.52	0.9	0.99	1.27
Rep.2	0.95	0.96	0.6	1.06	1.33
Rep.3	1.02	1.07	0.6	0.93	1.07
ORF57
Rep.1	0.99	0.61	0.59	0.46	1.11
Rep.2	0.99	1.22	0.87	0.99	1.68
Rep.3	1.01	0.75	0.86	0.96	1.36
ORF45
Rep.1	0.98	1.09	1	1.51	1.1
Rep.2	1.03	0.85	1	1.7	1.6
Rep.3	0.98	1.21	1	0.98	1.8
Fig 5c
Viral genome numbers	WT	miRNA-K12-4 mut	miRNA-K12-4 mut+ control miRNA	miRNA-K12-4 mut+ miRNA with A	miRNA-K12-4 mut+ miRNA with G
Rep.1	367	341	280	426	249
Rep.2	454	287	287	207	287
Rep.3	312	368	204	359	280
Fig 5d
293T cells	WT	miRNA-K12-4 mut	miRNA-K12-4 mut+ control miRNA	miRNA-K12-4 mut+ miRNA with A	miRNA-K12-4 mut+ miRNA with G
Rep.1	98.19	4.52489	5.42986	9.95475	27.1493
Rep.2	101.81	6.78733	6.78733	8.59729	25.7919
Rep.3	87.5776	0.310559	3.41615	3.72671	24.5342
Rep.4	112.422	0.335008	2.79503	3.41615	26.3975
Rep.5	96.8174		3.68509	3.68509	21.1055
Rep.6	103.183		4.0201	4.0201	20.1005
HUVECs	WT	miRNA-K12-4 mut	miRNA-K12-4 mut+ control miRNA	miRNA-K12-4 mut+ miRNA with A	miRNA-K12-4 mut+ miRNA with G
Rep.1	71.3	4	4.1	9	28.7
Rep.2	133.2	5.5	5.9	7.5	23.4
Rep.3	104.1	4.3	4.1	4.6	28.5
Fig 5f
Viral binding	WT	miRNA-K12-4 mut
Rep.1	1.05	0.43
Rep.2	0.95	0.25
Rep.3	1.15	0.2
Rep.4	0.87	0.1
Viral entry	WT	miRNA-K12-4 mut
Rep.1	1.236	0.0777
Rep.2	0.808	0.048
Rep.3	1.008	0.39
Rep.4	0.9913	0.16
Fig 5g
Viral binding	WT	miRNA-K12-4 mut	miRNA-K12-4 mut+ control miRNA	miRNA-K12-4 mut+ miRNA with A	miRNA-K12-4 mut+ miRNA with G
Rep.1	1.09	0.05	0.05	0.03	0.36
Rep.2	0.91	0.05	0.06	0.01	0.33
Rep.3	1.25	0.03	0.06	0.02	0.45
Viral entry	WT	miRNA-K12-4 mut	miRNA-K12-4 mut+ control miRNA	miRNA-K12-4 mut+ miRNA with A	miRNA-K12-4 mut+ miRNA with G
Rep.1	0.92	0.08	0.07	0.04	0.6
Rep.2	1.08	0.08	0.05	0.06	0.3
Rep.3	1.06	0.13	0.09	0.01	0.4

## Sheet: Supplementary data S2
Supplemental Fig S2a
